# Supplementary material for: Uncovering the unexplored diversity of thioamidated ribosomal peptides in Actinobacteria using the RiPPER genome mining tool
Source: Nucleic Acids Res. 2019 Mar 27;47(9):4624–37. doi: 10.1093/nar/gkz192 (PMC6511847; doi:10.1093/nar/gkz192)
Supplement: Supplementary Data [file gkz192_supplemental_files.zip]

Archive with 6 entries (6 files):
- Supplementary_Dataset_1.xlsx
- Supplementary_Dataset_2.xlsx
- Supplementary_Dataset_3.xlsx
- Supplementary_Dataset_4.xlsx
- Supplementary_Dataset_5.pdf
- Varso_NAR_SI_final.pdf
