# Supplementary material for: Uncovering the unexplored diversity of thioamidated ribosomal peptides in Actinobacteria using the RiPPER genome mining tool
Source: Nucleic Acids Res. 2019 Mar 27;47(9):4624–37. doi: 10.1093/nar/gkz192 (PMC6511847; doi:10.1093/nar/gkz192)
Supplement: Supplementary Data [file gkz192_supplemental_files.zip › Supplementary_Dataset_1.xlsx]

## Sheet: Overview
Supplementary Dataset 1: Lasso peptide RiPPER analysis
File contents
Sheet name	Description
Initial RiPPER output	Peptides retrieved by RiPPER for the lasso peptide dataset using the unbiased RiPPER search (out.txt file)
HMM RiPPER output	Peptides retrieved by RiPPER for the lasso peptide dataset using the wider HMM search (only identifies peptides not already retrieved by unbiased search) (distant.txt file)
Combined output	Combined output from both initial search and HMM search
RiPPER RODEO compare	Precursor peptide matches between RODEO and RiPPER for each accession
Network 1	All data for peptides that belong to Network 1
Network 2	All data for peptides that belong to Network 2
Key for chart columns
Accession	Accession of the asparagine synthetase (lasso cyclase) protein used to search for gene clusters [converted from GI accessions listed in Tietz et al. Nat. Chem. Biol. 2017, 13, 470]
PPSerial	Serial number assigned to peptide by RiPPER (1 = highest scoring retrieved peptide)
FastaID	Code assigned by RiPPER to the peptide (original accession plus PPSerial)
Sequence	Sequence of the retrieved peptide
Same Strand	Peptide is encoded on the same strand as the lasso cyclase gene
PP TE Distance	Distance (in nucleotides) between peptide and tailoring enzyme used in the RiPPER search
Prodigal score	Prodigal score of peptide (including same strand reward)

## Sheet: Initial RiPPER output
Accession	Organism	PPSerial	FastaID	Sequence	Same Strand	PP TE Distance	Prodigal score	Pfam	Pfam significance	Pfam description
WP_054228347	Actinobacteria bacterium OK006	1	WP_054228347_1	MKLTLARDVTLTVVDSGAVLLDGRRGRYWQLNHSGAGVLRQLLDGTAPDAAAAGLCAAAPVSDDQARQDVQALIDALSAAKLVEVAS	yes	4	56.62	PF05402.11	5.5e-15	Coenzyme PQQ synthesis protein D (PqqD)
WP_054228347	Actinobacteria bacterium OK006	2	WP_054228347_2	MGQLPHAGGTVRPVASVTDHRPNKVGLTDPKREDTMSAIYEPPMLQEVGDFEELTKCLGVGSCNDFAGCGYAIVCFW	yes	74	33.45	NF033528.1	2.5e-07	lasso_cyano: lasso peptide
WP_054228347	Actinobacteria bacterium OK006	3	WP_054228347_3	MPALAAGGGHDRDNGRGYSHGYRSDHDHGGHFGDRDRDRDRGWGWGLDRGHDRGWDRGHDRDRDRDRGWDRGRGWDRGERHGWYSDRHRDQDRYLGHH	yes	6526	20.83	none	none	none
WP_054228347	Actinobacteria bacterium OK006	4	WP_054228347_4	MVALDVPPTADLAKVQRLLNHGVAKEWWDMEAGCVTAQWRAASTG	yes	5372	18.15	PF14085.5	3.8e-08	Domain of unknown function (DUF4265)
WP_035284309	Actinokineospora spheciospongiae	1	WP_035284309_1	MTLRLRPGVTIHESGDQAILLGTGRDAAYWRLNGTAKQMVTLLLDGRDVEAVVTATTALVAADAAVVRRDVENLVTALVDAKLAEDVG	yes	4	80.35	PF05402.11	8.8e-12	Coenzyme PQQ synthesis protein D (PqqD)
WP_035284309	Actinokineospora spheciospongiae	2	WP_035284309_2	MLSVYIAPVFEKIGGFREVTNGYPFWDNRDIFGGYTFIG	yes	478	30.26	NF033521.1	1.6e-09	lasso_leader_L3: lasso RiPP family leader peptide-containing protein
WP_035284309	Actinokineospora spheciospongiae	3	WP_035284309_3	MAKAQVTAVVETAGDTERHTGATAATTPGVYLSAITWTILFPQTDQTATTHPLLSMVTHSD	yes	7178	-0.58	PF09217.9	1.2e-06	Restriction endonuclease EcoRII, N-terminal
WP_017502574	Alphaproteobacteria alpha proteobacterium LLX12A	1	WP_017502574_1	MKLDHIPLDRLYVDKTNMRFGRKAPDVADILPTIRARGVIQSLLVRPPDTEGRFGIIAGSRRFHASRIVADERRDAGDIDPDALLLPCTIMEDGDDAAAIEASMIENMARLDA	no	7479	52.06	PF02195.17	4.3e-15	ParB-like nuclease domain
WP_017502574	Alphaproteobacteria alpha proteobacterium LLX12A	2	WP_017502574_2	MEEAEALADRLAPRHRECLWHVFQLRTSKEIAGELGIGVGTVDSYISEAVAILGAPNRRRAAEMLFGGKNMTPPGNRGANWRG	yes	3571	36.43	PF08281.11	2.4e-10	Sigma-70, region 4
WP_017502574	Alphaproteobacteria alpha proteobacterium LLX12A	3	WP_017502574_3	MERNSEDRRDDVVELGAVSVETKGISGGTVDAPAGQGLAGILDD	yes	755	26.1	NF033522.2	1.8e-16	lasso_benenodin: benenodin family lasso peptide
ADU13886	Asticcacaulis excentricus CB 48	1	ADU13886_1	MHTPIISETVQPKTAGLIVLGKASAETRGLSQGVEPDIGQTYFEESRINQD	yes	683	28.44	NF033522.2	6.1e-10	lasso_benenodin: benenodin family lasso peptide
ADU13886	Asticcacaulis excentricus CB 48	2	ADU13886_2	MRCKNGTIMRLLGELQQGARR	yes	1709	-2	none	none	none
ADU13886	Asticcacaulis excentricus CB 48	3	ADU13886_3	MSSVGDDDRVYGLLTRSSAPGLNY	no	4685	-7.89	none	none	none
ESZ87129	Blastomonas sp. CACIA14H2	1	ESZ87129_1	MNAFETQNDDVIDLGAVQEETRGSAIAGLDDVQPGLKIFVGGMDRED	yes	702	31.56	NF033522.2	3.1e-12	lasso_benenodin: benenodin family lasso peptide
ESZ87129	Blastomonas sp. CACIA14H2	2	ESZ87129_2	MASQNPDRFLRLAAVLDRTGLSRATLYRKIHAGTFPQQVKLAERCCGWRESAVEQWLLNPMHYSASDAPIH	no	1521	14.62	PF09339.9	1.3e-05	IclR helix-turn-helix domain
ESZ87129	Blastomonas sp. CACIA14H2	3	ESZ87129_3	MAKWWSDCLDRIAANAQVVLMMKGASG	yes	3941	4.86	none	none	none
WP_015601673	Burkholderia humptydooensis	1	WP_015601673_1	MVRLLAKLLRSTIHGSNGVSLDAVSSTHGTPGFQTPDARVISRFGFN	yes	868	16.25	none	none	none
WP_015601673	Burkholderia humptydooensis	2	WP_015601673_2	MLTNRLAALPTARVRPHPVPPRAGTGPSPFETPACRPDREST	yes	7	-9.94	none	none	none
WP_015601673	Burkholderia humptydooensis	3	WP_015601673_3	MTIYSGGAKCPTSFMKRYSVGHEARLN	no	792	-17.91	none	none	none
WP_004199017	Burkholderia mallei	1	WP_004199017_1	MVRFLAKLLRSTIHGSHGVSLDAVSSTHGTPGFQTPDARVISRFGFN	yes	839	9.91	none	none	none
WP_004199017	Burkholderia mallei	2	WP_004199017_2	MSAAASGGPRCAARAAWIGRVARIGRGAAARGDARARRAGARRARSIRFIRFIRFIRARAAASGLPFSRTQPAKPKP	no	6171	-9.47	none	none	none
WP_004199017	Burkholderia mallei	3	WP_004199017_3	MNPVIAVAIGVRGRRRRCRRASAWPAASGRGHVVARGGPAASHPI	no	1212	-11.8	none	none	none
WP_038802887	Burkholderia oklahomensis	1	WP_038802887_1	MVRFLAKLLRSTIHGSNGVSLDAVSSTHGTPGFQTPDARVISRFGFN	yes	849	8.02	none	none	none
WP_038802887	Burkholderia oklahomensis	2	WP_038802887_2	MRNGCARVAFAEPAVKRRRNAERIASHGTAQRFRCAVSIASISVAPMTIPEMRRPSV	no	7946	-3.7	none	none	none
WP_038802887	Burkholderia oklahomensis	3	WP_038802887_3	MLTNRFAAPPTARARPHPVPPRAGAGFLSSATPAFRHDREST	yes	7	-7.49	PF07629.10	0.00051	Protein of unknown function (DUF1590)
WP_045568332	Burkholderia oklahomensis C6786	1	WP_045568332_1	MVRFLAKLLRSTIHGSNGVSLDAVSSTHGTPGFQTPDARVISRFGFN	yes	848	7.96	none	none	none
WP_045568332	Burkholderia oklahomensis C6786	2	WP_045568332_2	METAQRNRCAVPCEAMRSALRRRFTAGSANATRAHPLRIGA	yes	7976	-3.19	none	none	none
WP_045568332	Burkholderia oklahomensis C6786	3	WP_045568332_3	MRNGCARVAFAEPAVKRRRNAERIASHGTAQRFRCAVSIASISVAPMTIPEMRRPSV	no	7918	-3.7	none	none	none
WP_025989816	Burkholderia oklahomensis C6786	1	WP_025989816_1	MVRFLAKLLRSTIHGSNGVSLDAVSSTHGTPGFQTPDARVISRFGFN	yes	848	7.96	none	none	none
WP_025989816	Burkholderia oklahomensis C6786	2	WP_025989816_2	MFRLNFLPGNAINLTPAALLS	yes	1031	-11.48	none	none	none
WP_025989816	Burkholderia oklahomensis C6786	3	WP_025989816_3	MVIYCGGAKCPTCFMKCYLIEPEARNDASVRRLEARSAMSRGNRVKADTVGAVDRRTKQLRQKSNHFNLLKDIK	no	794	-12.11	PF03470.13	5.4e-06	XS zinc finger domain
WP_041189098	Burkholderia pseudomallei	1	WP_041189098_1	MVRFLAKLLRSTIHGSHGVSLDAVSSTHGTPGFQTPDARVISRFGFN	yes	840	9.36	none	none	none
WP_041189098	Burkholderia pseudomallei	2	WP_041189098_2	MLPKAERFSGFWGASTSHCFYYI	yes	7126	-1.4	none	none	none
WP_041189098	Burkholderia pseudomallei	3	WP_041189098_3	MQSFALDEHLIKRHAFIFRKHLSIHEFEFI	yes	7366	-4.64	none	none	none
WP_038729501	Burkholderia pseudomallei	1	WP_038729501_1	MVRFLAKLLRSTIHGSHGVSLDAVSSTHGTPGFQTPDARVISRFGFN	yes	839	9.55	none	none	none
WP_038729501	Burkholderia pseudomallei	2	WP_038729501_2	MLPKAERFSGFWGISTSHCFYYI	yes	7101	-2.96	none	none	none
WP_038729501	Burkholderia pseudomallei	3	WP_038729501_3	MLTNPMLTNRFAARAPMRARPHPAPPRAGAGLSSCAMPARRHDREST	yes	6	-8.02	none	none	none
WP_004534937	Burkholderia pseudomallei	1	WP_004534937_1	MHALAALDRLDARGAPARGDDASRTVERLLRASIWSPFRITCVQMSLALATHLRRQNVPAQLVIGVRPMPFVAHAWVEVDGRVCGDEPDLKKSYGEIYRTPRCDASAAPFGLAA	yes	76	22.55	PF13471.5	3.3e-30	Transglutaminase-like superfamily
WP_004534937	Burkholderia pseudomallei	2	WP_004534937_2	MRKGDQIDARSKRSTVRDASSPRAGAPRASSRSSAASACKPAVLTEM	no	302	-1.89	none	none	none
WP_004534937	Burkholderia pseudomallei	3	WP_004534937_3	MLTNPMLTNRFAARAPMRARPHPAPPRAGAGLSSCAMPARRHDREST	yes	6	-8.02	none	none	none
WP_038714357	Burkholderia pseudomallei	1	WP_038714357_1	MVRFLAKLLRSTIHGSHGVSLDAVSSTHGTPGFQTPDARVISRFGFN	yes	839	9.91	none	none	none
WP_038714357	Burkholderia pseudomallei	2	WP_038714357_2	MLPKAERFSGFWGIQTSHCFYYI	yes	7159	1.51	none	none	none
WP_038714357	Burkholderia pseudomallei	3	WP_038714357_3	MQSFALDEHLIKRHAFIFRKHLSIHEFEFI	yes	7399	-4.61	none	none	none
WP_041190953	Burkholderia pseudomallei	1	WP_041190953_1	MVRFLAKLLRSTIHGSHGVSLDAVSSTHGTPGFQTPDARVISRFGFN	yes	840	9.91	none	none	none
WP_041190953	Burkholderia pseudomallei	2	WP_041190953_2	MQSFALDEHLIKRHAFIFRKHLSIHEFEFI	yes	7349	-4.64	none	none	none
WP_041190953	Burkholderia pseudomallei	3	WP_041190953_3	MTFRTDFGVWDQIFRARHFAQGGALFRFLGNLDKPLFLLYLIVCAISPAPPHRAGCDASRPAAPAAPNLTFQQGLSSRNISQTHSIYFETTISLS	yes	7057	-5.99	none	none	none
WP_038736259	Burkholderia pseudomallei	1	WP_038736259_1	MVRFLAKLLRSTIHGSHGVSLDAVSSTHGTPGFQTPDARVISRFGFN	yes	839	9.91	none	none	none
WP_038736259	Burkholderia pseudomallei	2	WP_038736259_2	MQSFALDEHLIKRHAFIFRKHLSIHEFEFI	yes	7375	-4.64	none	none	none
WP_038736259	Burkholderia pseudomallei	3	WP_038736259_3	MLTNPMLTNRFAARAPMRARPHPAPPRAGAGLSSCAMPARRHDREST	yes	6	-8.02	none	none	none
WP_038797443	Burkholderia pseudomallei	1	WP_038797443_1	MVRFLAKLLRSTIHGSHGVSLDAVSSTHGTPGFQTPDARVISRFGFN	yes	840	9.91	none	none	none
WP_038797443	Burkholderia pseudomallei	2	WP_038797443_2	MLTNPMLTNRFAARAPMRARPHPAPPRAGVGLSSCAMPARRHDREST	yes	7	-8.21	none	none	none
WP_038797443	Burkholderia pseudomallei	3	WP_038797443_3	MSAAASGGPRCAARAAWIGRVARIARGAAARSDARARRARSIRFIRFIRARAAASGLPFSRTQPAKPKP	no	6228	-11.23	none	none	none
WP_038789413	Burkholderia pseudomallei	1	WP_038789413_1	MVRFLAKLLRSTIHGSHGVSLDAVSSTHGTPGFQTPDARVISRFGFN	yes	840	9.91	none	none	none
WP_038789413	Burkholderia pseudomallei	2	WP_038789413_2	MLPKAERFSGFWGISTSHCFYYI	yes	7110	-1	none	none	none
WP_038789413	Burkholderia pseudomallei	3	WP_038789413_3	MLTNPMLTNRFAARAPMRARPHPAPPRAGAGLSSCAMPARRHDREST	yes	7	-8.02	none	none	none
WP_050864539	Burkholderia pseudomallei	1	WP_050864539_1	MVRFLAKLLRSTIHGSHGVSLDAVSSTHGTPGFQTPDARVISRFGFN	yes	840	9.91	none	none	none
WP_050864539	Burkholderia pseudomallei	2	WP_050864539_2	MLPKAERFSGFWGIPASHCFYYI	yes	7127	-1.83	none	none	none
WP_050864539	Burkholderia pseudomallei	3	WP_050864539_3	MQSFALVDHLIKRHAFIFRKHLSIHEFEFI	yes	7367	-5.84	none	none	none
WP_050868026	Burkholderia pseudomallei	1	WP_050868026_1	MVRFLAKLLRSTIHGSHGVSLDAVSSTHGTPGFQTPDARVISRFGFN	yes	839	9.91	none	none	none
WP_050868026	Burkholderia pseudomallei	2	WP_050868026_2	MLPKAERFSGFWGIPASHCFYYI	yes	7143	-2.37	none	none	none
WP_050868026	Burkholderia pseudomallei	3	WP_050868026_3	MLTNPMLTNRFAARAPMRARPHPAPPRAGAGLSSCAMPARRHDREST	yes	6	-8.02	none	none	none
WP_004542267	Burkholderia pseudomallei	1	WP_004542267_1	MVRFLAKLLRSTIHGSHGVSLDAVSSTHGTPGFQTPDARVISRFGFN	yes	839	9.91	none	none	none
WP_004542267	Burkholderia pseudomallei	2	WP_004542267_2	MLTNPMLTNRFAARAPMRARPHPAPPRAGAGLSSCAMPARRHDREST	yes	6	-8.02	none	none	none
WP_004542267	Burkholderia pseudomallei	3	WP_004542267_3	MQSFALVDHLIKRSAFIFRKHRGIHEFEFI	yes	7338	-9.06	none	none	none
WP_038748384	Burkholderia pseudomallei	1	WP_038748384_1	MVRFLAKLLRSTIHGSHGVSLDAVSSTHGTPGFQTPDARVISRFGFN	yes	840	9.91	none	none	none
WP_038748384	Burkholderia pseudomallei	2	WP_038748384_2	MLTNPMLTNRFAARAPMRARPHPAPPRAGAGLSSCAMPARRHDREST	yes	7	-8.02	none	none	none
WP_038748384	Burkholderia pseudomallei	3	WP_038748384_3	MTFRTDFGVWDQIFRARHFAQGGALFRFLGHLGKPLFLLYLIVCAISPAPPHRAGCGASRPAAPAAPNLTFQQGLSSRNISQTHSIYFETIISLN	yes	7037	-9.56	none	none	none
WP_044360476	Burkholderia pseudomallei	1	WP_044360476_1	MVRFLAKLLRSTIHGSHGVSLDAVSSTHGTPGFQTPDARVISRFGFN	yes	840	9.91	none	none	none
WP_044360476	Burkholderia pseudomallei	2	WP_044360476_2	MLPKAERFSGFWGISTSHCFYYI	yes	7191	-2.96	none	none	none
WP_044360476	Burkholderia pseudomallei	3	WP_044360476_3	MLTNPMLTNRFAARAPMRARPHPAPPRAGAGLSSCAMPARRHDREST	yes	7	-8.02	none	none	none
WP_038762650	Burkholderia pseudomallei	1	WP_038762650_1	MVRFLAKLLRSTIHGSHGVSLDAVSSTHGTPGFQTPDARVISRFGFN	yes	839	9.91	none	none	none
WP_038762650	Burkholderia pseudomallei	2	WP_038762650_2	MLPKAERFSGFWGISTSHCFYYI	yes	7110	-1	none	none	none
WP_038762650	Burkholderia pseudomallei	3	WP_038762650_3	MSAAASGGPRCAARAAWIGRVARIGRGAAAKGDARARRAGARRARSIRFIRFIRFIRARAAASGLPFSRTQPAKPKP	no	6212	-2.46	none	none	none
WP_024431576	Burkholderia pseudomallei	1	WP_024431576_1	MVRFLAKLLRSTIHGSHGVSLDAVSSTHGTPGFQTPDARVISRFGFN	yes	839	9.91	none	none	none
WP_024431576	Burkholderia pseudomallei	2	WP_024431576_2	MQSFALVDHLIKRSSFIFRKHLSIHEFEFI	yes	7422	-6.6	none	none	none
WP_024431576	Burkholderia pseudomallei	3	WP_024431576_3	MLTNPMLTNRFAARAPMRARPHPAPPRAGAGLSSCAMPARRHDREST	yes	6	-8.02	none	none	none
WP_045719619	Burkholderia pseudomallei	1	WP_045719619_1	MVRFLAKLLRSTIHGSHGVSLDAVSSTHGTPGFQTPDARVISRFGFN	yes	840	9.91	none	none	none
WP_045719619	Burkholderia pseudomallei	2	WP_045719619_2	MSAAASGGPRCAARAAWIGRVARIGRGAAARGDARARRAGARRARSIRFIRFIRFIRFIRARAAASGLPFSRTQPAKPKP	no	6213	-7.92	none	none	none
WP_045719619	Burkholderia pseudomallei	3	WP_045719619_3	MLTNPMLTNRFAARAPMRARPHPAPPRAGAGLSSCAMPARRHDREST	yes	7	-8.02	none	none	none
WP_038727719	Burkholderia pseudomallei	1	WP_038727719_1	MVRFLAKLLRSTIHGSHGVSLDAVSSTHGTPGFQTPDARVISRFGFN	yes	839	9.91	none	none	none
WP_038727719	Burkholderia pseudomallei	2	WP_038727719_2	MLPKAERFSGFWGISTSHCFYYI	yes	7127	-3.66	none	none	none
WP_038727719	Burkholderia pseudomallei	3	WP_038727719_3	MQSFALDEHLIKRHAFIFHKHLSIHEFEFI	yes	7367	-4.3	none	none	none
WP_038783856	Burkholderia pseudomallei	1	WP_038783856_1	MVRFLAKLLRSTIHGSHGVSLDAVSSTHGTPGFQTPDARVISRFGFN	yes	840	9.36	none	none	none
WP_038783856	Burkholderia pseudomallei	2	WP_038783856_2	MTFRTDFGVWDQIFRARHFAQGGALFRFLGHLDKPLFLLYLIVCAISPAPPHRAGCDAPRPAAPAAPNLTFQQGLSSRNISQTHSIYFETIISLN	yes	7045	-7.43	none	none	none
WP_038783856	Burkholderia pseudomallei	3	WP_038783856_3	MQSFALVDHLIKRSAFIFRKHLSIHEF	yes	7337	-7.86	none	none	none
WP_038726004	Burkholderia pseudomallei	1	WP_038726004_1	MVRFLAKLLRSTIHGSHGVSLDAVSSTHGTPGFQTPDARVISRFGFN	yes	839	9.98	none	none	none
WP_038726004	Burkholderia pseudomallei	2	WP_038726004_2	MLPKAERFSGFWGISTSHCFYYI	yes	7122	-2.96	none	none	none
WP_038726004	Burkholderia pseudomallei	3	WP_038726004_3	MLTNPMLTNRFAARAPMRARPHPAPPRAGAGLSSCAMPARRHDREST	yes	6	-8.02	none	none	none
WP_038736345	Burkholderia pseudomallei	1	WP_038736345_1	MVRFLAKLLRSTIHGSHGVSLDAVSSTHGTPGFQTPDARVISRFGFN	yes	839	9.91	none	none	none
WP_038736345	Burkholderia pseudomallei	2	WP_038736345_2	MLTNPMLTNPMLTNRFAARAPMRARPHPAPPRAGAGLSSCAMPARRHDREST	yes	6	-6.16	none	none	none
WP_038736345	Burkholderia pseudomallei	3	WP_038736345_3	MQSFALNDHLIKRHAFIFRKHLSIHEFEFI	yes	7381	-7.76	none	none	none
WP_011851586	Burkholderia pseudomallei	1	WP_011851586_1	MVRFLAKLLRSTIHGSHGVSLDAVSSTHGTPGFQTPDARVISRFGFN	yes	840	9.91	none	none	none
WP_011851586	Burkholderia pseudomallei	2	WP_011851586_2	MLPKAERFSGFWGIPTSHCFYYI	yes	7110	-2.66	none	none	none
WP_011851586	Burkholderia pseudomallei	3	WP_011851586_3	MLTNPMLTNRFAARAPMRARPHPAPPRAGAGLSSCAMPARRHDREST	yes	7	-8.02	none	none	none
KGD27919	Burkholderia pseudomallei	1	KGD27919_1	MVRFLAKLLRSTIHGSHGVSLDAVSSTHGTPGFQTPDARVISRFGFN	yes	845	9.91	none	none	none
KGD27919	Burkholderia pseudomallei	2	KGD27919_2	MLPKAERFSGFWGISTSHCFYYI	yes	7098	-3.15	none	none	none
KGD27919	Burkholderia pseudomallei	3	KGD27919_3	MLTNPMLTNRFAARAPMRARPHPAPPRAGAGLSSCAMPARRHDREST	yes	6	-8.02	none	none	none
EIF66159	Burkholderia pseudomallei 1026a	1	EIF66159_1	MVRFLAKLLRSTIHGSHGVSLDAVSSTHGTPGFQTPDARVISRFGFN	yes	698	9.91	none	none	none
EIF66159	Burkholderia pseudomallei 1026a	2	EIF66159_2	MLVPIIATCWPRRVAPAANVATAASTPPATTGVPTSRPSACAHSRSSPPTTASESTSRSGIIVAGMPSMSSASSDQSRRPRS	yes	7974	1.84	PF11593.7	0.00028	Mediator complex subunit 3 fungal
EIF66159	Burkholderia pseudomallei 1026a	3	EIF66159_3	MQRPHLAVDRNARAAVQAAHAERLDRLGADARRARVGAHPRDAFAHRVEPHVRPLLGPQRLGRVRPVRHRMLREDRAVEADEHRLRALGADVDTNHACHIASASR	yes	7393	-1.15	none	none	none
EIF65362	Burkholderia pseudomallei 1258a	1	EIF65362_1	MVRFLAKLLRSTIHGSHGVSLDAVSSTHGTPGFQTPDARVISRFGFN	yes	698	9.36	none	none	none
EIF65362	Burkholderia pseudomallei 1258a	2	EIF65362_2	MLVPIIATCWPRRVAPAANVATAASTPPATTGVPTSRPSACAHSRSSPPTTASESTSRSGIIVAGMPSMSSASSDQSRRPRS	yes	7974	1.84	PF11593.7	0.00028	Mediator complex subunit 3 fungal
EIF65362	Burkholderia pseudomallei 1258a	3	EIF65362_3	MQRPHLAVDRNARAAVQAAHAERLDRRGADARRARVGAHPRDAFAHRVEPHVRPLLGPQRLGRVRPVRHRMLREDRAVEADEHRLRALGADVDTNHACHIASASR	yes	7393	-2.47	none	none	none
ABA49409	Burkholderia pseudomallei 1710b	1	ABA49409_1	MVRFLAKLLRSTIHGSHGVSLDAVSSTHGTPGFQTPDARVISRFGFN	yes	699	9.91	none	none	none
ABA49409	Burkholderia pseudomallei 1710b	2	ABA49409_2	MRRAQWNPLDPGGPLAACRSTGDNDNDNDNDVPRRPLSITCRFREPSHRIARRIVPAVRRDVAAAHERGGRVLSDRWSGKPRRAG	no	7876	-8.03	none	none	none
ABA49409	Burkholderia pseudomallei 1710b	3	ABA49409_3	MQSFALNDHLIKRHSFIFRKHLSIHEFEFI	yes	7375	-8.21	none	none	none
WP_038747787	Burkholderia pseudomallei MSHR1000	1	WP_038747787_1	MVRFLAKLLRSTIHGSHGVSLDAVSSTHGTPGFQTPDARVISRFGFN	yes	840	9.91	none	none	none
WP_038747787	Burkholderia pseudomallei MSHR1000	2	WP_038747787_2	MLPKAERFSGFWGISTSHCFYYI	yes	7145	-2.96	none	none	none
WP_038747787	Burkholderia pseudomallei MSHR1000	3	WP_038747787_3	MQSFALDEHLIKRHAFIFRKHLSIHEFEFI	yes	7385	-4.59	none	none	none
KGW44181	Burkholderia pseudomallei MSHR1000	1	KGW44181_1	MVRFLAKLLRSTIHGSHGVSLDAVSSTHGTPGFQTPDARVISRFGFN	yes	699	9.91	none	none	none
KGW44181	Burkholderia pseudomallei MSHR1000	2	KGW44181_2	MPIFSGAACAALAAPSASESAAARSARAARRPEAGVDKAVCIMVVSVF	yes	2511	4.76	none	none	none
KGW44181	Burkholderia pseudomallei MSHR1000	3	KGW44181_3	MLPKAERFSGFWGISTSHCFYYI	yes	7145	-2.96	none	none	none
EMP77170	Burkholderia pseudomallei MSHR1043	1	EMP77170_1	MVRFLAKLLRSTIHGSHGVSLDAVSSTHGTPGFQTPDARVISRFGFN	yes	699	9.91	none	none	none
EMP77170	Burkholderia pseudomallei MSHR1043	2	EMP77170_2	MTFRTVFSARVKYFERGILPKAARFSGFWGISTSHCFYYI	yes	7059	-6.52	none	none	none
EMP77170	Burkholderia pseudomallei MSHR1043	3	EMP77170_3	MLTNPMLTNRFAARAPMRARPHPAPPRAGAGLSSCAMPARRHDREST	yes	7	-8.02	none	none	none
WP_038772564	Burkholderia pseudomallei MSHR1079	1	WP_038772564_1	MVRFLAKLLRSTIHGSHGVSLDAVSSTHGTPGFQTPDARVISRFGFN	yes	840	9.91	none	none	none
WP_038772564	Burkholderia pseudomallei MSHR1079	2	WP_038772564_2	MTFRTDFGVWDQIFRARHFAQGGALFRFLGNLDKPLFLLYLIVCAISPAPPHRAGCDASRPAAPAAPNLTFQQGLSSRNISQTHSIYFETIISLN	yes	7082	-5.7	none	none	none
WP_038772564	Burkholderia pseudomallei MSHR1079	3	WP_038772564_3	MLTNPMLTNRFAARAPMRARPHPAPPRAGAGLSSCAMPARRHDREST	yes	7	-8.02	none	none	none
WP_043275367	Burkholderia pseudomallei MSHR1153	1	WP_043275367_1	MVRFLAKLLRSTIHGSHGVSLDAVSSTHGTPGFQTPDARVISRFGFN	yes	840	9.91	none	none	none
WP_043275367	Burkholderia pseudomallei MSHR1153	2	WP_043275367_2	MTFRTDFGVWDQIFRARHFAQGGALFRFLGHLDKPLFLLYLIVCAISPAPPHRAGCDAPQPAAPAAPNLTFQQGLSSRNISQTHSIYFETIISLN	yes	7058	-5.26	none	none	none
WP_043275367	Burkholderia pseudomallei MSHR1153	3	WP_043275367_3	MQSFALVDHLIKRSSFIFRKHLSIHEFEFI	yes	7350	-6.6	none	none	none
WP_045588382	Burkholderia pseudomallei MSHR2543	1	WP_045588382_1	MVRFLAKLLRSTIHGSHGVSLDAVSSTHGTPGFQTPDARVISRFGFN	yes	840	9.55	none	none	none
WP_045588382	Burkholderia pseudomallei MSHR2543	2	WP_045588382_2	MPLAACRSTGDNDNDNDNDNDNDNDNDNDNDNDNDVPRRPLSITCRFREPSHRIARRIVPAVRRDVAAAHERGGRVLSDRWFGKPRRAG	no	7880	-0.43	PF06524.11	0.0013	NOA36 protein
WP_045588382	Burkholderia pseudomallei MSHR2543	3	WP_045588382_3	MQSFALDEHLIKRHAFIFRKHLSIHEFEFI	yes	7366	-4.64	none	none	none
WP_038741647	Burkholderia pseudomallei MSHR2990	1	WP_038741647_1	MVRFLAKLLRSTIHGSHGVSLDAVSSTHGTPGFQTPDARVISRFGFN	yes	839	9.91	none	none	none
WP_038741647	Burkholderia pseudomallei MSHR2990	2	WP_038741647_2	MLPKAERFSGFWGISTSHCFYYI	yes	7110	-3.5	none	none	none
WP_038741647	Burkholderia pseudomallei MSHR2990	3	WP_038741647_3	MSAAASGGPRCAARAAWIGRVARIGRGAAARGDARARRAGARRARSIRFIRFIRFIRARAAAFGLPFSRTQPAKPKP	no	6227	-6.86	none	none	none
WP_041198247	Burkholderia pseudomallei MSHR4032	1	WP_041198247_1	MVRFLAKLLRSTIHGSHGVSLDAVSSTHGTPGFQTPDARVISRFGFN	yes	840	9.91	none	none	none
WP_041198247	Burkholderia pseudomallei MSHR4032	2	WP_041198247_2	MLTDASRTVEPARSWRTACRSTGDNDNDNDNDNDNDVPRRPLSITCRFREPSHRIARRIVPAVRCDVAAAHERGGHVPSDRWSGKPRRAG	no	7879	-6.66	none	none	none
WP_041198247	Burkholderia pseudomallei MSHR4032	3	WP_041198247_3	MLTNPMLTNRFAARAPMRARPHPAPPRAGAGLSSCAMPARRHDREST	yes	7	-8.02	none	none	none
KGX79326	Burkholderia pseudomallei MSHR435	1	KGX79326_1	MVRFLAKLLRSTIHGSHGVSLDAVSSTHGTPGFQTPDARVISRFGFN	yes	1617	9.91	none	none	none
KGX79326	Burkholderia pseudomallei MSHR435	2	KGX79326_2	MLPKAERFSGFWGISTSHCFYYI	yes	7122	-2.96	none	none	none
KGX79326	Burkholderia pseudomallei MSHR435	3	KGX79326_3	MQSFALDEHLIKRHAFIFRKHLSIHEFEFI	yes	7362	-4.64	none	none	none
WP_038781114	Burkholderia pseudomallei MSHR4378	1	WP_038781114_1	MVRFLAKLLRSTIHGSHGVSLDAVSSTHGTPGFQTPDARVISRFGFN	yes	840	9.91	none	none	none
WP_038781114	Burkholderia pseudomallei MSHR4378	2	WP_038781114_2	MQSFALDEHLIKRHAFIFRKHLSIHEFEFI	yes	7398	-4.41	none	none	none
WP_038781114	Burkholderia pseudomallei MSHR4378	3	WP_038781114_3	MSAAASGGPRCAARAAWIGRVARIGRGAAARSDARARRAGARRARSIRFIRFIRFIRFIRFIRARAAASGLPLSRTQPAKPKP	no	6228	-5.03	none	none	none
WP_038732295	Burkholderia pseudomallei MSHR4868	1	WP_038732295_1	MVRFLAKLLRSTIHGSHGVSLDAVSSTHGTPGFQTPDARVISRFGFN	yes	840	9.91	none	none	none
WP_038732295	Burkholderia pseudomallei MSHR4868	2	WP_038732295_2	MSAAASGGPRCAARAAWIGRVARIGRGAAARGDARARRAGARRARSIRFIRFIRFIRFIRFIRARAAASGLPFSRTQPAKPKP	no	6201	-5.36	none	none	none
WP_038732295	Burkholderia pseudomallei MSHR4868	3	WP_038732295_3	MLTNPMLTNRFAARAPMRARPHPAPPRAGAGLSSCAMPARRHDREST	yes	7	-8.02	none	none	none
WP_041194034	Burkholderia pseudomallei MSHR503	1	WP_041194034_1	MVRFLAKLLRSTIHGSHGVSLDAVSSTHGTPGFQTPDARVISRFGFN	yes	839	9.91	none	none	none
WP_041194034	Burkholderia pseudomallei MSHR503	2	WP_041194034_2	MLPKAERFSGFWGISTSHCFYYI	yes	7147	-2.96	none	none	none
WP_041194034	Burkholderia pseudomallei MSHR503	3	WP_041194034_3	MRRAQWNPLDPGGPLAACRLPLAACRSTGDNDNDNDNDNDNDVPRRPLSITCRFREPSHRIARRIVPAVRRDVAAAHERGGHVPSDRWSGKPRRAD	no	7888	-7.83	none	none	none
WP_038785750	Burkholderia pseudomallei MSHR7343	1	WP_038785750_1	MVRFLAKLLRSTIHGSHGVSLDAVSSTHGTPGFQTPDARVISRFGFN	yes	839	9.91	none	none	none
WP_038785750	Burkholderia pseudomallei MSHR7343	2	WP_038785750_2	MQSFALDEHLIKRHSFIFRKHLSIHEFEFI	yes	7376	-7.02	none	none	none
WP_038785750	Burkholderia pseudomallei MSHR7343	3	WP_038785750_3	MLTNPMLTNRFAARAPMRARPHPAPPRAGAGLSSCAMPARRHDREST	yes	6	-8.02	none	none	none
WP_004521583	Burkholderia pseudomallei MSHR800	1	WP_004521583_1	MVRFLAKLLRSTIHGSHGVSLDAVSSTHGTPGFQTPDARVISRFGFN	yes	839	9.91	none	none	none
WP_004521583	Burkholderia pseudomallei MSHR800	2	WP_004521583_2	MQSFALNDHLIKRHAFIFRKHLSIHEFEFI	yes	7406	-7.76	none	none	none
WP_004521583	Burkholderia pseudomallei MSHR800	3	WP_004521583_3	MLTNPMLTNRFAARAPMRARPHPAPPRAGAGLSSCAMPARRHDREST	yes	6	-8.02	none	none	none
WP_038795849	Burkholderia pseudomallei NAU14B1	1	WP_038795849_1	MVRFLAKLLRSTIHGSHGVSLDAVSSTHGTPGFQTPDARVISRFGFN	yes	839	9.91	none	none	none
WP_038795849	Burkholderia pseudomallei NAU14B1	2	WP_038795849_2	MQSFALDEHLIKRHAFIFRKHLSIHEFEFI	yes	7391	-4.64	none	none	none
WP_038795849	Burkholderia pseudomallei NAU14B1	3	WP_038795849_3	MLTNPMLTNRFAARAPMRARPHPAPPRAGAGLSSCAMPARRHDREST	yes	6	-8.02	none	none	none
WP_004544363	Burkholderia sp. 129	1	WP_004544363_1	MVRFLAKLLRSTIHGSHGVSLDAVSSTHGTPGFQTPDARVISRFGFN	yes	839	9.91	none	none	none
WP_004544363	Burkholderia sp. 129	2	WP_004544363_2	MLPKAERFSGFWGIPASHCFYYI	yes	7143	-2.37	none	none	none
WP_004544363	Burkholderia sp. 129	3	WP_004544363_3	MLTNPMLTNRFAARAPMRARPHPAPPRAGAGLSSCAMPARRHDREST	yes	6	-8.02	none	none	none
WP_038743077	Burkholderia sp. ABCPW 111	1	WP_038743077_1	MVRLLAKLLRITAQGSSGVSLDAVSSTHGTPGFQTPDNRVISRFGFN	yes	707	14.59	none	none	none
WP_038743077	Burkholderia sp. ABCPW 111	2	WP_038743077_2	MHLTQVTHAMRTLRAAATRTARVAHFMHSTHPMHPTRVAHLTCVMHVTRRAASRQAAADAACAARAAHVTYAARGTPSTRASRIGRPGVARSPAVSSGIPFH	no	6154	1.92	none	none	none
WP_038743077	Burkholderia sp. ABCPW 111	3	WP_038743077_3	MTLRFDNSYRKVKKQTSLRHLGADLSVAFQTYVDMPEKSQYFQLKQCINIKQSVSPLGVKVRQIAAFQKFSGATSKSFVRQ	no	7065	-2.04	none	none	none
WP_043282669	Burkholderia sp. Bp5365	1	WP_043282669_1	MVRLLAKLLRSTIHGSNGVSLDAVSSTHGTPGFQTPDARVISRFGFN	yes	867	16.25	none	none	none
WP_043282669	Burkholderia sp. Bp5365	2	WP_043282669_2	MNQADKSRFHFFDKDKSFIQDKFRNAGI	yes	1138	-8.37	none	none	none
WP_043282669	Burkholderia sp. Bp5365	3	WP_043282669_3	MLTNRLAALPTARVRPHPVPPRAGTGPSPFETPACRPDREST	yes	6	-9.94	none	none	none
WP_045600732	Burkholderia thailandensis	1	WP_045600732_1	MVRLLAKLLRSTIHGSNGVSLDAVSSTHGTPGFQTPDARVISRFGFN	yes	877	12.95	none	none	none
WP_045600732	Burkholderia thailandensis	2	WP_045600732_2	MTNRPPAADAENGTLAVLFGFTITGSSGCAALFAPAAGANTVTWYGVGLSNTSLRAAAR	yes	2882	-2.78	none	none	none
WP_045600732	Burkholderia thailandensis	3	WP_045600732_3	MEIVICRLNPLIWRRNQSRVIRIALRAACLRGGGDRRARRDLANDPGERPEAAARCRAAECAQDLLLRTKFDASGLRIRPNSKKYQSGV	no	1204	-5.4	none	none	none
WP_025369391	Burkholderia thailandensis	1	WP_025369391_1	MFANPTPYHVTVVALAGGANRAAQPLDPVMVNPKSTASVPFSASAAGGLFVTHVDDYGGQVTVEYACDGNACRSVKR	no	2995	16.21	PF02753.16	6.3e-18	Pili assembly chaperone PapD, C-terminal domain
WP_025369391	Burkholderia thailandensis	2	WP_025369391_2	MVRLLAKLLRSTIHGSNGVSLDAVSSTHGTPGFQTPDARVISRFGFN	yes	877	13.07	none	none	none
WP_025369391	Burkholderia thailandensis	3	WP_025369391_3	MTNRPPAADAENGTLAVLFGFTITGSSGCAALFAPPASATTVTWYGVGLANTSLRAAAR	yes	3074	-2.08	none	none	none
AIT19536	Burkholderia thailandensis E254	1	AIT19536_1	MFANPTPYHVTVVALAGGANRAAQPLDPVMVNPKSTASVPFSASAAGGLFVTHVDDYGGQVTVEYACDGNACRSVKR	no	2996	16.21	PF02753.16	6.3e-18	Pili assembly chaperone PapD, C-terminal domain
AIT19536	Burkholderia thailandensis E254	2	AIT19536_2	MVRLLAKLLRSTIHGSNGVSLDAVSSTHGTPGFQTPDARVISRFGFN	yes	1335	13.07	none	none	none
AIT19536	Burkholderia thailandensis E254	3	AIT19536_3	MTNRPPAADAENGTLAVLFGFTITGSSGCAALFAPPASATTVTWYGVGLANTSLRAAAR	yes	3075	-2.08	none	none	none
ABC39497	Burkholderia thailandensis E264	1	ABC39497_1	MVRLLAKLLRSTIHGSNGVSLDAVSSTHGTPGFQTPDARVISRFGFN	yes	735	13.07	none	none	none
ABC39497	Burkholderia thailandensis E264	2	ABC39497_2	MVNPKSTASVPFSASAAGGLFVTHVDDYGGQVTVEYACDGNACRSVKR	no	2997	2.2	PF02753.16	3.7e-09	Pili assembly chaperone PapD, C-terminal domain
ABC39497	Burkholderia thailandensis E264	3	ABC39497_3	MEIVICRLNPLIWRRNQSRVIRIALRAACLRGGGDRRARRDLANDPGERPEAAARCRAAECAQDHLLLRTKFDASGLRIRPNSKKYQSGV	no	1062	-6.66	none	none	none
WP_025987564	Burkholderia thailandensis E555	1	WP_025987564_1	MVRLLAKLLRSTIHGSNGVSLDAVSSTHGTPGFQTPDARVISRFGFN	yes	876	12.19	none	none	none
WP_025987564	Burkholderia thailandensis E555	2	WP_025987564_2	RPFAGIVREIAPGTPIAAAAKTRRPQRDANHAGLIPPPN	yes	1233	6.06	none	none	none
WP_025987564	Burkholderia thailandensis E555	3	WP_025987564_3	PAVRRDRSRDRAGHADRRRREDTPPAARCESRGIDSASKLMD	yes	1225	-11.61	none	none	none
EIP87700	Burkholderia thailandensis MSMB43	1	EIP87700_1	MNMHDRTATPSSSSPASAAAGARARHAFAALRRTTTFYPLVGLVAVCVAMMFASDSFLSAANLENVLR	no	5047	27.09	none	none	none
EIP87700	Burkholderia thailandensis MSMB43	2	EIP87700_2	MVRLLAKLLRSTIHGSNGVSLDAVSSTHGTPGFQTPDARVISRFGFN	yes	754	16.25	none	none	none
EIP87700	Burkholderia thailandensis MSMB43	3	EIP87700_3	MNQADKSRFHFFDKDKSFIQDKFRNAGI	yes	1025	-8.37	none	none	none
WP_025405055	Burkholderia thailandensis TXDOH	1	WP_025405055_1	MFDNPTPYHVTVVALAAGANRAAQPLDPVMVNPKSTASVPFSASAAGGLFVTHVDDYGGQVTVEYACDGNACRSVKR	no	2805	16.69	PF02753.16	1.4e-18	Pili assembly chaperone PapD, C-terminal domain
WP_025405055	Burkholderia thailandensis TXDOH	2	WP_025405055_2	MVRLLAKLLRSTIHGSNGVSLDAVSSTHGTPGFQTPDARVISRFGFN	yes	877	12.19	none	none	none
WP_025405055	Burkholderia thailandensis TXDOH	3	WP_025405055_3	MTNRPPAADAENGTLAVLFGFTITGSSGCAALFAPAASATTVTWYGVGLSNTSLRAAAR	yes	2884	-1.78	none	none	none
WP_045362490	Burkholderiaceae bacterium endosymbiont of Mortierella elongata FMR23-6	1	WP_045362490_1	MLKNQLAGLMKQAQQMQENMNKAQEELALIEIEGQSGAGLVKITMTCKHEVRRVVIDPSLFDDDKDMLEDLIAAAFNDAVHKVSEATQEKMGRVTNDLPLPAGFKLPF	no	7071	52.89	PF10041.8	0.019	Uncharacterized conserved protein (DUF2277)
WP_045362490	Burkholderiaceae bacterium endosymbiont of Mortierella elongata FMR23-6	2	WP_045362490_2	MKWVDIQEIAMALTETHPEIDPQYVRFTDLHRWVTELAGFADDPQRSSEKILEAIQAAWIEDSDY	no	6170	23.77	PF04384.12	1.3e-35	Iron-sulphur cluster assembly
WP_045362490	Burkholderiaceae bacterium endosymbiont of Mortierella elongata FMR23-6	3	WP_045362490_3	MTKSKELSQDIQLEETLMEFCASEATMGAVGEKNEAGFGKYDDV	yes	256	22.42	none	none	none
WP_045362490	Burkholderiaceae bacterium endosymbiont of Mortierella elongata FMR23-6	4	WP_045362490_4	MISNIVNAQGLDHMTDTVVLILTTLPSTEAAATLSRQALDTKFAACVTQFAPVHSRYFWQGKFEETEEIVLLFKTTVEMAPKLKEWIARHHPYQTPEILSWPTSAHPAYAQWVAATGLQ	no	84	16.35	PF03091.14	1.2e-33	CutA1 divalent ion tolerance protein
WP_045362194	Burkholderiaceae bacterium endosymbiont of Mortierella elongata FMR23-6	1	WP_045362194_1	MEVMQTLLSLHMIRRLHYGLCIPAGVLIGKLC	no	7611	-4.43	none	none	none
WP_045362194	Burkholderiaceae bacterium endosymbiont of Mortierella elongata FMR23-6	2	WP_045362194_2	MQAKEGLHNLHLIFRDMAVTLIITRRNFFKCKFFLSYAELP	yes	7518	-7.03	none	none	none
WP_045362194	Burkholderiaceae bacterium endosymbiont of Mortierella elongata FMR23-6	3	WP_045362194_3	MCSCHTTRHVGSHWAVREVERFPSQYIRP	yes	4993	-10.47	none	none	none
GAM51947	Burkholderiaceae bacterium endosymbiont of Mortierella elongata FMR23-6	1	GAM51947_1	MEVMQTLLSLHMIRRLHYGLCIPAGVLIGKLC	no	7998	-4.43	none	none	none
GAM51947	Burkholderiaceae bacterium endosymbiont of Mortierella elongata FMR23-6	2	GAM51947_2	MQAKEGLHNLHLIFRDMAVTLIITRRNFFKCKFFLSYAELP	yes	7905	-7.03	none	none	none
GAM51947	Burkholderiaceae bacterium endosymbiont of Mortierella elongata FMR23-6	3	GAM51947_3	MCSCHTTRHVGSHWAVREVERFPSQYIRP	yes	5380	-10.47	none	none	none
WP_035091796	Caulobacter henricii	1	WP_035091796_1	MSPVLDPEIADVAPWSETLTDYDLGHLVVYLRLLDADREGADWREAALLILHRDAQVDEASARGCWETHLKRAEWMTATGYKDLLSANIG	no	4158	60.47	PF10074.8	1.5e-10	Uncharacterized conserved protein (DUF2285)
WP_035091796	Caulobacter henricii	2	WP_035091796_2	MTPVTPRVALLRLGAAKSLTRSIEEGTIKEAGSSQYYFV	yes	946	31.64	none	none	none
WP_035091796	Caulobacter henricii	3	WP_035091796_3	MHYDLLPPPRLLCTKEAARFVSLSPRTMEKHRSYGTGPAYSKLGGRIVYSLADLQTWVALGARTWTRQVGVGVVHPAKARFREERGA	yes	4445	31.07	PF12728.6	8e-10	Helix-turn-helix domain
WP_035091796	Caulobacter henricii	4	WP_035091796_4	MADEKFLTTEEVAERYRGEVSVGTLENWRAQRIGPPFVKIGKAVLYPVEELDAWDRRNLVACDDAKVVGRRRLRSDGELRSFR	no	5014	24.25	PF12728.6	1.6e-12	Helix-turn-helix domain
WP_035091796	Caulobacter henricii	5	WP_035091796_5	MSKFTATLRVIRLGGALDLTRSVDDEGLREPMQPQLAWF	yes	712	14.12	none	none	none
WP_035078268	Caulobacter henricii	1	WP_035078268_1	MSPVLDPEIADVAPWSETLTDYDLGHLVVYLRLLDADREGADWREAALLILHRDAQVDEASARGCWETHLKRAEWMTATGYKDLLSANIG	no	4155	60.47	PF10074.8	1.5e-10	Uncharacterized conserved protein (DUF2285)
WP_035078268	Caulobacter henricii	2	WP_035078268_2	MHYDLLPPPRLLCTKEAARFVSLSPRTMEKHRSYGTGPAYSKLGGRIVYSLADLQTWVALGARTWTRQVGVGVVHPAKARFREERGA	yes	4442	30.42	PF12728.6	8e-10	Helix-turn-helix domain
WP_035078268	Caulobacter henricii	3	WP_035078268_3	MTPVTPRVALLRLGAAKSLTRSIEDGTIKEAGSSQYYFV	yes	946	27.5	none	none	none
WP_035078268	Caulobacter henricii	4	WP_035078268_4	MADEKFLTTEEVAERYRGEVSVGTLENWRAQRIGPPFVKIGKAVLYPVEELDAWDRRNLVACDDAKVVGRRRLRSDGELRSFR	no	5011	24.25	PF12728.6	1.6e-12	Helix-turn-helix domain
WP_035078268	Caulobacter henricii	5	WP_035078268_5	MSKFTATLRVIRLGGALDLTRSVDDEGLREPMQPQLAWF	yes	712	14.87	none	none	none
ADG11018	Caulobacter segnis ATCC 21756	1	ADG11018_1	MATIGTFIANADGSFTGAINTLALNLKTVQIRPADKVSDKSPDFRITAGKANLGAAWKKTSKDNNDYLSVKLDDPSFGAAINAALVVIEGVHTLVWSRSTSAKED	yes	3475	86.65	PF05284.11	6.7e-32	Protein of unknown function (DUF736)
ADG11018	Caulobacter segnis ATCC 21756	2	ADG11018_2	MTTIGHFRREGEGFSGRIATLSLDVAVTLVAAEKFSAKAPDYIAEVGGRECGAAWRVTDASGAVLSLKLDDPTWPEPVSGRLMAAEDGALPLVWIRRTDPPPAQAPPSPA	yes	2769	47.16	PF05284.11	6.3e-24	Protein of unknown function (DUF736)
ADG11018	Caulobacter segnis ATCC 21756	3	ADG11018_3	MTKKNATQAPRLVRVGDAHRLTQGAFVGQPEAVNPLGREIQG	yes	1156	25.91	NF033525.2	9e-07	lasso_albusnod: albusnodin family lasso peptide
ADG11018	Caulobacter segnis ATCC 21756	4	ADG11018_4	MAKVEEQLGAVVKHHRKRLGLTQSQLAERIDRQPGTVQSLEAGNAPTFETLVRLASVFDIHLRDLFGIGDYAIEEGRSDPLVSIVQRLSGLSAEELQWVDELLAVTLRFRPS	yes	7201	19.52	PF13744.5	3.2e-05	Helix-turn-helix domain
ADG11018	Caulobacter segnis ATCC 21756	5	ADG11018_5	MTSRFQLLRLGKADRLTRGALVGLLLEDITVARYDPM	yes	716	19.3	none	none	none
WP_007662805	Caulobacter sp. AP07	1	WP_007662805_1	MERTEHRIDDLIELGAASVETKGADLPTSEVGIGRQPAGITED	yes	928	34.63	NF033522.2	1.6e-24	lasso_benenodin: benenodin family lasso peptide
WP_007662805	Caulobacter sp. AP07	2	WP_007662805_2	MAKYDPLTRYLKRRSSPIVELSFPEIERLIGAMLPKRARQQVWWSSTDDAQPQIAAWTAARYRARLIDGAERVRFERP	no	3925	25.46	none	none	none
WP_007662805	Caulobacter sp. AP07	3	WP_007662805_3	MSKETAMRQVENQTEELVELGRASDETQGPDMPTSEVGIGRAPFGITED	yes	689	22.63	NF033525.2	6.1e-07	lasso_albusnod: albusnodin family lasso peptide
ABZ71114	Caulobacter sp. K31	1	ABZ71114_1	MTPIQSKFCLLRVGSAKRLTQSFDVGTIKEGLVSQYYFA	yes	931	26.8	none	none	none
ABZ71114	Caulobacter sp. K31	2	ABZ71114_2	MTPQLEHPVADEAPWSETLTDYDQRHLVTYLRLLDADQDGADWREAARLILGRDPEQALDLSHRCWETHLARARWMTQTGYRELLAAGRR	no	4160	23.01	PF10074.8	6.9e-13	Uncharacterized conserved protein (DUF2285)
ABZ71114	Caulobacter sp. K31	3	ABZ71114_3	MDLRVVVGANIRALREARGVPQDELAHIAEIHTTYLSGIENGKRNISLRVLERLAAALAVTEAELVRRKDQQAG	yes	7793	15.57	PF13744.5	3.4e-08	Helix-turn-helix domain
WP_012286275	Caulobacter sp. K31	1	WP_012286275_1	MASLGNVTRSTETGAFKGELRTTRFRADIEIVPAHDKPSASHPDYRVYSSGVDLGAGWLNVGQISGREYIGLTLAHPDLGPRAIKVTLGRAAGQDDDDVFALIWNPED	yes	3845	75.71	PF05284.11	1.5e-26	Protein of unknown function (DUF736)
WP_012286275	Caulobacter sp. K31	2	WP_012286275_2	MSVIGHFRREGDGFTGRIATLALDVELRLAPANRVSAKGPDYIALVGDNEVGAAWKASDTSGALLNVKLDDPTWPEPANVRLMAAKNGVLPMTWIRKSENPDKPAPPPPSD	yes	2674	73.69	PF05284.11	5.2e-23	Protein of unknown function (DUF736)
WP_012286275	Caulobacter sp. K31	3	WP_012286275_3	MVIGGVQFMSLYHHDGRFVRGGGLFAFARRDPDGGRTIFCLDLAEDISRQADCGHAAWAHAVSNGMNELLVHRAGSQQVPGEIEPGAAYPPIRYALFQEADETSVELAEPGASAADQAA	no	3396	34.03	none	none	none
WP_012286275	Caulobacter sp. K31	4	WP_012286275_4	MNTLKTRLIRFGSAKRLTRAGTGVLLPETNQIKRYDPA	yes	1005	28.12	none	none	none
WP_012286275	Caulobacter sp. K31	5	WP_012286275_5	MARLEEQFGAFVRHHRKRLNLTQPQLAEKVDRQLNAIKNIESGKTGTTFETIDRLAQALEVDPRDLFGSGDFAARSDREDSLVDIIRMLSSLSEPELAAVKVLLEAGLKLRRT	yes	7230	24.64	PF13560.5	3.8e-15	Helix-turn-helix domain
WP_012286275	Caulobacter sp. K31	6	WP_012286275_6	MTTPKFRLIRLGSAKRLTRSGIGDVFPEPNMVRRWD	yes	751	18.35	none	none	none
WP_012279467	Caulobacter sp. K31	1	WP_012279467_1	MIETQTFRVHARDDDHNHAHSVDAVSFEDAAVAFVEMWHPPVDADNEVSIVVRQVDSGVEHCFRIDLDSGQAAPCQ	yes	2147	49.4	none	none	none
WP_012279467	Caulobacter sp. K31	2	WP_012279467_2	MERIEDHIDDELIDLGAASVETQGDVLNAPEPGIGREPTGLSRD	yes	1115	39.02	NF033522.2	6e-25	lasso_benenodin: benenodin family lasso peptide
WP_012279467	Caulobacter sp. K31	3	WP_012279467_3	MTERTFQPGEQVLRTGADLPHLGIFSGQVYEVEDFARHHAEGLYVRGVPEGLDPNNFQQLEL	yes	2837	38.99	none	none	none
WP_012279467	Caulobacter sp. K31	4	WP_012279467_4	MQRIIDETTDGLIELGAASVQTQGDVLFAPEPGVGRPPMGLSED	yes	899	25.58	NF033522.2	3.1e-21	lasso_benenodin: benenodin family lasso peptide
WP_012279467	Caulobacter sp. K31	5	WP_012279467_5	MEFEGIPSPDARIDLGLASEETCGQIYDHPEVGIGAYGCEGLQR	yes	701	14.31	NF033522.2	8.2e-09	lasso_benenodin: benenodin family lasso peptide
WP_001513514	Escherichia coli	1	WP_001513514_1	MGNKHISASEAKKISSSVIPDADKTLDMIFGEIKLQARLGQTSFIYPVHENILEQVVKVLRESAYRINSSKANENNKFIIEISWQ	no	3212	25.25	none	none	none
WP_001513514	Escherichia coli	2	WP_001513514_2	MSNSHKVMKDGKLLHGNAATLHLAKKAGGMDQFLDQIVEISAVAAARDAVKSHIAQASRPALRVVNGGKK	yes	2271	23.21	PF04870.15	6.5e-06	Moulting cycle
WP_001513514	Escherichia coli	3	WP_001513514_3	MIKHFHFNKLSSGKKNNVPSPAKGVIQIKKSASQLTKGGAGHVPEYFVGIGTPISFYG	no	968	5.89	NF033471.1	3.6e-23	J25_fam_lasso: acinetodin/klebsidin/J25 family lasso peptide
WP_026920693	Glomeribacter sp. 1016415	1	WP_026920693_1	MTKSKELSQDIQLEETLMEFCASEATMGAVGEKNEAGFGKYDDV	yes	254	17.43	none	none	none
WP_026920693	Glomeribacter sp. 1016415	2	WP_026920693_2	MRAFKLLQPLHVQHLRFPHGGNASVA	yes	53	2.66	none	none	none
WP_026920693	Glomeribacter sp. 1016415	3	WP_026920693_3	MILLRHKKRLVGTTHWSVPIRYNQIMTHDLRQIQMDLEQAIVSPAAISIRAMPI	yes	2009	0.02	none	none	none
WP_026920554	Glomeribacter sp. 1016415	1	WP_026920554_1	MIKNQELNQDIQLDDEVLTQFCASEATMGGSGKYKEAGVGRFL	yes	839	23.91	none	none	none
WP_026920554	Glomeribacter sp. 1016415	2	WP_026920554_2	MIKNQELNQDIQLDDEALTQFCASEATMGGSGQYKEAGVGRFL	yes	1069	23.63	none	none	none
WP_026920554	Glomeribacter sp. 1016415	3	WP_026920554_3	MEFRGNLRLERIFFFRVPSVCSHCHPSAVGAAYFTYENEEENMTNSKEIKIQETQLQDETLSEFCASKATMGGSGQYREAGVGRFL	yes	1299	11.54	PF17207.2	1.6e-05	MCM OB domain
WP_026920554	Glomeribacter sp. 1016415	4	WP_026920554_4	MRPSVLPGLNHANNEGPIRDPVKEASDRQLAKFNSQMEANQRKQDAVFNRPAKDHFLPILAAAWNQSVANNAGLQRWIAGRLG	yes	5040	11.5	none	none	none
WP_054022514	Ideonella sakaiensis	1	WP_054022514_1	MDEMQVEVVDLGDAKEVTLGVELAFNEELIDALPRLYD	yes	835	34.03	NF033525.2	3.5e-08	lasso_albusnod: albusnodin family lasso peptide
WP_054022514	Ideonella sakaiensis	2	WP_054022514_2	MPAFVDGGHPILHPTVRNAREGKPVSRVPRTASIGVRVSKLIKAPAPGTAGLEGLEPTLIDADAHARFVRNVFALRARTASRSARRSMASGEPKKARA	yes	3509	-2.47	none	none	none
WP_054022514	Ideonella sakaiensis	3	WP_054022514_3	MSPSPPAHQNAPAWAPPMKVP	yes	7938	-6.52	none	none	none
GAP34300	Ideonella sakaiensis	1	GAP34300_1	MDELDVDIVELGDAKEVTQGQVGGFNQELADELPRVWN	yes	812	37.67	NF033522.2	2.1e-10	lasso_benenodin: benenodin family lasso peptide
GAP34300	Ideonella sakaiensis	2	GAP34300_2	MLASAVSHAALTLRFRDLAAIATALAARRGRFGGACSEVEACGLAARYAELRPIVFGPRDRCLLDSLALANFLAHWRLAPTFVIGVRTRPFAAHAWVQAGPIVLNDRHEHVAQYQPLLVV	yes	12	18.5	PF13471.5	7.8e-22	Transglutaminase-like superfamily
GAP34300	Ideonella sakaiensis	3	GAP34300_3	MGRARQAAQGLATEEKPPPSKTERLQITRVPPLPRPARRPTLRSPGARCPGFNLQPEGDHHG	yes	921	-10.92	none	none	none
CEL12832	Kibdelosporangium sp. MJ126-NF4	1	CEL12832_1	MTIALTPNVTATDSEDGLVLLNESTGRYWTLNGTGAATLRLLLAGNSPAQTASRLAERYPDAVDRTQRDVVALLAALRNARLVTSS	yes	3	48.37	PF05402.11	5.2e-17	Coenzyme PQQ synthesis protein D (PqqD)
CEL12832	Kibdelosporangium sp. MJ126-NF4	2	CEL12832_2	MIKDDEIYEVPTLVEVGDFAELTLGLPWGCPNDLFFVNTPFAC	yes	336	32.28	NF033521.1	4.1e-13	lasso_leader_L3: lasso RiPP family leader peptide-containing protein
CEL12832	Kibdelosporangium sp. MJ126-NF4	3	CEL12832_3	MIHDDEIYEVPTLVEVGEFTELTLGIPFGFGCPDYMHMLTPYAC	yes	95	26.5	NF033521.1	2.6e-11	lasso_leader_L3: lasso RiPP family leader peptide-containing protein
WP_047135872	Luteimonas sp. FCS-9	1	WP_047135872_1	MTQREETVMNANDNTREAAADDVIVLGIASIETQGIDLGFEPVGRTPMAGISEE	yes	729	35.79	NF033522.2	1.2e-13	lasso_benenodin: benenodin family lasso peptide
WP_047135872	Luteimonas sp. FCS-9	2	WP_047135872_2	MMGLDKDRASSRINRYERESSGVDLEGLAKLADTLQVPMAYLVAEDEATADIVLSLSSLSVKQRKDLAAWIKEKLDKD	no	5130	18.96	PF01381.21	3.2e-07	Helix-turn-helix
WP_047135872	Luteimonas sp. FCS-9	3	WP_047135872_3	MFAKRLKEARLALGISQRELGRRIGLSEDVVSSRVTRYERGTSEPDFETTSKLAKELGVPLAYLLADSEVLADIILAAASLPPGEQRKLAAELKSKGKR	yes	4812	15.23	PF00157.16	3e-07	Pou domain - N-terminal to homeobox domain
WP_047135872	Luteimonas sp. FCS-9	4	WP_047135872_4	MLDQQLTISLADRRDGIGGKPNAIIGLKVFQRQLGGGQGAVAEYAPGRAVIEEDMRSRDAVPVVLTRLPAQVVIERGDNA	yes	2208	13.57	none	none	none
WP_047135872	Luteimonas sp. FCS-9	5	WP_047135872_5	MATTPHLLVTSGQLGATLQAARKAQGLTQSALAARIGLSQSRISHLEPNAHELSVGQLLAWCAALGLELAVGAGGSLVSSTASTPDW	no	2613	8.1	PF13560.5	8.8e-16	Helix-turn-helix domain
WP_047135609	Luteimonas sp. FCS-9	1	WP_047135609_1	MNTNDNTRTEVQDDVIELGVASVETQGGAFDPGEVMGLNITPGISEE	yes	729	35.43	NF033522.2	3.7e-16	lasso_benenodin: benenodin family lasso peptide
WP_047135609	Luteimonas sp. FCS-9	2	WP_047135609_2	MSGKSIHKPEYKALLALLIEMRDKAELTQSQLAGLLERPQSYVSDVERGVRRLDLLQLHEYCHACGQDLAGFVRKFEKAIAGSSSLHAKASRAGRGHS	yes	3410	35.26	PF13744.5	9.9e-10	Helix-turn-helix domain
WP_047135609	Luteimonas sp. FCS-9	3	WP_047135609_3	MASKSSPASLPSARTRVGANIRRLRKAMKGKVSQEKLGEMAECHRTYVSQLERAKTNISVDRLERFAQILGVDIADLFLPPP	yes	4842	30.86	PF13744.5	4.7e-09	Helix-turn-helix domain
WP_047135609	Luteimonas sp. FCS-9	4	WP_047135609_4	MYDWFPIVFIIFKVVVLGVGMFYAIKWHHDQAKKDEQEKKDALERQRQREAGEG	no	3056	29.65	PF06667.11	1.5e-05	Phage shock protein B
WP_030508217	Microbispora rosea subsp. nonnitritogenes	1	WP_030508217_1	MSTFITIIGTAGAVVLLLAYALVSSGRMSADKLPYQLLNFGGAATLMINSAYYSAWPSAGLNLVWSGIGVWTLGRLVARRATARRHAADPAPAPGR	yes	1918	40.02	none	none	none
WP_030508217	Microbispora rosea subsp. nonnitritogenes	2	WP_030508217_2	MAIQLNKGVVLQEVDGQAVLVGTGRKAAYWRINGTALLMLKRLLDGDTATEVVESIAQTHDIDRVRVKADIDQLVAALVEARLIRADSSD	yes	39	29.89	PF05402.11	3.9e-13	Coenzyme PQQ synthesis protein D (PqqD)
WP_030508217	Microbispora rosea subsp. nonnitritogenes	3	WP_030508217_3	MAKQSYVAPVLEEIGGFREVTNGYPWWDYRDLFGGHTFISP	yes	102	23.12	NF033521.1	2.6e-11	lasso_leader_L3: lasso RiPP family leader peptide-containing protein
WP_030508217	Microbispora rosea subsp. nonnitritogenes	4	WP_030508217_4	MRPSLVARQGGTIKDVSDQWWFCLKHMSVEPEKGCPNKDRLGPYDSRDAAANALQTAAERNKRWTEQDKEWDD	no	2264	17.72	PF05036.12	7.9e-06	Sporulation related domain
WP_036523966	Novosphingobium lentum NBRC 107847	1	WP_036523966_1	MKNLQNSDEAIELGAISCETRGIDPVGPRDEATGEHFLLSGGITTDD	yes	687	31.83	NF033522.2	7.5e-10	lasso_benenodin: benenodin family lasso peptide
WP_036523966	Novosphingobium lentum NBRC 107847	2	WP_036523966_2	MLYLRLCLDRPESGDLRADKRADHRNYLGAHADLIRQAGPLLGEDGQMIGSMMIVEAEEIGAVRNFHEADPFTLAGLFETVHIFQWDRHMAS	no	3961	18.06	PF03795.13	1.2e-17	YCII-related domain
WP_036523966	Novosphingobium lentum NBRC 107847	3	WP_036523966_3	MPVPLENMHCLEQTRQSERVSFVKIADGADFFGFNDHHAADHLTILAQERARLADQVGVRA	yes	4042	13.39	none	none	none
WP_036523966	Novosphingobium lentum NBRC 107847	4	WP_036523966_4	MVTLGAPRGNSACIMAYAYENTAFSVLIILLFGAALYVFVTSTSDEE	yes	1152	7.99	none	none	none
EZP82438	Novosphingobium resinovorum	1	EZP82438_1	MDRIEVEDKEVIELGTASEATKGEALIDQDPGVGRLTFLSGIVAD	yes	711	31.02	NF033522.2	3.8e-16	lasso_benenodin: benenodin family lasso peptide
EZP82438	Novosphingobium resinovorum	2	EZP82438_2	MRDLSEAGDFHIGILDNVVDFPVRHGHVPEARAQGPLVGNDVAPHPSNNLTPDFPHICKPIPLIVNIHHTRDDWPGLFR	yes	1134	9.11	none	none	none
EZP82438	Novosphingobium resinovorum	3	EZP82438_3	MVHDVHPHPKSSVGNDAGKEGQATDARILIDQRFAFRRLRGRAEFDDFLVFHFYAIHLRYSFTEATHCRMWKLSRWAMPIYFIIGL	no	678	8.07	none	none	none
WP_007679482	Novosphingobium sp. AP12	1	WP_007679482_1	MKEREHNESDVIELGIAHIETRGNALFGRDDTQTGMKYGVAGISSED	yes	712	13.96	NF033522.2	3e-13	lasso_benenodin: benenodin family lasso peptide
WP_007679482	Novosphingobium sp. AP12	2	WP_007679482_2	MFSASMQLFKCALGSHKPVREDVDWDGRNYVSNCRGCGTRIRRSSYSDWRKDWLKG	yes	1823	9.23	PF02591.14	2.7e-06	C4-type zinc ribbon domain
WP_007679482	Novosphingobium sp. AP12	3	WP_007679482_3	MRAILKAGLVCSLSAAVVAPGIASASVRPAAVTFGSGSSALKSGERKSAVVAADNDLKARDATVALLAAAAAGLGLYWALRDHDDKPVSPS	no	3378	7.18	none	none	none
WP_043971924	Novosphingobium sp. P6W	1	WP_043971924_1	MSGGGPAVATLASDLHAYEKLLQTLFAKGGELSTSAILAQIGRNVSPVAGHQVLAAISNAQLLTSSALGHVAEAHRMLEVLGRKLGIDVEAFGDVLKPPSSAIGADQPRLGG	yes	3026	51.45	none	none	none
WP_043971924	Novosphingobium sp. P6W	2	WP_043971924_2	MERTSEDRRDDVVELGAVSVETKGIVGNPVDAPAGQGLAGILDD	yes	748	32.57	NF033522.2	3.1e-16	lasso_benenodin: benenodin family lasso peptide
WP_043971924	Novosphingobium sp. P6W	3	WP_043971924_3	MDCRARYPLPGEITCIRGEHRASSADGVTNGPARIYARLCAVVTGPGKGLVPLVNLQKTA	yes	3981	-0.52	none	none	none
WP_013435053	Paraburkholderia rhizoxinica HKI 454	1	WP_013435053_1	MGIKTTPFDAADYLDVSEAQAEYLRVSFETGDAADIQEAIGTVARARGMTQVARAAGVGRESLYKALDEQGNPEFATILSVVRALGLKITVTPAYDYA	no	2331	42.07	PF12728.6	0.0046	Helix-turn-helix domain
WP_013435053	Paraburkholderia rhizoxinica HKI 454	2	WP_013435053_2	MNKQQQESGLLLAEESLMELCASSETLGGAGQYKEVEAGRWSDRIDSDDE	yes	862	29.05	none	none	none
WP_013435053	Paraburkholderia rhizoxinica HKI 454	3	WP_013435053_3	MCGRGLCYPRRPWAPRKVAVPSTEPAANIQMKLRLQTAEQALADAYRRMQQLEQDNQALQQQLGQTKGMAQAAQHALDAHVAPLRATIDAGQHAAQALTPAGRH	no	1630	21.38	PF04156.13	8.2e-06	IncA protein
WP_013435053	Paraburkholderia rhizoxinica HKI 454	4	WP_013435053_4	MLYTAEHASHLPDNIDALKRIVASRDETIARLLAEIARLKRWQYGRSSERVAEGNVGP	yes	4617	16.23	PF04102.11	3.2e-06	SlyX
WP_013435053	Paraburkholderia rhizoxinica HKI 454	5	WP_013435053_5	MQFLRNNGKKRYRRSKRFWSSILRSRQSRYSLFRRPQLESKQTRLAHNVFLRRFTGLIVVDCNAKKWQEPVNPGTRHDPR	yes	2768	10.72	none	none	none
WP_013433809	Paraburkholderia rhizoxinica HKI 454	1	WP_013433809_1	MDQHQSMHQEAXDLLLDDESLMELCASESTLGGSGKYKEAGVGRFLD	yes	869	19.5	none	none	none
WP_013433809	Paraburkholderia rhizoxinica HKI 454	2	WP_013433809_2	MGWKTPFEEYLGHSSEAVRHSDRRCRLISYCRGRMLLIQRNDVNPLVSHLEPQRVVVQHKMLHHFVSRLPWSN	no	1337	7.17	PF13546.5	3.6e-10	DDE superfamily endonuclease
WP_013433809	Paraburkholderia rhizoxinica HKI 454	3	WP_013433809_3	MHKQMEPHGCKWATERMHIEIDAVNHLDFYF	yes	4801	4.04	none	none	none
ACG78807	Phenylobacterium zucineum HLK1	1	ACG78807_1	MTRLLNLMSVRLLGFGSAKAATNGGIGGDFEDLNKPFDV	yes	678	29.22	none	none	none
ACG78807	Phenylobacterium zucineum HLK1	2	ACG78807_2	MVHAVEALRRLSGRKAWRMNRLRPKIQAEGEIAALEYCASYETEGFAEVLAYGAPELTAEAIALAHPQHFSDAALEAARARLLEAGVQLDDAGRVVARV	no	7482	12.07	none	none	none
ACG78807	Phenylobacterium zucineum HLK1	3	ACG78807_3	MTPRSWLFVPGDRPDRMAKALAGPADALIFDLEDSVAPTRKARARCRRRIPGNQPGSRAALGSHQSAVDG	yes	4624	-0.36	PF03328.13	1.5e-13	HpcH/HpaI aldolase/citrate lyase family
WP_028920641	Pseudoxanthomonas suwonensis J47	1	WP_028920641_1	MAQSTHNRDYQLLLAVLKAARKRVGVTQIELAERLGNTQTFVSKCERGERRIDAVELVEFAEAMGIAPQELLGEYLGQRGRATSPKTRKGSKQRG	no	6038	35.59	PF13412.5	6.7e-05	Winged helix-turn-helix DNA-binding
WP_028920641	Pseudoxanthomonas suwonensis J47	2	WP_028920641_2	MNANENTRTNPPEDVVVLGTASVETKGAGEPGNEILGFVTGVGIAE	yes	719	34.03	NF033525.2	6.1e-07	lasso_albusnod: albusnodin family lasso peptide
WP_028920641	Pseudoxanthomonas suwonensis J47	3	WP_028920641_3	MQHGMKAMLEDQIDEYYYVTLMNENYTHPEMP	no	2126	22.83	none	none	none
WP_028920641	Pseudoxanthomonas suwonensis J47	4	WP_028920641_4	MGLTKDRGSSRINRYERETSGIDLDGLAELAETLRVPMAYLVAEDEPTADILLLLSELSAKERSELATCLKEKLEQKRPQPTS	no	5270	11.82	PF01381.21	2.3e-07	Helix-turn-helix
WP_007511730	Rhodanobacter denitrificans	1	WP_007511730_1	MNTNENIRNDTPEDVIVLGVASVETKGPMGSTEPEGGLGRPVIPGISEE	yes	736	31.84	NF033522.2	2.4e-16	lasso_benenodin: benenodin family lasso peptide
WP_007511730	Rhodanobacter denitrificans	2	WP_007511730_2	MTEKCPATIYGRRLREARNSYGFSQAELGVAARLDQSVASSRVSRYETGKHEVKLGLQKLFAKALALPLKYFYIEDDEEARLIAEASRSDKPVKLKEAVKRKMKGK	yes	4884	29.34	PF13560.5	5.7e-12	Helix-turn-helix domain
WP_007511730	Rhodanobacter denitrificans	3	WP_007511730_3	MKAMDEASNLGTWSAVFESYKRYGQCDDGAIAEGYSASVADLLANHWADTSKLVTLANANPDFGRFVLKHVDESMSLDQGKSIRDSATNNCSAGARKPCRAILKRFMEFDAFDAPKK	no	3058	15.48	none	none	none
WP_007511730	Rhodanobacter denitrificans	4	WP_007511730_4	MVEKGPLPVYSRRLREAREAYGISQRALGIEAGLDEFVASTRVNRYETGVHQPDLQTLQRLAAILKLPVAYFYAEDDELAQLIANFKGRSKSKR	yes	5433	7.59	PF13560.5	8.3e-14	Helix-turn-helix domain
WP_015446675	Rhodanobacter denitrificans	1	WP_015446675_1	MNTNENIRTNAPEDVIELGIASVETKGEFGVTEGGGQGKPMIPGISEE	yes	734	33.15	NF033525.2	0.00053	lasso_albusnod: albusnodin family lasso peptide
WP_015446675	Rhodanobacter denitrificans	2	WP_015446675_2	MTAMDEHIDMDSPLSRAYWCGNFSCSDAELSSAVRIMDSTAVGLVGLYLATRSSEPRDVDKHDLAVDAT	yes	6034	5.64	PF12244.7	1.7e-09	Protein of unknown function (DUF3606)
WP_015446675	Rhodanobacter denitrificans	3	WP_015446675_3	MSAKSIHKPEYQALLELLIEVRDKAGLKQSELAALLERSQSYISDVERGGRRLDLLQLREYCQACDQDLVGFVKRFEKMLVDGGPRSTGRTSR	yes	5490	2.83	PF16721.4	2.1e-05	Zinc-finger like, probable DNA-binding
WP_037102299	Rhodanobacter sp. 115	1	WP_037102299_1	MTQTQEIVMNTNENIRNNASEDVIVLGVASVETQGGPGSNEAVGFGGPVIPGISEE	yes	736	31.86	NF033522.2	5.4e-18	lasso_benenodin: benenodin family lasso peptide
WP_037102299	Rhodanobacter sp. 115	2	WP_037102299_2	MTLATDRAHRSGQDKFVFVYHLICAGSVEEKIQALQARKANLAQAVLDNGGASTRLRLDESDLRELFTPL	yes	1853	23.01	none	none	none
WP_037102299	Rhodanobacter sp. 115	3	WP_037102299_3	MSPPNPGSMFTTRLKKARLALNISQRELGRRIGLSEDVVSSRVTRYELGTSEPDFATASKLAKELGVPLAYLLADNDALADIILAVASMSPEEQRRMAAELKAKTKR	yes	5263	17.74	PF00157.16	1.4e-05	Pou domain - N-terminal to homeobox domain
WP_037102299	Rhodanobacter sp. 115	4	WP_037102299_4	MPTPNPRSMFMKRLKKGRLALNISQRELGRRIGLSEDVVSSRVTRYERGTSEPDFLTASLLAKELGVPLAYLLADNDTLADIILAVADMSPTEQRRMAAELKAKTKR	yes	5849	15.41	PF00157.16	2.1e-05	Pou domain - N-terminal to homeobox domain
WP_027491192	Rhodanobacter sp. OR444	1	WP_027491192_1	MTQPQETEMDTNENIRSNAQDDVIELGVASVETKGPGGPTESGGGLGKTVIPGISEE	yes	736	32.56	NF033525.2	2.4e-05	lasso_albusnod: albusnodin family lasso peptide
WP_027491192	Rhodanobacter sp. OR444	2	WP_027491192_2	MEKHIDMDSPLSRAYWCGNFTCSDAELANAVRIMDSTAVGLVGLYLVTRQSESCAIDQLDMPWIDIG	yes	7448	20.62	PF12244.7	3e-10	Protein of unknown function (DUF3606)
WP_027491192	Rhodanobacter sp. OR444	3	WP_027491192_3	MPPKSIHKAEYKVLQGLLREMRIKAHPNQADLAALLGRKQSYVSDVERGSRRMDLLQLRDFCLACDQDLVGFVRRFEEKIAGGPNRVAL	yes	5213	16.3	PF13560.5	6e-10	Helix-turn-helix domain
WP_027493339	Rhodanobacter sp. OR444	1	WP_027493339_1	MSFAAKSDAIDALPKTPASDVKKLGWRGVMRDVQKSGRLVVTNHDAPEAVILSAREYEAIVQALDKARGRDQATLEALRERFDERLKALKAPGAAAKLLVAAKKPVKLHGKVKAGGSY	no	7106	64.29	PF02604.18	3.2e-11	Antitoxin Phd_YefM, type II toxin-antitoxin system
WP_027493339	Rhodanobacter sp. OR444	2	WP_027493339_2	MTEKCPATIYGRRLREARKSYGFSQAQLGVAARLDQSVASSRVSRYETGKHEVKLGLQKLFARALALPLKYFYVEDDEEARLIAEASRSDKPAKLKEAAERKLKGK	yes	4890	30.44	PF13560.5	4.3e-12	Helix-turn-helix domain
WP_027493339	Rhodanobacter sp. OR444	3	WP_027493339_3	MFATHQAALAGFFRRRMAHPWDAQDLAQEVYVRLLRIDSGESGNIANPEAYLFTVASNLVKEHAVLQKRYGRGVDIAQVLPELEAPQGSAEDEAITGPGSLPRMS	no	3039	29.41	PF04542.13	1.7e-14	Sigma-70 region 2
WP_027493339	Rhodanobacter sp. OR444	4	WP_027493339_4	MDTNENICSNTQDDVIELGIASVETKGGSGPIEPSGGPGLPLIPGISEE	yes	736	28.14	NF033522.2	2.9e-15	lasso_benenodin: benenodin family lasso peptide
WP_027493339	Rhodanobacter sp. OR444	5	WP_027493339_5	MPLILTFLMTFAVAGISTWIAVESLSVFFLKSWMKSWMVSWAIAFPAMVMLMPVTQRIVALIVRKDQEDR	no	7931	25.79	PF11391.7	3.3e-15	Protein of unknown function (DUF2798)
WP_027493339	Rhodanobacter sp. OR444	6	WP_027493339_6	MAEKGPLPVYSRRLREAREALDISQRTLGIKAGLDEFVASTRVNRYETGVHQPDLQTLQRLATVLKLPVAYFYAEDDELAQLIANFKGRSKGRR	yes	5468	23.66	PF13560.5	1.7e-13	Helix-turn-helix domain
WP_027493339	Rhodanobacter sp. OR444	7	WP_027493339_7	MRWVTGINITIAGNAIAHDTIQDFIQLFRKNTLSDSTAIHVLIPATAKVIRNVRISGITYLP	yes	7971	17.01	PF05137.12	4.2e-06	Fimbrial assembly protein (PilN)
WP_027485603	Rhodanobacter sp. OR87	1	WP_027485603_1	MTEKCPATIYGRRLREARNSYGFSQAELGVAARLDQSVASSRVSRYETGKHEVKLGLQKLFAKALALPLKYFYIEDDEEARLLAEASRSDKPVKLKEAIERKVKGK	yes	5094	27.23	PF13560.5	5.6e-12	Helix-turn-helix domain
WP_027485603	Rhodanobacter sp. OR87	2	WP_027485603_2	MNENIRNDTPEDVIVLGVASVETKGDGIRGEVPGTGAPMIPGISEE	yes	736	20.6	NF033522.2	7.3e-17	lasso_benenodin: benenodin family lasso peptide
WP_027485603	Rhodanobacter sp. OR87	3	WP_027485603_3	MVEKGPLPVYSRRLREAREAYGISQRALGIEAGLDEFVASTRVNRYETGVHQPDLQTLQRLAAILKLPVAYFYAEDDELAQLIANFKGRSKSKR	yes	5643	11.47	PF13560.5	8.3e-14	Helix-turn-helix domain
WP_027490007	Rhodanobacter sp. OR92	1	WP_027490007_1	MTEKCPATIYGRRLREARNSYGFSQAELGVAARLDQSVASSRVSRYETGKHEVKLGLQKLFAKALALPLKYFYIEDDEEARLLAEASRSDKPVKLKEAIERKVKGK	yes	5092	27.23	PF13560.5	5.6e-12	Helix-turn-helix domain
WP_027490007	Rhodanobacter sp. OR92	2	WP_027490007_2	MNTNENIRNDTPEEVIVLGVASVETKGQQGIGEVPGTGGPMIPGISEE	yes	736	24.27	NF033525.2	7.7e-06	lasso_albusnod: albusnodin family lasso peptide
WP_027490007	Rhodanobacter sp. OR92	3	WP_027490007_3	MKAMDEASNLGTWSAVFESYKRYGQCDDGAIAEGYSASVADLLANHWADTSKLVTLANANPDFGRLVLKHVDESMSLDQGKSIRDSATNNCSAGARKLCRAILKRFMEFDAFDAPKK	no	2982	15.3	none	none	none
WP_027490007	Rhodanobacter sp. OR92	4	WP_027490007_4	MVEKGPLPVYSRRLREAREAYGISQRALGIEAGLDEFVASTRVNRYETGVHQPDLQTLQRLAAILKLPVAYFYAEDDELAQLIANFKGRSKSKR	yes	5641	9.69	PF13560.5	8.3e-14	Helix-turn-helix domain
WP_039953927	Rhodanobacter thiooxydans	1	WP_039953927_1	MSFATKSDAIDALPKTPASDMKKLGWRGVMRDVQRSGRVVVTNHNAPEAVILSAQEYETIVQALDKARGRDQATLGALRERFDERLKALKAPGAAAG	no	6332	42.93	PF02604.18	7.1e-12	Antitoxin Phd_YefM, type II toxin-antitoxin system
WP_039953927	Rhodanobacter thiooxydans	2	WP_039953927_2	MSLGWILPGTSGQLALASFMFMLVVFTRGGLVSGTALSRPALSVLNLSMYLLPALCVLSAGVAICLH	no	2088	34.18	none	none	none
WP_039953927	Rhodanobacter thiooxydans	3	WP_039953927_3	MSNECSHVNMIRDVVPSARGCEECLKIGSPWVHLRLCRICGHVGCCDSSPHRHATRHFHATGHPIIEAYDPPEGWGWCYVDEVTLDLSDRMTPQRGPIPRFV	yes	2980	32.88	PF02148.18	5.1e-15	Zn-finger in ubiquitin-hydrolases and other protein
WP_039953927	Rhodanobacter thiooxydans	4	WP_039953927_4	MTEKCPATIYGRRLREARKIYGFSQTQLGIAARLDQSVAGSRVSHYETGKHEVKLGLQKLFAKALALPLKYFYIEDDEEARLIAEASRSDKPVQLKEAIERKLKGK	yes	4885	32.62	PF13560.5	4.5e-10	Helix-turn-helix domain
WP_039953927	Rhodanobacter thiooxydans	5	WP_039953927_5	MPGIVAEIGSVVGQRMHMKNIGLIHDPEMDETPRKLIAEKRTACEALGAKKKLMPA	no	6861	23.52	none	none	none
WP_039953927	Rhodanobacter thiooxydans	6	WP_039953927_6	MSSDAMKPRKLPSHYGRYVTPLILTFLMTFAVAGISTWIAVESLGVFFLKSWMKSWMVSWAMAFPAMVMLMPVTQRIVALIVRKDQEDR	no	7090	20.97	PF11391.7	6.7e-14	Protein of unknown function (DUF2798)
WP_039953927	Rhodanobacter thiooxydans	7	WP_039953927_7	MAEKGPLPVYSRRLREAREALDISQRTLGIKAGLDEFVASTRVNRYETGVHQPDLQTLQRLAAVLKLPVAYFYAEDDELAQLIADFKGRSRGKR	yes	5466	20.41	PF13560.5	3.7e-13	Helix-turn-helix domain
WP_039953927	Rhodanobacter thiooxydans	8	WP_039953927_8	MTMKAVILDDARKIVVRYVPDAEMHETIDVLLRITSIAICG	yes	2837	17.84	none	none	none
WP_039953927	Rhodanobacter thiooxydans	9	WP_039953927_9	MRWVTGINITIAGNAIAHDTIQDFIQLFRKNTPSDSTAIHVLIPATAKVIRNVRISGVTYLP	yes	7130	14.33	PF05137.12	2e-05	Fimbrial assembly protein (PilN)
WP_039953927	Rhodanobacter thiooxydans	10	WP_039953927_10	MDEHIDMDDPLSRAYWCGNFSCSDAELVSAAHIMDNTAVERAQVHFSQEVNLTPLAVAGPR	yes	5943	13.58	PF12244.7	3.7e-09	Protein of unknown function (DUF3606)
EIL98302	Rhodanobacter thiooxydans LCS2	1	EIL98302_1	MSFATKSDAIDALPKTPASDMKKLGWRGVMRDVQRSGRVVVTNHNAPEAVILSAQEYETIVQALDKARGRDQATLGALRERFDERLKALKAPGAAAG	no	6333	45.27	PF02604.18	7.1e-12	Antitoxin Phd_YefM, type II toxin-antitoxin system
EIL98302	Rhodanobacter thiooxydans LCS2	2	EIL98302_2	MTQSQETEMDTNENIRSNAQDDVIELSVASVETKGVLPIGNEFMGHAATPGITE	yes	717	29.17	NF033522.2	3e-11	lasso_benenodin: benenodin family lasso peptide
EIL98302	Rhodanobacter thiooxydans LCS2	3	EIL98302_3	MTEKCPATIYGRRLREARKIYGFSQTQLGIAARLDQSVAGSRVSHYETGKHEVKLGLQKLFAKALALPLKYFYIEDDEEARLIAEASRSDKPVQLKEAIERKLKGK	yes	4886	28.19	PF13560.5	4.5e-10	Helix-turn-helix domain
EIL98302	Rhodanobacter thiooxydans LCS2	4	EIL98302_4	MSSDAMKPRKLPSHYGRYVTPLILTFLMTFAVAGISTWIAVESLGVFFLKSWMKSWMVSWAMAFPAMVMLMPVTQRIVALIVRKDQEDR	no	7091	26.07	PF11391.7	6.7e-14	Protein of unknown function (DUF2798)
EIL98302	Rhodanobacter thiooxydans LCS2	5	EIL98302_5	MPGIVAEIGSVVGQRMHMKNIGLIHDPEMDETPRKLIAEKRTACEALGAKKKLMPA	no	6862	22.21	none	none	none
EIL98302	Rhodanobacter thiooxydans LCS2	6	EIL98302_6	MRWVTGINITIAGNAIAHDTIQDFIQLFRKNTPSDSTAIHVLIPATAKVIRNVRISGVTYLP	yes	7131	18.12	PF05137.12	2e-05	Fimbrial assembly protein (PilN)
EIL98302	Rhodanobacter thiooxydans LCS2	7	EIL98302_7	MAEKGPLPVYSRRLREAREALDISQRTLGIKAGLDEFVASTRVNRYETGVHQPDLQTLQRLAAVLKLPVAYFYAEDDELAQLIADFKGRSRGKR	yes	5467	10.31	PF13560.5	3.7e-13	Helix-turn-helix domain
BAL72547	Rhodococcus jostii	1	BAL72547_1	MLRLRKNVIITPTEYGAVALDERSGDYYQLNSTAALILDQLTKKIPVESIAARIALDFEVSKAQASADLDEYLRMLREQGLLR	yes	12	30.18	PF05402.11	5.2e-19	Coenzyme PQQ synthesis protein D (PqqD)
BAL72547	Rhodococcus jostii	2	BAL72547_2	MTSQPSKKTYNAPSLVQRGKFARTTAGSQLVYREWVGHSNVIKPGP	yes	26	5.67	NF033528.1	2.1e-05	lasso_cyano: lasso peptide
BAL72547	Rhodococcus jostii	3	BAL72547_3	PLPVTEAVRGHIAASVQRIWTNENRLHCSRCHLRRTV	yes	511	2.44	none	none	none
WP_009858735	Rubrivivax benzoatilyticus JA2 = ATCC BAA-35	1	WP_009858735_1	MDEETELDIVDLGDAKDTTKGILLPGSEDNVTMPGRQIA	yes	827	40.31	NF033522.2	1.6e-16	lasso_benenodin: benenodin family lasso peptide
WP_009858735	Rubrivivax benzoatilyticus JA2 = ATCC BAA-35	2	WP_009858735_2	MVLSTSSLDDARVPRPSPRHAQAPELVAFGAAVRERRLALGLSQEALAHAAGIDRSYMSSVERGGQNVGLVLAAQIARALDIKLAELAAASGL	yes	7875	6.13	PF00157.16	1.6e-05	Pou domain - N-terminal to homeobox domain
WP_009858735	Rubrivivax benzoatilyticus JA2 = ATCC BAA-35	3	WP_009858735_3	MRALAMTDQGPAPSSLAKQAALRRGGGFGSGDLPAGHRHVVLAARQQDALGRVLRIAQVDDVQFGLFVHDALLEVG	no	740	-1.93	none	none	none
BAL94042	Rubrivivax gelatinosus IL144	1	BAL94042_1	MPTTGALRFTAPEREVLLATRGVGPKVVERLEQMGLHTLAALADADARDLLEQGARLSGSSCWKNSPQARAAIQAAIASALAHVDGTR	no	7996	35.94	PF14520.5	3.7e-07	Helix-hairpin-helix domain
BAL94042	Rubrivivax gelatinosus IL144	2	BAL94042_2	MDEELELEIVDLGDAKELTQGAPSLINSEDNPAFPQRV	yes	800	34.03	NF033522.2	1.2e-14	lasso_benenodin: benenodin family lasso peptide
BAL94042	Rubrivivax gelatinosus IL144	3	BAL94042_3	MRQLVDTEQARERPLGNRPVAPKHLAYECTVLVSESTPKTCFAPERSLCLFKQRTPFLCRNAPCSHGKDGSYS	no	7231	-2.81	none	none	none
WP_015102765	Saccharothrix espanaensis DSM 44229	1	WP_015102765_1	MSTSTEDGTVLLNKRTGHYWQVNLTGAHILDRLLAGDTADDIATDIAAHYDIDTTHVRADITALTDNLLGARLVEPA	yes	5	39.48	PF05402.11	1.1e-16	Coenzyme PQQ synthesis protein D (PqqD)
WP_015102765	Saccharothrix espanaensis DSM 44229	2	WP_015102765_2	MHSTTTIDRLRTALGDVGYPAAKEQLADHASRNNADEDTVHALRSIPEGVYGSFDEVLRAVPVDEQRDA	no	6623	37.61	PF11387.7	7.2e-20	Protein of unknown function (DUF2795)
WP_015102765	Saccharothrix espanaensis DSM 44229	3	WP_015102765_3	MRGYTVEDVQRLSRVPIPDCAGEQAKIFVVPESAESVAFDFGGTVECVDRFLVGLGD	yes	931	17.59	none	none	none
WP_037455959	Sphingobium chlorophenolicum NBRC 16172	1	WP_037455959_1	MERKEDVIDLGAASIETKGMGGLREDLAIGEPFTGLADD	yes	710	25.12	NF033522.2	4.9e-19	lasso_benenodin: benenodin family lasso peptide
WP_037455959	Sphingobium chlorophenolicum NBRC 16172	2	WP_037455959_2	MEREYGVIELGAVSVETKGLGGPTGDVGIGEQPAGLSDD	yes	1169	23.42	NF033522.2	5.3e-18	lasso_benenodin: benenodin family lasso peptide
WP_037455959	Sphingobium chlorophenolicum NBRC 16172	3	WP_037455959_3	MLGHRFNLKPSASIHKNGLDHGQASSTI	yes	942	0.29	none	none	none
WP_013041125	Sphingobium japonicum UT26S	1	WP_013041125_1	MERDNDVIELGAVSVETKGPGGITGDVGLGENNFGLSDD	yes	709	25.46	NF033522.2	3.3e-19	lasso_benenodin: benenodin family lasso peptide
WP_013041125	Sphingobium japonicum UT26S	2	WP_013041125_2	MMPELPPFKNTELPNPGMIELIALCIYCRTPRRTLKGAARQQALGGTIRATAAKGAFPCRQDVA	yes	7081	5.95	none	none	none
WP_013041125	Sphingobium japonicum UT26S	3	WP_013041125_3	MKIETFGLLPLAANGRDSGETPAC	yes	4663	1.78	none	none	none
WP_017181794	Sphingobium sp. GW456-12-10-14-TSB1	1	WP_017181794_1	MEREDTLIDLGTASIETKGPGGIAGDVGLNQELTGLSDD	yes	712	33.02	NF033522.2	5.4e-19	lasso_benenodin: benenodin family lasso peptide
WP_017181794	Sphingobium sp. GW456-12-10-14-TSB1	2	WP_017181794_2	MPARHGSGVRATGPAPVFFHKSRYDMTILLLESSGADMRHHRLARYVGKGRTPGVR	yes	3936	-10.06	none	none	none
WP_017181794	Sphingobium sp. GW456-12-10-14-TSB1	3	WP_017181794_3	MSKPLAAKGVGACLKHVLYTRLLPAPPRPLHGGHADGECSA	no	6355	-10.34	none	none	none
WP_044660279	Sphingobium sp. YBL2	1	WP_044660279_1	MAAIGYVTRNGNGFKGQLRTLSIRTDVEIIPNSHKNGSTQPDYRVLASGVEIGAGWIRISETSGKDYVSLSLAAPEFGPRRLYANLGRAAGQDDEDAFAIIWNPAD	no	6892	48.04	PF05284.11	1.8e-33	Protein of unknown function (DUF736)
WP_044660279	Sphingobium sp. YBL2	2	WP_044660279_2	MGSVMRVIAEQLGFQYFALTQHVDVVAAGSGVIHIHNYPDRWADFYAANALGITDPVHRACHMTSWGFRWTQMPALIPLTSGDHRHLARGRQAGIGDGFTIPSNIGLASALVV	yes	4936	31.88	PF03472.14	1.8e-21	Autoinducer binding domain
WP_044660279	Sphingobium sp. YBL2	3	WP_044660279_3	MEDHAKERPGAQLRDLAERARVARNTCPYLTAKQAAFHLGIAANTLKRLRHQGRGPLCRMHGGSWRYHVDDLDAWSAAHRSGEGA	no	7388	18.4	PF13560.5	2.7e-05	Helix-turn-helix domain
WP_037474181	Sphingobium sp. ba1	1	WP_037474181_1	MEREDTLIDLGTASIETKGPGGIAGDVGLNQELTGLSDD	yes	711	31.17	NF033522.2	5.4e-19	lasso_benenodin: benenodin family lasso peptide
WP_037474181	Sphingobium sp. ba1	2	WP_037474181_2	MLETCADAFGRKRLGHARRPPGRVDGGFVSSQARFSSLGVAFATRNKTNILIRRSNTDGTICKVRVYGEREIDHDPACNRFLASQRALDCVMSNNRIIMRERFVPRFLRDFVQAREKI	yes	6434	-1.1	PF10623.8	4.1e-06	Plasmid conjugative transfer protein PilI
WP_037474181	Sphingobium sp. ba1	3	WP_037474181_3	MEVIACWSSNSWHAAIGPVLSFHDEVRATLNVRSWRDQTFDMGLGNDCKVPQADQNPH	yes	5222	-8.23	none	none	none
WP_048939335	Sphingobium yanoikuyae	1	WP_048939335_1	MERNSEDRRDDVVELGAVSVETKGISGGTVDAPAGQGLAGILDD	yes	766	30.03	NF033522.2	1.8e-16	lasso_benenodin: benenodin family lasso peptide
WP_048939335	Sphingobium yanoikuyae	2	WP_048939335_2	MMHSGSLHAGVAGKACLALCGLRSLAHPRPGMRQGRSVVEDTGKALAGRRIDRSTGDALGFDAHRAEFDDVVTAVFAVAFHFVYSL	no	658	3.11	none	none	none
WP_048939335	Sphingobium yanoikuyae	3	WP_048939335_3	MHVDPELATKHLKHAVGLGDMSERARCQQLRVADGGQDLMAGDGGQVAADLREDRGGRKLAAFRKQGLEQLLIGVQVAGEGRDAWATGRRGGLIRR	no	3090	1.66	none	none	none
WP_010335838	Sphingobium yanoikuyae XLDN2-5	1	WP_010335838_1	MERNSEDRRDDVVELGAVSVETKGISGGTVDAPAGQGLAGILDD	yes	765	30.03	NF033522.2	1.8e-16	lasso_benenodin: benenodin family lasso peptide
WP_010335838	Sphingobium yanoikuyae XLDN2-5	2	WP_010335838_2	MLEMLGRKLGIDVQAFGDVLKPPASAFGVEPSGADG	yes	3020	6.2	none	none	none
WP_010335838	Sphingobium yanoikuyae XLDN2-5	3	WP_010335838_3	MRWEWCCGPLDHDGAEGGATLVRTAIKMTLAAPAASIARAASATLPKSVLEGPMQ	yes	3836	3.64	none	none	none
WP_048577150	Sphingomonas sp. MEA3-1	1	WP_048577150_1	MKNYKTRLLPEEMSRRLEHLATSSGRTQSKSWSMPVSTCDRRQALCPVPEELANDARTSTIQEHGASKPGMLELIALCIYCPTPRRTLKGAARQQALGGTIRATAAKGASPCRKDVA	yes	6902	0.87	PF05509.10	1.8e-05	TraY domain
WP_048577150	Sphingomonas sp. MEA3-1	2	WP_048577150_2	MKIETFGLLPLAASERDSGETPAC	yes	4663	0.72	none	none	none
WP_048577150	Sphingomonas sp. MEA3-1	3	WP_048577150_3	MMPELPPFKNTELPNPACSS	yes	7062	-5.96	none	none	none
ABF54240	Sphingopyxis alaskensis RB2256	1	ABF54240_1	MELKNAAAALSALGHTGRLSIFRLLVQAGREGVAAGEIARRLAVPPNTLSSNLNILSNVGLIDSRREGRSIIYTARYENMTALLEYLMEDCCNGAPEICAPLADVALKSRCGKEGRA	yes	7136	38.52	PF12840.6	2.6e-17	Helix-turn-helix domain
ABF54240	Sphingopyxis alaskensis RB2256	2	ABF54240_2	MKDFNELIDLGAISVETRGIEPLGPVDEDQGEHYLFAGGITADD	yes	703	33.86	NF033522.2	8e-13	lasso_benenodin: benenodin family lasso peptide
ABF54240	Sphingopyxis alaskensis RB2256	3	ABF54240_3	MNRTIKEATVKRYHYDSHAQLTAHLHDFINAYNYARRLKTLRGLTPYEYICKCWTNEPERFSLNPHHQMPGPNI	yes	3204	29.88	PF13683.5	6.7e-10	Integrase core domain
ABF54240	Sphingopyxis alaskensis RB2256	4	ABF54240_4	MEDRDAKLELLDLGAISAQTRGLEPVGPVEEDTGSRYIPFAGIGEYD	yes	58	24.16	NF033522.2	1.7e-10	lasso_benenodin: benenodin family lasso peptide
ABF54308	Sphingopyxis alaskensis RB2256	1	ABF54308_1	MERTEVIEEVIDLGKASVETKGEALIDQDVGGGRQQFLTGIAQD	yes	700	32.22	NF033522.2	6e-20	lasso_benenodin: benenodin family lasso peptide
ABF54308	Sphingopyxis alaskensis RB2256	2	ABF54308_2	MIHERHVKLFKNGRSQAVRIPREFELPGDEAVMRKEGERIIIEPAPAKSLLALLARLKPIEEDFGEIEDRAPAPVDF	no	7162	32.15	PF04014.17	1.1e-12	Antidote-toxin recognition MazE, bacterial antitoxin
ABF54308	Sphingopyxis alaskensis RB2256	3	ABF54308_3	MSKLKLGPIDDDKPVKLTLELPAPVHRDLIAYARVHASQTGLSQPLPVERLIAPMLERFMATDRGFVRNRSQTGSKSD	yes	1135	28.68	PF10038.8	5.5e-36	Protein of unknown function (DUF2274)
ABF54308	Sphingopyxis alaskensis RB2256	4	ABF54308_4	MSRTAKIAAAGTLGGMLMALTIGITLHEDRHVETVIVPPDESAADPQTRDLRRCRTLTMPDSSCEAAWEEKRRRFYRREDRP	yes	5742	24.67	none	none	none
WP_039575556	Sphingopyxis fribergensis	1	WP_039575556_1	MDKHENGIVDLGDARIETRGSGGNGDIDLQTFQRYVAGGIETDD	yes	674	28.44	NF033522.2	1.7e-11	lasso_benenodin: benenodin family lasso peptide
WP_039575556	Sphingopyxis fribergensis	2	WP_039575556_2	MVSSATPPLTASLTDLPGSATCPLRTGVHNAWRKIHAPAASCDARPIFMANLR	yes	6473	3.3	none	none	none
WP_039575556	Sphingopyxis fribergensis	3	WP_039575556_3	MNIGRASQLAAGAWIFRQAL	no	6556	-5.39	none	none	none
WP_054731824	Sphingopyxis macrogoltabida	1	WP_054731824_1	MIMKKLFVTLGATSALLLGACQSPAADKVEDQAEAKAEAIDDQADAMPEGPAKEAMEKKADIVEEQGEEKANAMDDNGEIAPSETGVGDTQKK	yes	4531	42.83	PF10828.7	4.7e-06	Protein of unknown function (DUF2570)
WP_054731824	Sphingopyxis macrogoltabida	2	WP_054731824_2	MSQMVRTAKQLGAYIQDARARKGISQQQLAEVIGKQQKTISSIEQGSDGTKLETLLLVLAALDLNIEISARTKASQNIGDIF	no	1306	30.08	PF15731.4	3.9e-06	Antitoxin component of bacterial toxin-antitoxin system, MqsA
WP_054731824	Sphingopyxis macrogoltabida	3	WP_054731824_3	MNIPVPAYMARIRSQIRDAETKADESLLAKLTVMSSILRARQVEDLPAPHVGQEAIIRLGRAIQSDISGANDVFRSHNALVDDKTLITGMPGHDDTQRFSPTTGEGGRQATA	no	7381	22.03	none	none	none
WP_054589332	Sphingopyxis macrogoltabida	1	WP_054589332_1	MIMKKLFVTLGATSALLLGACQSPAADKVEDQAEAKAEAIDDQADAMPEGPAKEAMEKKADIVEEQGEEKANAMDDNGEIAPSETGVGDTQKK	yes	5556	39.34	PF10828.7	4.7e-06	Protein of unknown function (DUF2570)
WP_054589332	Sphingopyxis macrogoltabida	2	WP_054589332_2	MNIPVPAYMARIRSQIRDAEAKADESLLAKLTVMSAILRARQAEDLPAPHVGQEAIIRLGRAIQSDISGANDVFRSHNALVDDKTLITGMPGHDDTQRFSPTTGEGGRQATA	no	7384	29.9	none	none	none
WP_054589332	Sphingopyxis macrogoltabida	3	WP_054589332_3	MNKSENSIVDLGDARVETRGTGELGPLDIQTFQRTYNAGIQTDD	yes	3223	26.37	NF033525.2	1.1e-05	lasso_albusnod: albusnodin family lasso peptide
WP_054589332	Sphingopyxis macrogoltabida	4	WP_054589332_4	MTGYRLRADLSYCLIGARAIFLDLAASLSNGVQKGPPIGVEEGPPFRII	yes	3012	9.98	none	none	none
ALC14342	Sphingopyxis sp. 113P3	1	ALC14342_1	MKNLQNSDELIELGAISVETRGIEPVGPRDEDTNQHYLFVGGITTDD	yes	707	33.3	NF033522.2	8.4e-14	lasso_benenodin: benenodin family lasso peptide
ALC14342	Sphingopyxis sp. 113P3	2	ALC14342_2	MQRPVGAELAVHRLGNLVMPVASAVLVRRGLVIVGRDLLAAAAVMGRV	yes	3796	-1.14	none	none	none
ALC14342	Sphingopyxis sp. 113P3	3	ALC14342_3	MARILAAILMCLVALSVTAGTIAHAAEPVVVVCVDSDIASDPAHDSGGSEQVPSDDNKATPHQHGGCHGHHQVAEPVNGQLSANWSLHASLPSAAKATGLVSSGTDPALRPPRA	no	3679	-1.39	PF11162.7	2.9e-05	Protein of unknown function (DUF2946)
GAO78959	Sphingopyxis sp. C-1	1	GAO78959_1	MTILDNDEMIDLGAISVETRGIKQLGEPDFEDGDHYGLVGAISTDD	yes	530	27.33	NF033522.2	6.2e-12	lasso_benenodin: benenodin family lasso peptide
GAO78959	Sphingopyxis sp. C-1	2	GAO78959_2	MIYFALKNRRLIRKLAQAMRLMTPHDRKIFLGHFVEEATFIELAYLHSISVAEVEAALSRGLEIVADVLEPKPPWWRRFWCR	yes	7850	11.05	PF08281.11	1.4e-09	Sigma-70, region 4
GAO78959	Sphingopyxis sp. C-1	3	GAO78959_3	MADDKTPEPTGPASASERIYREIKRLLMEGYWPRGTHLHPGKIAKMLSITKSSTAVREALYRLYGEGMVAHMDGRGFYVP	no	6819	5.49	PF12627.6	1.3e-06	Probable RNA and SrmB- binding site of polymerase A
GAO77433	Sphingopyxis sp. C-1	1	GAO77433_1	MAKIEVFTKFFCPYCSRAKALLNRKGVEYQEIDLTTDRAGFDAMVERAGGARTVPQIFIDGKHIGGSDDMAALDARGGLDPLLGLA	yes	2371	56.87	PF13462.5	0.0043	Thioredoxin
GAO77433	Sphingopyxis sp. C-1	2	GAO77433_2	MKFIKKFVRDTKAATAIEYGLIAALIAVAGIAAMGAVGNSVTNTFEKVDTGLQNQ	no	5200	37.77	PF04964.13	1.1e-19	Flp/Fap pilin component
GAO77433	Sphingopyxis sp. C-1	3	GAO77433_3	MKTLQHSDELIDLGAISTETRGLEPIGKPDVEQGDHYPFGGGAISADD	yes	1121	24.33	NF033522.2	9.6e-13	lasso_benenodin: benenodin family lasso peptide
GAO77433	Sphingopyxis sp. C-1	4	GAO77433_4	MLLSGGTPTWEGHAMKSPHCGDDMVDLGAISTETRGAEPLGIPEAELGNYDIGADD	yes	939	8.22	NF033522.2	5.3e-11	lasso_benenodin: benenodin family lasso peptide
WP_037557023	Sphingopyxis sp. LC363	1	WP_037557023_1	MKTLNNEEMIDLGAISVETRGIKQLGEPDFEDGDHYGLVGAISTDD	yes	707	30.43	NF033522.2	4.2e-12	lasso_benenodin: benenodin family lasso peptide
WP_037557023	Sphingopyxis sp. LC363	2	WP_037557023_2	MANDKTHERIKSALALRHASSGFVARNLIYQTGKGARGNGTDDAERQVYGVTLRSLAQARLH	no	7362	6.53	none	none	none
WP_037557023	Sphingopyxis sp. LC363	3	WP_037557023_3	MIAILEIGLAELLDAACLDADGAEIDHFLIVQGLHRIFLSKYDSIEPHPKSYSADDSRSTL	no	743	3.14	none	none	none
KGB55903	Sphingopyxis sp. LC363	1	KGB55903_1	MSYQLSSFRRFPTAFAVVAASALAFTGLMASTTPAYAQSGGDYRCAGLAEQAHVAASGVEGAKQSSAKRFVSTGKKLCEAGNERAAAKQFRAALKIAGVAEVETDSQMASR	yes	2022	61.42	PF10723.8	2.9e-06	Replication regulatory protein RepB
KGB55903	Sphingopyxis sp. LC363	2	KGB55903_2	MKTHDDIIDLGAAQDETLGALPSGQQDVQPGDKFILGGISADD	yes	878	29.61	NF033522.2	6.4e-11	lasso_benenodin: benenodin family lasso peptide
KGB55903	Sphingopyxis sp. LC363	3	KGB55903_3	MPGKKPRRETSRAAKPPVPLCRYEELAMRENRLRQTKAPKRESKG	yes	1733	17.91	none	none	none
KGB55903	Sphingopyxis sp. LC363	4	KGB55903_4	MRGLHATRQSIVGADAAEDKLVPGLYVLLARRQRAEGFVLGGAEIDDVVMRFHVTFLFKVATKMSRS	no	851	7.87	none	none	none
KGB54043	Sphingopyxis sp. LC81	1	KGB54043_1	MNLAIAKFLDAVHHKNASRLLAEICNGALIEPEEIGSFHFKFLLRRTGKIMSILEGKKDDPITPATDCAIYQQVSGNALEEGSRVCEAMPLFAADGTQEHFLHQIRRCFWTNVSAKVP	yes	5928	26.58	none	none	none
KGB54043	Sphingopyxis sp. LC81	2	KGB54043_2	MKNLDNDEMIDLGAISVETRGIKQLGEPDFEDGDHYGLVGAISTDD	yes	530	21.57	NF033522.2	3.7e-12	lasso_benenodin: benenodin family lasso peptide
KGB54043	Sphingopyxis sp. LC81	3	KGB54043_3	MEAADLLRLYERAVTDLSEKTRRVFVMHRVEELSYREIHQRLGISIATVEYHMMKALAHIAQVVDPLDE	no	5835	18.07	PF08281.11	2.1e-18	Sigma-70, region 4
KGB54700	Sphingopyxis sp. LC81	1	KGB54700_1	MDKRETGIVDLGDARTETRGLGVEGPIDLATLQRTYNDGIQADD	yes	673	30.61	NF033522.2	3.3e-09	lasso_benenodin: benenodin family lasso peptide
KGB54700	Sphingopyxis sp. LC81	2	KGB54700_2	MSLPFVAWCGVAVPRDTPPI	yes	4461	-4.61	none	none	none
KGB54700	Sphingopyxis sp. LC81	3	KGB54700_3	MDVRPIISWLMRERTVERAN	yes	1221	-4.99	none	none	none
WP_054586705	Sphingopyxis sp. WS5A3p	1	WP_054586705_1	MRARLRQEADCIAVYAVTFLVWGAILMTIAAKL	yes	1555	13.12	none	none	none
WP_054586705	Sphingopyxis sp. WS5A3p	2	WP_054586705_2	MAKNAVLPSIIGTPANRADMPDADLSDWISPQAAARVVAFLLSDEAASITGAQLKLSMGQ	no	1279	2.53	PF13561.5	5e-09	Enoyl-(Acyl carrier protein) reductase
WP_054586705	Sphingopyxis sp. WS5A3p	3	WP_054586705_3	MISAQARFDNGQLRASFLTTDDGKERSAAVHHRYAGEPGGHAGC	no	1215	-5.61	none	none	none
WP_054667689	Stenotrophomonas acidaminiphila	1	WP_054667689_1	MNHLAIRPAIGTGLLLLVPLALSVRDRHLPAGQGWHWGPLDFVVMAALLFGAGLAHAYAARRLGSRWQRWLLGVATLGVVLAIWLELAVGGISQLLGYLRGARSA	yes	4456	47.8	PF06197.12	0.00035	Protein of unknown function (DUF998)
WP_054667689	Stenotrophomonas acidaminiphila	2	WP_054667689_2	MSEKRELPVYSVRLREARETYGISQRNLGIKAGLDDFVASTRVNRYETGVHQPDLQTLQRIAEVLDLPVAYFFAEDDALAELIKEYRRGKSRKS	yes	4939	43.95	PF00157.16	0.00056	Pou domain - N-terminal to homeobox domain
WP_054667689	Stenotrophomonas acidaminiphila	3	WP_054667689_3	MNSNDNTGVHADEVIVLGVASVETQGILQGNEPMGGEPVPGISEE	yes	737	39.41	NF033522.2	3.5e-15	lasso_benenodin: benenodin family lasso peptide
WP_054667689	Stenotrophomonas acidaminiphila	4	WP_054667689_4	MSEPPLRTPDGRYLVVRGRLWRATNPALPEEQRHAAVRQLMAARREVGRARRTEDRQALARAGEAVDAAKRALGERGPVWWADGAPDYNRHLARNTPYAAWHAQATAAGVEPAND	no	5871	27.4	PF10819.7	5.7e-07	Protein of unknown function (DUF2564)
WP_052441513	Streptacidiphilus anmyonensis	1	WP_052441513_1	MSKLDTAKGFKHSKPGLMLGIGGSAFGAFGIVKDIRRARTEADTLKLINAAVGALALVTSTLLLVRELRRLGQDDVLAD	yes	2572	71.82	none	none	none
WP_052441513	Streptacidiphilus anmyonensis	2	WP_052441513_2	MPGITREEVAHLARLSRLELKSEELDHFAEQLNDIVDAVARVSEIAAEDVPPTSHPLPLTNVMRADEVRPSLSPDEVLAAAPAAEEQRFRVPQILGED	yes	778	70.71	PF02686.14	2.5e-21	Glu-tRNAGln amidotransferase C subunit
WP_052441513	Streptacidiphilus anmyonensis	3	WP_052441513_3	MRLHPDVSMTDTDDGTVLLHGRTGRYFQLNLTGREVLHGLLDGRAPAEVAHGLAVAHGIGATRAKDDVKAVLAQLALAELVLP	yes	4	61.33	PF05402.11	1.9e-12	Coenzyme PQQ synthesis protein D (PqqD)
WP_052441513	Streptacidiphilus anmyonensis	4	WP_052441513_4	MFEYQLIVARTDELMAQAEHERLVREVRRANKARRAGERGGKDRSGSPARRFLHATAR	yes	4577	33.01	none	none	none
WP_052441513	Streptacidiphilus anmyonensis	5	WP_052441513_5	MDDTIEQSNAYMAPALVEVGEFNEDTLGGWGTVPDWFFNMKW	yes	103	28.79	NF033521.1	3.7e-12	lasso_leader_L3: lasso RiPP family leader peptide-containing protein
WP_042459010	Streptacidiphilus jiangxiensis	1	WP_042459010_1	MRLHPDVSMTDTDDGTVLLHGRTGRYFQLNLTGRAVLRQLLAGESPAGIANGLVVTHGIDAQRAKDDVKAVLAQLASAELVQP	yes	12	66.54	PF05402.11	2e-14	Coenzyme PQQ synthesis protein D (PqqD)
WP_042459010	Streptacidiphilus jiangxiensis	2	WP_042459010_2	MSKLESAKGFKHSKPGLMLGIGGSAFGAFGIVKDIRRARTEADTLKLINAAVGALALVTSTLLLVRELRRLSQDDVLAD	yes	2686	64.1	none	none	none
WP_042459010	Streptacidiphilus jiangxiensis	3	WP_042459010_3	MPGITREEVAHLARLSRLELKSEELDHFAEQLNDIVDAVARVSEIAAEDVPPTSHPLPLTNVMRADEVRPSLRPDEVLAAAPAAEEQRFRVPQILGED	yes	894	59.82	PF02686.14	2.4e-21	Glu-tRNAGln amidotransferase C subunit
WP_042459010	Streptacidiphilus jiangxiensis	4	WP_042459010_4	MTETTEQSNEYMAPALVEVGEFNEDTLGGWGTVPDWFFNMNW	yes	89	35.08	NF033521.1	3.7e-12	lasso_leader_L3: lasso RiPP family leader peptide-containing protein
WP_042459010	Streptacidiphilus jiangxiensis	5	WP_042459010_5	MFEYQMILGRTNDLMAEAEHDRLVRDVKRANKARRDGERRGGVQSRPVGRRGLRSSAR	yes	4682	22.4	PF06040.10	8e-06	Adenovirus E3 protein
WP_052434589	Streptacidiphilus melanogenes	1	WP_052434589_1	MSKLESAKGFKHSKPGLILGIGGSAFGAFGIVKDVRRARDEHDNLKLINAAVGALALVTSTLLLVRELRRLGQDDVLAD	yes	2665	72.18	none	none	none
WP_052434589	Streptacidiphilus melanogenes	2	WP_052434589_2	MPGITREEVAHLARLSRLELKSEELDHFAEQLNDIVDAVARVSEIAAEDVPPTSHPLPLTNVMRADEVRPSLRPDEVLAAAPAAEEQRFRVPQILGED	yes	873	65.66	PF02686.14	2.4e-21	Glu-tRNAGln amidotransferase C subunit
WP_052434589	Streptacidiphilus melanogenes	3	WP_052434589_3	MRLHPDVSMTDTDDGTVLLHGRTGRYFQLNLTGREVLRGLLDGHAPAQVADGLAAAHGIGAERAKDDVKAVLAQLASAELVLP	yes	3	52.74	PF05402.11	1.2e-14	Coenzyme PQQ synthesis protein D (PqqD)
WP_052434589	Streptacidiphilus melanogenes	4	WP_052434589_4	MFEYQLIVARTNELMAKAEHERLVREVQRANKARRAGERRGTVRSERSARRFLHAATR	yes	4676	29.15	none	none	none
WP_052434589	Streptacidiphilus melanogenes	5	WP_052434589_5	MADTTEQSNEYMAPALVEVGEFNEDTLGGWGTVPDWFFNMKW	yes	99	24.09	NF033521.1	3.7e-12	lasso_leader_L3: lasso RiPP family leader peptide-containing protein
WP_032758826	Streptomyces alboviridis	1	WP_032758826_1	MSVKVRIPTILRTYTGGQAEVPAEGTKLSEVIESLEKDHPGIAARVLDDQGKLRRFVNVYVNDDDVRFEGGLETVTPDGAGISIIPAVAGGC	yes	4113	74.63	PF02597.19	9.2e-22	ThiS family
WP_032758826	Streptomyces alboviridis	2	WP_032758826_2	MKLRKGIAVTTTEYGGVLLDEKDGSYWQLNDTSIIVVETLAAGQAPEAAVERIVAEFDVERAEAEADVAQLTQQLVEAKILRP	yes	3	57.45	PF05402.11	6.4e-17	Coenzyme PQQ synthesis protein D (PqqD)
WP_032758826	Streptomyces alboviridis	3	WP_032758826_3	MAQGTVKWFNAEKGYGFIAVDGGADVFVHYSAIQMDGYRTLEEGQRVEFEISQGQKGPQADMVKLAVG	yes	3466	42.42	PF00313.21	1.2e-34	'Cold-shock' DNA-binding domain
WP_032758826	Streptomyces alboviridis	4	WP_032758826_4	MKLQKKAYVKPSLFKQGDFSKKTAGYFVGSYKEYWVRRIVY	yes	47	35.06	NF033521.1	1e-07	lasso_leader_L3: lasso RiPP family leader peptide-containing protein
WP_032758826	Streptomyces alboviridis	5	WP_032758826_5	MGDRPVKTPGHGGGGRGSVVKPCHQGIDVAPAVDVDDEEAEGASVVGGPPGALVLVNDPGAPGDVLLGVGGSVSVPAGGGGAGDG	no	5681	10.69	none	none	none
WP_032787681	Streptomyces albus subsp. albus	1	WP_032787681_1	MSVKVRIPTILRTYTGGQAEVPAEGAKLSEVIESLEKDHPGIAARVLDDQGKLRRFVNVYVNDDDVRFEGGLDAATPDGAGVSIIPAVAGGC	yes	4052	78.46	PF02597.19	2.3e-21	ThiS family
WP_032787681	Streptomyces albus subsp. albus	2	WP_032787681_2	MKLRKGIAVTTTEYGGVLLDEKDGSYWQLNDTSIIVVDTLAAGHTPDIAVERILAAFDVERAEAESDVAELTRQLVDAKILRP	yes	4	55.22	PF05402.11	1.4e-15	Coenzyme PQQ synthesis protein D (PqqD)
WP_032787681	Streptomyces albus subsp. albus	3	WP_032787681_3	MAQGTVKWFNAEKGYGFIAVDGGADVFVHYSAIQMDGYRTLEEGQRVEFEISQGQKGPQADMVKLAVG	yes	3400	42.94	PF00313.21	1.2e-34	'Cold-shock' DNA-binding domain
WP_032787681	Streptomyces albus subsp. albus	4	WP_032787681_4	MKQQKKAYVKPSLFKQGDFSKKTAGYFYGSYKEYWVRRII	yes	51	34.36	NF033521.1	9.6e-08	lasso_leader_L3: lasso RiPP family leader peptide-containing protein
WP_032787681	Streptomyces albus subsp. albus	5	WP_032787681_5	MGTGTGTIESPETPATPATPATPATPATPATPATPATPATPATPATLYGPVSLGFGVIALIAAFFLGLFALLAGSLAITFGVLGLISGYNRPQCLAGLVLGAVGVLHPLSFLFAFTGGF	yes	2707	17.11	PF10745.8	0.0009	Protein of unknown function (DUF2530)
WP_033894612	Streptomyces anulatus	1	WP_033894612_1	MSVKVRIPTILRTYTGGQAEVPAEGAKLSEVIESLEKDHPGIAARVLDDQGKLRRFVNVYVNDDDVRFEGGLDAATPDGAGVSIIPAVAGGC	yes	3647	80.06	PF02597.19	2.3e-21	ThiS family
WP_033894612	Streptomyces anulatus	2	WP_033894612_2	MKLRKGIAVTTTEYGGVLLDEKDGSYWQLNDTSVIVVDALAAGHTPEVAVERILAAFDVERAEAESDVAELTRQLVEARILRP	yes	3	54.72	PF05402.11	9e-17	Coenzyme PQQ synthesis protein D (PqqD)
WP_033894612	Streptomyces anulatus	3	WP_033894612_3	MAQGTVKWFNAEKGYGFIAVDGGADVFVHYSAIQMDGYRTLEEGQRVEFEISQGQKGPQADMVKLAVG	yes	2995	42.94	PF00313.21	1.2e-34	'Cold-shock' DNA-binding domain
WP_033894612	Streptomyces anulatus	4	WP_033894612_4	MGTGTDESPATLYGPVSLGLGVLALIAAFFFGIFAILAGSLAITFGVLGLISRFNRSQCIAGLSMGAVGVLFPLSFLFAFTGGF	yes	2600	36.97	none	none	none
WP_033894612	Streptomyces anulatus	5	WP_033894612_5	MKLQKKAYVKPSLFKQGDFSKKTAGYFVGSYKEYWTRRIV	yes	50	34.48	NF033521.1	9.6e-08	lasso_leader_L3: lasso RiPP family leader peptide-containing protein
WP_033894612	Streptomyces anulatus	6	WP_033894612_6	MGRPWEADPETGFKRRLGKSALELGATSTGPECPDIWELENGDIAVIGRDLTDSLGTRLPDGVSISRDERLVVIPRRMLIAAKADIPHV	no	7862	28.28	none	none	none
WP_016640865	Streptomyces aurantiacus JA 4570	1	WP_016640865_1	MTLTLHPDVSLAETDDGAVLLHQRTGRYWQLNPTGVLVLKQLLDGHTHDRAAQELTARHRAAPDAAHRDVSRLVDELRAARIVVESR	yes	0	58.08	PF05402.11	4.2e-17	Coenzyme PQQ synthesis protein D (PqqD)
WP_016640865	Streptomyces aurantiacus JA 4570	2	WP_016640865_2	MEEQTGIDERDTAASYEPPALIAVGEFSEDTLGFGNRYNDVLGEQGW	yes	73	33.99	NF033525.2	1.5e-05	lasso_albusnod: albusnodin family lasso peptide
WP_016640865	Streptomyces aurantiacus JA 4570	3	WP_016640865_3	MNRRDRQETRDRRDGLGKLDESDQSDEQGPLATARGEEATG	yes	2133	4.72	none	none	none
EJJ06526	Streptomyces auratus AGR0001	1	EJJ06526_1	MRLHPDVSMTDTDDGTVLLHQRTGRYWQLNVTGSRVLHRLLDGDTPETIADGLAAAHGIDPQRARQDVGAVIEQLRTAELTVAS	yes	6	63.64	PF07940.12	5.2e-06	Heparinase II/III-like protein
EJJ06526	Streptomyces auratus AGR0001	2	EJJ06526_2	MTEQSEQTPAEYIPPMLVEVGEFTEDTLGNWHGTSPDWFFNYYW	yes	180	32	NF033525.2	1.4e-06	lasso_albusnod: albusnodin family lasso peptide
EJJ06526	Streptomyces auratus AGR0001	3	EJJ06526_3	MWKACWGPPLTSANLVSSALAQQGG	yes	2697	-5.3	none	none	none
BAC67968	Streptomyces avermitilis MA-4680 = NBRC 14893	1	BAC67968_1	MNFALAPEVSVTDTEHGTVLLDERTGRYWLLNGTGALALRALLDGTSPQGVVASLCQRFPDAGTAQVEQDVDNLLHALRTAKVAAS	yes	1	50.56	PF15232.5	2.2e-05	Domain of unknown function (DUF4585)
BAC67968	Streptomyces avermitilis MA-4680 = NBRC 14893	2	BAC67968_2	MPSGKLDQGDPLPAGAARELFEETGITVAPGHLRLVHVVHHRQDDEVERIGFFFEATDWQGEPVNREPDKCLALTWFTVHELPDGIIEYPQAGLRGYLDETGPLVAHNWE	no	5897	37.44	PF00293.27	4.7e-16	NUDIX domain
BAC67968	Streptomyces avermitilis MA-4680 = NBRC 14893	3	BAC67968_3	MLGQGQYVPLDLMIEGESQRMSERDALRGLRALMWVVIAIEVPVYLVWLVEVSYLTGQQLPRGTEEEDGKPRADTD	no	1052	29.76	none	none	none
BAC67968	Streptomyces avermitilis MA-4680 = NBRC 14893	4	BAC67968_4	MTAETSYETPILTEIGDFADVTRATYRGFWVDFLGGWWF	yes	69	26.31	NF033528.1	1.8e-07	lasso_cyano: lasso peptide
BAC67968	Streptomyces avermitilis MA-4680 = NBRC 14893	5	BAC67968_5	MAITTHIKARSPRNASRSLIRWLSPSIIKSRGTY	yes	1066	10.72	none	none	none
BAC67968	Streptomyces avermitilis MA-4680 = NBRC 14893	6	BAC67968_6	MNSRDKHPRPVDRWLSSIHIRLRKWRGSGGHSVHHHFLQGMAYKLGSGAVTLLILWWETRR	yes	1997	9.58	none	none	none
WP_044376710	Streptomyces badius	1	WP_044376710_1	MSVKVRIPTILRTYTGGQAEVPAEGTKLSEVIESLEKDHPGIAARVLDDQGKLRRFVNVYVNDDDVRFEGGLDAATPDGAGVSIIPAVAGGC	yes	4069	77.78	PF02597.19	1.5e-21	ThiS family
WP_044376710	Streptomyces badius	2	WP_044376710_2	MKLRKGIAVTTTEYGGVLLDEKSGSYWQLNDTSVIVVETLAAGRAPEAAVDRIVAEFDVERAEAESDVAELTRRLVEAKILRP	yes	4	60.15	PF05402.11	7.2e-17	Coenzyme PQQ synthesis protein D (PqqD)
WP_044376710	Streptomyces badius	3	WP_044376710_3	MAQGTVKWFNAEKGYGFIAVDGGADVFVHYSAIQMDGYRTLEEGQRVEFEISQGQKGPQADMVKLAVG	yes	3419	43.14	PF00313.21	1.2e-34	'Cold-shock' DNA-binding domain
WP_044376710	Streptomyces badius	4	WP_044376710_4	MKQQKQQKKAYVKPSMFQQGDFSKKTAGYFVGSYKEYWTRRII	yes	51	35.51	NF033521.1	2.4e-06	lasso_leader_L3: lasso RiPP family leader peptide-containing protein
ADI05790	Streptomyces bingchenggensis BCW-1	1	ADI05790_1	MPALNMRTYTVTRELTAHPEQLRRAEACVSSGLRNGAFQPVVDRPFTLDAIVEAHRYMEAGAQVGKIVVTVDH	yes	6015	52	PF13602.5	2.1e-15	Zinc-binding dehydrogenase
ADI05790	Streptomyces bingchenggensis BCW-1	2	ADI05790_2	MHSPQDASEAVGLMWDLVTALENGERDYVDCGAELVQLTFVQQPYMMREALAEFERQVALDPAPAGAVSEIVETVRDVIGSPDETF	no	4605	50.83	none	none	none
ADI05790	Streptomyces bingchenggensis BCW-1	3	ADI05790_3	MSLNLHQDVSMAETDDGAVLLHQRTGRYWQLNPTGVFVLKTLLDGCTDEQTADELAARHRLDSDAARRDVSKLVAQLRAAHLLIEAR	yes	1	42.94	PF05402.11	6.9e-17	Coenzyme PQQ synthesis protein D (PqqD)
ADI05790	Streptomyces bingchenggensis BCW-1	4	ADI05790_4	MEMQARSDETVESYEPPALVAVGEFSEDTLGFGHRYEDVLGEQGWG	yes	172	30.51	NF033525.2	2.9e-06	lasso_albusnod: albusnodin family lasso peptide
ADI05790	Streptomyces bingchenggensis BCW-1	5	ADI05790_5	MVTEAGDFSEVTAGSIFGFQYDGGFYPYSQYG	no	1771	12.7	NF033521.1	9.2e-09	lasso_leader_L3: lasso RiPP family leader peptide-containing protein
ADI05790	Streptomyces bingchenggensis BCW-1	6	ADI05790_6	MDATGTPDDLLAVLPGGDAPASVPHISCHAVAGPHPTRSALRPAASPDADLDGGLLTVARILDDDDAAADRPPAGHGRPTGRAQHLRDRVVTGARPAQAAVSDCVRIHRRGRQRQRWHW	no	7525	7.72	PF12770.6	3.2e-06	CHAT domain
WP_050493786	Streptomyces brasiliensis	1	WP_050493786_1	MSVKVRIPTILRTYTGGQAEVTAEGAKLSEVIESLEKDHPGIAARVLDDQGKLRRFVNVYVNDDDVRFEGGLDAATPDGAGVSIIPAVAGGC	yes	4594	75.18	PF02597.19	4.2e-21	ThiS family
WP_050493786	Streptomyces brasiliensis	2	WP_050493786_2	MKLRKGIAVTTTEYGGVLLDENDGSYWQLNDTSVIVVDTLAAGHTPEIAVERIVAAFDVERAEAESDVAELTRQLVEAKILHA	yes	3	63.1	PF05402.11	1.9e-15	Coenzyme PQQ synthesis protein D (PqqD)
WP_050493786	Streptomyces brasiliensis	3	WP_050493786_3	MAQGTVKWFNAEKGYGFIAVDGGADVFVHYSAIQMDGYRTLEEGQRVEFEISQGQKGPQADMVKLAVG	yes	3760	43.29	PF00313.21	1.2e-34	'Cold-shock' DNA-binding domain
WP_050493786	Streptomyces brasiliensis	4	WP_050493786_4	MKQQKKAYVKPSLFKQGDFSKKTAGYFYGSYKEYWVRRII	yes	50	33.14	NF033521.1	9.6e-08	lasso_leader_L3: lasso RiPP family leader peptide-containing protein
WP_020123201	Streptomyces canus 299MFChir4.1	1	WP_020123201_1	MTYTLEPEVIATDVEDGIVLLDQRTGRYFQLNRSGATTLRLLLDGNSPDRAAETLAAGRPAAVGRARVDVSALLESLLKARLVVRS	yes	3	56.05	PF15232.5	3.9e-05	Domain of unknown function (DUF4585)
WP_020123201	Streptomyces canus 299MFChir4.1	2	WP_020123201_2	MATYDEYETPELVEVGEFSELTLGWDNQCVDWFNGGAWVC	yes	2726	36.83	NF033525.2	8.9e-08	lasso_albusnod: albusnodin family lasso peptide
WP_020123201	Streptomyces canus 299MFChir4.1	3	WP_020123201_3	MGMNEETYETPELVEVGGFAELTLGAGPTDCVDWWGGDAWIC	yes	506	30.05	NF033525.2	4.7e-08	lasso_albusnod: albusnodin family lasso peptide
WP_052861064	Streptomyces celluloflavus	1	WP_052861064_1	MPLPCVLRRSVALPLVTVVILLGLAVWYVFSGYGAGLLPQSSWGPWREKSVDNWAVRVRVNSWSDAAEAYVHMGKAEDFTMEAYGTSADATTVMDGTRFTLTPGGEVTGQQPKKEGAK	no	5014	53.3	none	none	none
WP_052861064	Streptomyces celluloflavus	2	WP_052861064_2	MEAGYMIQRHARLNRVVWEKAMTKNKQQPERYVPPTVAKVGHFSKDTDGTVYTLKDATTLGFKKPK	no	685	37.08	NF033521.1	1.9e-08	lasso_leader_L3: lasso RiPP family leader peptide-containing protein
WP_052861064	Streptomyces celluloflavus	3	WP_052861064_3	RDFYLKKRAEGCKHVQAVIALARRRASVLWALLRDGRLFTSAPPVTQAA	no	5	14.17	none	none	none
WP_052861064	Streptomyces celluloflavus	4	WP_052861064_4	MNRVPSITVVASADVPYASMVKSSALPMCTYASAASLHELTRTRTAQLSTDFSRHGPQLLCGSSPAP	yes	5109	10.19	none	none	none
WP_052861064	Streptomyces celluloflavus	5	WP_052861064_5	MMKSSRLRDRRGGGEEPPVTEQGPQHTRASAGQGDDGLDVFAALCSLLEVEVP	yes	4	9.06	none	none	none
WP_053927806	Streptomyces chattanoogensis	1	WP_053927806_1	MSIVKINVLTVPAEQREVLEQRFGARAGTVDSADGFEWFELLRPVEGTDQYLVYTRWRDEESFQAWMEGPMKAAHQGGGEGGERPKPAATGSTLWSFEVVQQASPKKG	no	1331	55.94	PF03992.15	4.7e-20	Antibiotic biosynthesis monooxygenase
WP_053927806	Streptomyces chattanoogensis	2	WP_053927806_2	MRLHPDVVSTDTDDGTVLLNGRTGRYWQLNATGAHVLRGLLDGLSPDDIAAGVATRHRIDPSRAERDVTTVIGQLRTAGLVIA	yes	17	55.51	PF05402.11	1e-16	Coenzyme PQQ synthesis protein D (PqqD)
WP_053927806	Streptomyces chattanoogensis	3	WP_053927806_3	MEEQNELSNVEPYAPPMLVEVGEFSEDTLGFIGWGKDIFGHYGGR	yes	34	41.09	NF033525.2	6e-06	lasso_albusnod: albusnodin family lasso peptide
WP_032772086	Streptomyces cyaneofuscatus	1	WP_032772086_1	MSVKVRIPTILRTYTGGQAEVTAEGAKLSEVIDSLEKDHPGIAARVLDDQGKLRRFVNVYVNDDDVRFEGGLDAATPDGAGISIIPAVAGGC	yes	4076	73.85	PF02597.19	5.5e-21	ThiS family
WP_032772086	Streptomyces cyaneofuscatus	2	WP_032772086_2	MKLRKGIAVTTTEYGGVLLDEKDGSYWQLNDTSIIVVETLAAGQVPEAAVERIVAEFDVERAEAESDVAQLTRQLVEAKILRP	yes	3	60.05	PF05402.11	2.9e-16	Coenzyme PQQ synthesis protein D (PqqD)
WP_032772086	Streptomyces cyaneofuscatus	3	WP_032772086_3	MAQGTVKWFNAEKGYGFIAVDGGADVFVHYSAIQMDGYRTLEEGQRVEFEISQGQKGPQADMVKLAVG	yes	3428	42.42	PF00313.21	1.2e-34	'Cold-shock' DNA-binding domain
WP_032772086	Streptomyces cyaneofuscatus	4	WP_032772086_4	MKQQKKAYVKPSLFKQGDFSKKTAGYFYGSYKEYWVRRII	yes	50	33	NF033521.1	9.6e-08	lasso_leader_L3: lasso RiPP family leader peptide-containing protein
WP_032772086	Streptomyces cyaneofuscatus	5	WP_032772086_5	MPVEDFEALGPRLPRDRDVEAEQRQRPELRLYRARGLRVGGARNDRARPDGTLARVGRFAGDGEWSSPEHILMTRS	no	2527	13.03	none	none	none
WP_031160217	Streptomyces durhamensis	1	WP_031160217_1	MDEEIPRVELTPMAADLVRRLHAEHGPLMFHQSGGCCDGSAPMCYPDGEFRTGDSDVLLAELAVDGVAEPVTFWMSRSQYQAWSHTRLIVDVVPGRGSGFSLEAPEGVRFLTRSRVVEA	no	3271	49.48	PF05610.10	6.1e-51	Protein of unknown function (DUF779)
WP_031160217	Streptomyces durhamensis	2	WP_031160217_2	MAISISVVLLLLIIAVIFVRNGALKMSHALVCMLLGFFLAGTSMAPTISSGLTTTAELVSSLRP	yes	4991	47.61	PF13398.5	0.0084	Peptidase M50B-like
WP_031160217	Streptomyces durhamensis	3	WP_031160217_3	MSVTYFLNPQVSLAETDDGAVLLHERTGRYWQLNTTGLAVLRSLTSGATAEQAALTLASEHAIAVTRAHDDVAAVLASLRSADLLREKR	yes	3	32.33	PF05402.11	6.4e-15	Coenzyme PQQ synthesis protein D (PqqD)
WP_031160217	Streptomyces durhamensis	4	WP_031160217_4	MENQQLEESSVQQSYEPPALTAVGEFSEDTLGFGSDHTDFLAHQGW	yes	27	21.97	NF033525.2	2.2e-05	lasso_albusnod: albusnodin family lasso peptide
WP_031160217	Streptomyces durhamensis	5	WP_031160217_5	MVGAMLVPARKKPSSMQTRAWDIFKAPLRTKITAMISSSSTTEMEMAIANLLRHAP	no	5043	11.21	none	none	none
EWS93465	Streptomyces filamentosus NRRL 11379	1	EWS93465_1	MSVKVRIPTILRTYTGGQAEVPAEGTKLSEVIESLEKDHPGIAARVLDDQGKLRRFVNVYVNDDDVRFEGGLDAATPDGAGVSIIPAVAGGC	yes	4289	80.19	PF02597.19	1.5e-21	ThiS family
EWS93465	Streptomyces filamentosus NRRL 11379	2	EWS93465_2	MKLRKGIAVTTTEYGGVLLDEKSGSYWQLNDTSVIVVETLAAGRAPEAAVERIVAEFDVERAEAESDVAELTRRLVEAKILRP	yes	3	59.48	PF05402.11	8.1e-17	Coenzyme PQQ synthesis protein D (PqqD)
EWS93465	Streptomyces filamentosus NRRL 11379	3	EWS93465_3	MAQGTVKWFNAEKGYGFIAVDGGADVFVHYSAIQMDGYRTLEEGQRVEFEISQGQKGPQADMVKLAVG	yes	3629	42.94	PF00313.21	1.2e-34	'Cold-shock' DNA-binding domain
EWS93465	Streptomyces filamentosus NRRL 11379	4	EWS93465_4	MKQQKQQKKAYVKPSMFQQGDFSKKTAGYFVGSYKEYWSRRII	yes	248	32.71	NF033521.1	2.4e-06	lasso_leader_L3: lasso RiPP family leader peptide-containing protein
WP_032770970	Streptomyces filamentosus NRRL 11379	1	WP_032770970_1	MSVKVRIPTILRTYTGGQAEVPAEGTKLSEVIESLEKDHPGIAARVLDDQGKLRRFVNVYVNDDDVRFEGGLDAATPDGAGVSIIPAVAGGC	yes	4091	80.19	PF02597.19	1.5e-21	ThiS family
WP_032770970	Streptomyces filamentosus NRRL 11379	2	WP_032770970_2	MKLRKGIAVTTTEYGGVLLDEKSGSYWQLNDTSVIVVETLAAGRAPEAAVERIVAEFDVERAEAESDVAELTRRLVEAKILRP	yes	3	59.48	PF05402.11	8.1e-17	Coenzyme PQQ synthesis protein D (PqqD)
WP_032770970	Streptomyces filamentosus NRRL 11379	3	WP_032770970_3	MAQGTVKWFNAEKGYGFIAVDGGADVFVHYSAIQMDGYRTLEEGQRVEFEISQGQKGPQADMVKLAVG	yes	3431	42.94	PF00313.21	1.2e-34	'Cold-shock' DNA-binding domain
WP_032770970	Streptomyces filamentosus NRRL 11379	4	WP_032770970_4	MKQQKQQKKAYVKPSMFQQGDFSKKTAGYFVGSYKEYWSRRII	yes	50	32.71	NF033521.1	2.4e-06	lasso_leader_L3: lasso RiPP family leader peptide-containing protein
EFE76492	Streptomyces filamentosus NRRL 15998	1	EFE76492_1	MSVKVRIPTILRTYTGGQAEVPAEGTKLSEVIESLEKDHPGIAARVLDDQGKLRRFVNVYVNDDDVRFEGGLDAATPDGAGVSIIPAVAGGC	yes	5369	80.19	PF02597.19	1.5e-21	ThiS family
EFE76492	Streptomyces filamentosus NRRL 15998	2	EFE76492_2	MKLRKGIAVTTTEYGGVLLDEKSGSYWQLNDTSVIVVETLAAGRAPEAAVERIVAEFDVERAEAESDVAELTRRLVEAKILRP	yes	3	59.48	PF05402.11	8.1e-17	Coenzyme PQQ synthesis protein D (PqqD)
EFE76492	Streptomyces filamentosus NRRL 15998	3	EFE76492_3	MAQGTVKWFNAEKGYGFIAVDGGADVFVHYSAIQMDGYRTLEEGQRVEFEISQGQKGPQADMVKLAVG	yes	4709	42.94	PF00313.21	1.2e-34	'Cold-shock' DNA-binding domain
EFE76492	Streptomyces filamentosus NRRL 15998	4	EFE76492_4	MKQQKQQKKAYVKPSMFQQGDFSKKTAGYFVGSYKEYWSRRII	yes	1328	32.71	NF033521.1	2.4e-06	lasso_leader_L3: lasso RiPP family leader peptide-containing protein
WP_032770638	Streptomyces floridae	1	WP_032770638_1	MSVKVRIPTILRTYTGGQAEVTAEGAKLSEVIESLEKDHPGIAARVLDDQGKLRRFVNVYVNDDDVRFEGGLDAATPDGAGVSIIPAVAGGC	yes	4528	76.93	PF02597.19	4.2e-21	ThiS family
WP_032770638	Streptomyces floridae	2	WP_032770638_2	MKLRKGIAVTTTEYGGVLLDENDGSYWQLNDTSVIVVDTLAAGHTPEIAVERIVAAFDVERAEAESDVAELTRQLVEAKILHA	yes	4	61.94	PF05402.11	1.9e-15	Coenzyme PQQ synthesis protein D (PqqD)
WP_032770638	Streptomyces floridae	3	WP_032770638_3	MAQGTVKWFNAEKGYGFIAVDGGADVFVHYSAIQMDGYRTLEEGQRVEFEISQGQKGPQADMVKLAVG	yes	3694	43.29	PF00313.21	1.2e-34	'Cold-shock' DNA-binding domain
WP_032770638	Streptomyces floridae	4	WP_032770638_4	MKQQKKAYVKPSLFKQGDFSKKTAGYFYGSYKEYWVRRII	yes	51	33.14	NF033521.1	9.6e-08	lasso_leader_L3: lasso RiPP family leader peptide-containing protein
AGK79000	Streptomyces fulvissimus DSM 40593	1	AGK79000_1	MSVKVRIPTILRTYTGGQAEVPAEGAKLSEVIESLEKDHPGIAARVLDDQGKLRRFVNVYVNDDDVRFEGGLETVTPDGAGISIIPAVAGGC	yes	4109	74.75	PF02597.19	1.4e-21	ThiS family
AGK79000	Streptomyces fulvissimus DSM 40593	2	AGK79000_2	MKLRKGIAVTTTEYGGVLLDEKDGSYWQLNDTSIIVVETLAAGQTPEAAVERIVAEFDVERAEAEADVAQLTQQLVEAKILRP	yes	3	59.08	PF05402.11	1.2e-17	Coenzyme PQQ synthesis protein D (PqqD)
AGK79000	Streptomyces fulvissimus DSM 40593	3	AGK79000_3	MAQGTVKWFNAEKGYGFIAVDGGADVFVHYSAIQMDGYRTLEEGQRVEFEISQGQKGPQADMVKLAVG	yes	3462	42.42	PF00313.21	1.2e-34	'Cold-shock' DNA-binding domain
AGK79000	Streptomyces fulvissimus DSM 40593	4	AGK79000_4	MKLQKKAYVKPSLFKQGDFSKKTAGYFVGSYKEYWVRRIVY	yes	41	35.06	NF033521.1	1e-07	lasso_leader_L3: lasso RiPP family leader peptide-containing protein
AGK79000	Streptomyces fulvissimus DSM 40593	5	AGK79000_5	MGDRPVKTPGHGGGGRGSDVKACHQGIDVAPAVDVDDEEAVGASVVGGPPGALVLVNDPGAPGDVLLGVGGSVSVPAGGGGAGDG	no	5728	10.6	none	none	none
WP_032747307	Streptomyces globisporus C-1027	1	WP_032747307_1	MSVKVRIPTILRTYTGGQAEVPAEGTKLSEVIESLEKDHPGIAARVLDDQGKLRRFVNVYVNDDDVRFEGGLDAATPDGAGVSIIPAVAGGC	yes	4079	79.36	PF02597.19	1.5e-21	ThiS family
WP_032747307	Streptomyces globisporus C-1027	2	WP_032747307_2	MKLRKGIAVTTTEYGGVLLDEKSGSYWQLNDTSVIVVETLAAGRAPEAAVDRIVAEFDVERAEAESDVAELTRRLVEAKILRP	yes	3	60.04	PF05402.11	7.2e-17	Coenzyme PQQ synthesis protein D (PqqD)
WP_032747307	Streptomyces globisporus C-1027	3	WP_032747307_3	MAQGTVKWFNAEKGYGFIAVDGGADVFVHYSAIQMDGYRTLEEGQRVEFEISQGQKGPQADMVKLAVG	yes	3428	41.64	PF00313.21	1.2e-34	'Cold-shock' DNA-binding domain
WP_032747307	Streptomyces globisporus C-1027	4	WP_032747307_4	MKQQKQQKKAYVKPSMFQQGDFSKKTAGYFVGSYKEYWTRRII	yes	50	35.51	NF033521.1	2.4e-06	lasso_leader_L3: lasso RiPP family leader peptide-containing protein
WP_032766524	Streptomyces globisporus subsp. globisporus	1	WP_032766524_1	MSVKVRIPTILRTYTGGQAEVPAEGAKLSEVIESLEKDHPGIAARVLDDQGKLRRFVNVYVNDDDVRFEGGLDAATPDGAGVSIIPAVAGGC	yes	3465	80.13	PF02597.19	2.3e-21	ThiS family
WP_032766524	Streptomyces globisporus subsp. globisporus	2	WP_032766524_2	MKLRKGIAVTTTEYGGVLLDEKSGSYWQLNDTGVIVVETLAAGRAPGAAVDRIVAEFDVERAEAESDVAELTRRLVEAKIVRP	yes	3	57.73	PF05402.11	2.7e-17	Coenzyme PQQ synthesis protein D (PqqD)
WP_032766524	Streptomyces globisporus subsp. globisporus	3	WP_032766524_3	MAQGTVKWFNAEKGYGFIAVDGGADVFVHYSAIQMDGYRTLEEGQRVEFEISQGQKGPQADMVKLAVG	yes	2825	42.42	PF00313.21	1.2e-34	'Cold-shock' DNA-binding domain
WP_032766524	Streptomyces globisporus subsp. globisporus	4	WP_032766524_4	MKQQKQQKKAYVKPSMHQQGDFSKKTAGYFVGSYKEYWTRRII	yes	50	34.11	none	none	none
KEG40846	Streptomyces griseorubens	1	KEG40846_1	MKLSLARDVTLTPVDSGAVLLDGRRGRYYQLNASGSAILHKLLDGDTPAAAAASLSESAPVSEERVHQDVLALVRSLSEADLVEVTQ	yes	3	64.58	PF05402.11	1e-15	Coenzyme PQQ synthesis protein D (PqqD)
KEG40846	Streptomyces griseorubens	2	KEG40846_2	MKPANIVLTSTGPRVIDFGIARPEHGLTLTTTGQAPVTPGYGAPEQVLGRRVGPPADVFSLGAVLVYAASGLHAYEGAHVAAVQYEVVHGAPAWTGYPPLSGR	no	7396	40.55	PF00069.24	5.1e-15	Protein kinase domain
KEG40846	Streptomyces griseorubens	3	KEG40846_3	MTAIYEPPALQEIGDFDELTKCLGIGSCNDFAGCGYAVVCFW	yes	62	34.95	NF033528.1	5.1e-07	lasso_cyano: lasso peptide
KEG40846	Streptomyces griseorubens	4	KEG40846_4	MTTELPRPQVPGAADETAVLPPVPPGAADETAVLPPVREDGPGPAGGAEEPEDRTRELPQVDAGNAPRRRERPDWAEETPLDDLPSLADELLGPHEDDHGDDDGRGGGRWRRR	yes	7694	17.35	none	none	none
WP_037681358	Streptomyces griseus subsp. griseus	1	WP_037681358_1	MYIAFVTVTILGAVFNGAAAVTYLIGHEYPKTQADMKGIPRKYVPVLGMLLAAGTVGLLAGLAVPLLGTLAACGLILYFIGAIIAHLRVGSRDIVGGIVFLATAVAVLTLGLIDHGAW	no	1950	68.87	PF13564.5	2.7e-18	DoxX-like family
WP_037681358	Streptomyces griseus subsp. griseus	2	WP_037681358_2	MDHVVTTVHRNSSLEEIRAWLIERVAYYLELPTEKIDPELELAEYGMDSVYTMSIVAEIEDQLGVKIDEMAAWKYSTINALVEYAENLVSEQVHSAR	no	1383	40.2	PF00550.24	4.8e-18	Phosphopantetheine attachment site
WP_037681358	Streptomyces griseus subsp. griseus	3	WP_037681358_3	MENQQQREEPSVQQGYEPPALTAVGEFSEDTLGFGSDHSDFLAKQGW	yes	43	34.67	NF033525.2	2.6e-06	lasso_albusnod: albusnodin family lasso peptide
WP_037681358	Streptomyces griseus subsp. griseus	4	WP_037681358_4	MPNTGTYFRGIPFMSAWVLGYSWPIKYVTAAAPLKTAPSMVTVTKAMYTFSPLCGDKVEAGDSMCHRLAAGV	yes	1877	14.43	none	none	none
WP_037681358	Streptomyces griseus subsp. griseus	5	WP_037681358_5	MSGTFFLNPQVSLAETDDGAVLLHERTGRYWQLNTTGFSVLRGLTNGQTCEQAAQTLASQCAISDTRARSDIAALLASLCSADLLRECR	yes	4	11.88	PF05402.11	3.6e-14	Coenzyme PQQ synthesis protein D (PqqD)
WP_037681358	Streptomyces griseus subsp. griseus	6	WP_037681358_6	MSNPFEQEDGKYVVLSNQAGQHSLWPSFAEVPAGWVVVHDENSRQSCLDYVERNWTDMKPLTPAE	yes	4159	11.3	PF03621.12	3.2e-30	MbtH-like protein
WP_032769162	Streptomyces griseus subsp. griseus	1	WP_032769162_1	MSVKVRIPTILRTYTGGQAEVPAEGTKLSEVIESLEKDHPGIAARVLDDQGKLRRFVNVYVNDDDVRFEGGLDAATPDGAGVSIIPAVAGGC	yes	4034	77.35	PF02597.19	1.5e-21	ThiS family
WP_032769162	Streptomyces griseus subsp. griseus	2	WP_032769162_2	MKLRKGIAVTTTEYGGVLLDEKSGSYWQLNDTSVIVVETLAAGRAPEAAVDRIVAEFDVERAEAESDVAELTRRLVEAKILRP	yes	3	59.16	PF05402.11	7.2e-17	Coenzyme PQQ synthesis protein D (PqqD)
WP_032769162	Streptomyces griseus subsp. griseus	3	WP_032769162_3	MAQGTVKWFNAEKGYGFIAVDGGADVFVHYSAIQMDGYRTLEEGQRVEFEISQGQKGPQADMVKLAVG	yes	3382	41.64	PF00313.21	1.2e-34	'Cold-shock' DNA-binding domain
WP_032769162	Streptomyces griseus subsp. griseus	4	WP_032769162_4	MKQQKQQKKAYVKPSMFQQGDFSKKTAGYFVGSYKEYWTRRIV	yes	50	35.61	NF033521.1	2.4e-06	lasso_leader_L3: lasso RiPP family leader peptide-containing protein
WP_032792963	Streptomyces griseus subsp. griseus	1	WP_032792963_1	MSVKVRIPTILRTYTGGQAEVTAEGAKLSEVIESLEKDHPGIAARVLDDQGKLRRFVNVYVNDDDVRFEGGLDAATPDGAGVSIIPAVAGGC	yes	4537	76.93	PF02597.19	4.2e-21	ThiS family
WP_032792963	Streptomyces griseus subsp. griseus	2	WP_032792963_2	MKLRKGIAVTTTEYGGVLLDENDGSYWQLNDTSVIVVDTLAAGHTPEIAVERIVAAFDVERAEAESDVAELTRQLVEAKILHA	yes	4	63.39	PF05402.11	1.9e-15	Coenzyme PQQ synthesis protein D (PqqD)
WP_032792963	Streptomyces griseus subsp. griseus	3	WP_032792963_3	MAQGTVKWFNAEKGYGFIAVDGGADVFVHYSAIQMDGYRTLEEGQRVEFEISQGQKGPQADMVKLAVG	yes	3703	43.29	PF00313.21	1.2e-34	'Cold-shock' DNA-binding domain
WP_032792963	Streptomyces griseus subsp. griseus	4	WP_032792963_4	MKQQKKAYVKPSLFKQGDFSKKTAGYFYGSYKEYWVRRII	yes	51	33.14	NF033521.1	9.6e-08	lasso_leader_L3: lasso RiPP family leader peptide-containing protein
WP_050490911	Streptomyces griseus subsp. rhodochrous	1	WP_050490911_1	MSVKVRIPTILRTYTGGQAEVTAEGAKLSEVIESLEKDHPGIAARVLDDQGKLRRFVNVYVNDDDVRFEGGLDAATPDGAGVSIIPAVAGGC	yes	4516	76.93	PF02597.19	4.2e-21	ThiS family
WP_050490911	Streptomyces griseus subsp. rhodochrous	2	WP_050490911_2	MKLRKGIAVTTTEYGGVLLDENDGSYWQLNDTSVIVVDTLAAGHTPEIAVERIVAAFDVERAEAESDVAEMTRQLVEAKILHA	yes	4	61.57	PF05402.11	2.1e-15	Coenzyme PQQ synthesis protein D (PqqD)
WP_050490911	Streptomyces griseus subsp. rhodochrous	3	WP_050490911_3	MAQGTVKWFNAEKGYGFIAVDGGADVFVHYSAIQMDGYRTLEEGQRVEFEISQGQKGPQADMVKLAVG	yes	3681	43.29	PF00313.21	1.2e-34	'Cold-shock' DNA-binding domain
WP_050490911	Streptomyces griseus subsp. rhodochrous	4	WP_050490911_4	MKQQKKAYVKPSLFKQGDFSKKTAGYFYGSYKEYWVRRII	yes	51	33.14	NF033521.1	9.6e-08	lasso_leader_L3: lasso RiPP family leader peptide-containing protein
WP_047121368	Streptomyces leeuwenhoekii	1	WP_047121368_1	MMSDANVRIPEEARDRLAAIAAAEGMSLRAYLARLAETLLTPEERAVRAEQARAALKEWNGYAPTPAEEQDLDSELDRRLSRAGAR	yes	1494	46.52	PF05534.11	6.7e-06	HicB family
WP_047121368	Streptomyces leeuwenhoekii	2	WP_047121368_2	MEPQMTELQPEAYEAPSLIEVGEFSEDTLGFGSKPLDSFGLNFF	yes	7	35.94	NF033525.2	4.9e-06	lasso_albusnod: albusnodin family lasso peptide
WP_047121368	Streptomyces leeuwenhoekii	3	WP_047121368_3	MTRHRPYPSDLSDARWELIGPTLTAWRASRRGKGLDIGRPPEHDLRSIMNAILYVDRTGIPWRYLPHDFAPWETVYGYFAAWQKEGVFDQLNGLLQRLTQ	no	2194	35.5	PF13340.5	1.1e-33	Putative transposase of IS4/5 family (DUF4096)
WP_047121368	Streptomyces leeuwenhoekii	4	WP_047121368_4	MNRRGIAASVIGATALFGLAVPAATAAPQALSCTTSVGNTGGWAECTGSGTWRVVSICNNERDKYTTWATQSGGTTRRYAVDCSWDIDRVQVEMK	yes	7215	31.76	none	none	none
WP_047121368	Streptomyces leeuwenhoekii	5	WP_047121368_5	MSDELWDRLEPLLPQRERRFRYPGRKPLPDREVLCGILYVLHTGIQWEYLPRELGFGSGMTCWRRLRDWNEAGVWQRLHEVLLAELNAASRLDWSRCVIDSSHVRALKGASMGFVKL	yes	4383	30.52	PF13340.5	6.1e-31	Putative transposase of IS4/5 family (DUF4096)
WP_047121368	Streptomyces leeuwenhoekii	6	WP_047121368_6	MRLHPDIVIAETEDGAVLLHQRTGRYWQLNTTGMAVIESLTSGETLAEITHRMAKRYGLPAEQVRQDVEAVVHQLHAAQIVESTS	yes	16	27.25	PF05402.11	3.3e-18	Coenzyme PQQ synthesis protein D (PqqD)
WP_047121368	Streptomyces leeuwenhoekii	7	WP_047121368_7	MTELPTAEWVDWFRRDRWVFGNRNSGAFLPKFAWTGIVRHKLVKGGASMDDPALILQPQLL	yes	5978	21.22	none	none	none
WP_047121368	Streptomyces leeuwenhoekii	8	WP_047121368_8	MKDLPSAIRDRGSSIRNNSDRTARIYEKRNHAGRWVCVTRSGGSIHDLRGYNLNDQTRSLKINRNDCG	no	862	8.34	PF03995.12	5.5e-09	Peptidase inhibitor family I36
WP_046928238	Streptomyces lydicus	1	WP_046928238_1	MRLHPDVVSTDTDDGTVLLNGRTGRYWQLNATGAHVLRGLLDGDSPDDIAAGVATRHRIDPSRAERDVTTVIDQLRTAGLVIA	yes	16	56.77	PF05402.11	8.4e-18	Coenzyme PQQ synthesis protein D (PqqD)
WP_046928238	Streptomyces lydicus	2	WP_046928238_2	MEEQNELSNVEPYAPPMLVEVGEFSEDTLGFIGWGKDIFGHYGGR	yes	33	41.09	NF033525.2	6e-06	lasso_albusnod: albusnodin family lasso peptide
WP_046928238	Streptomyces lydicus	3	WP_046928238_3	MSVVKINVLTVPAEQRETLEKRFASRAHAVESSDGFEWFELLRPVEGTDQYLVYTRWRDEESFQAWMEGPMKAAHQGGGEGGERPKPAATGSTLWSFEVVQQASPKKG	no	1330	33.7	PF03992.15	2.8e-20	Antibiotic biosynthesis monooxygenase
WP_046928238	Streptomyces lydicus	4	WP_046928238_4	MAASGFDVDTDQLKSEAPKFHRESVALEKATEKLKHSLDALGEPWGDDEQGKKFGHIYSPHRHKIERAAHALVKGLESIHKAMKDMADNHEDTDHSNASGFKRHGGGTH	no	4234	22.18	PF06013.11	7.2e-09	Proteins of 100 residues with WXG
WP_046928238	Streptomyces lydicus	5	WP_046928238_5	MSIVKINVLTVPAEQREVLEQRFGARAGTVDSADGFEWFELLRPQRVL	no	5132	16.51	PF03992.15	4.7e-09	Antibiotic biosynthesis monooxygenase
WP_032794955	Streptomyces mediolani	1	WP_032794955_1	MSVKVRIPTILRTYTGGQAEVPAEGTKLSEVIESLEKDHPGIAARVLDDQGKLRRFVNVYVNDDDVRFEGGLDAATPDGAGVSIIPAVAGGC	yes	4086	77.78	PF02597.19	1.5e-21	ThiS family
WP_032794955	Streptomyces mediolani	2	WP_032794955_2	MKLRKGIAVTTTEYGGVLLDEKSGSYWQLNDTSVIVVETLAAGRAPEAAVDRIVAEFDVERAEAESDVAELTRRLVEAKILRP	yes	3	61.9	PF05402.11	7.2e-17	Coenzyme PQQ synthesis protein D (PqqD)
WP_032794955	Streptomyces mediolani	3	WP_032794955_3	MAQGTVKWFNAEKGYGFIAVDGGADVFVHYSAIQMDGYRTLEEGQRVEFEISQGQKGPQADMVKLAVG	yes	3436	42.88	PF00313.21	1.2e-34	'Cold-shock' DNA-binding domain
WP_032794955	Streptomyces mediolani	4	WP_032794955_4	MKQQKQQKKAYVKPSMFQQGDFSKKTAGYFVGSYKEYWTRRII	yes	50	35.51	NF033521.1	2.4e-06	lasso_leader_L3: lasso RiPP family leader peptide-containing protein
WP_043486483	Streptomyces milbemycinicus	1	WP_043486483_1	MPALNMRTYTVTRELTAHPEQLRRAEACVSSGLRNGAFQPVVDRPFTLDAIVEAHRYMEAGAQVGKIVVTVDH	yes	6016	52	PF13602.5	2.1e-15	Zinc-binding dehydrogenase
WP_043486483	Streptomyces milbemycinicus	2	WP_043486483_2	MHSPQDASEAVGLMWDLVTALENGERDYVDCGAELVQLTFVQQPYMMREALAEFERQVALDPAPAGAVSEIVETVRDVIGSPDETF	no	4606	50.83	none	none	none
WP_043486483	Streptomyces milbemycinicus	3	WP_043486483_3	MSLNLHQDVSMAETDDGAVLLHQRTGRYWQLNPTGVFVLKTLLDGCTDEQTADELAARHRLDSDAARRDVSKLVAQLRAAHLLIEAR	yes	0	42.94	PF05402.11	6.9e-17	Coenzyme PQQ synthesis protein D (PqqD)
WP_043486483	Streptomyces milbemycinicus	4	WP_043486483_4	MEMQARSDETVESYEPPALVAVGEFSEDTLGFGHRYEDVLGEQGWG	yes	24	30.51	NF033525.2	2.9e-06	lasso_albusnod: albusnodin family lasso peptide
WP_043486483	Streptomyces milbemycinicus	5	WP_043486483_5	MTRIALRTQVTCVATQEGMVLLDERSGRYWQLNTTGTLILRHLLHGETPRQAAAALAHRYPAAAARA	no	3626	25.68	PF05402.11	1.1e-12	Coenzyme PQQ synthesis protein D (PqqD)
WP_043486483	Streptomyces milbemycinicus	6	WP_043486483_6	MVTEAGDFSEVTAGSIFGFQYDGGFYPYSQYG	no	1623	12.7	NF033521.1	9.2e-09	lasso_leader_L3: lasso RiPP family leader peptide-containing protein
EMF00612	Streptomyces mobaraensis NBRC 13819 = DSM 40847	1	EMF00612_1	MRLSKGVALTSTDYGAVLLDERGGTYWQLNDSGAVIVGALAEGLAPDAVAERLAAEFDVDAAEARADVRELVRRLVEAGIVRP	yes	4	53.7	PF05402.11	2.9e-19	Coenzyme PQQ synthesis protein D (PqqD)
EMF00612	Streptomyces mobaraensis NBRC 13819 = DSM 40847	2	EMF00612_2	MKKNYMKPTLFKQGDFTKKTAGWFMSKKSENLTWRIGGS	yes	74	37.39	NF033528.1	8.3e-06	lasso_cyano: lasso peptide
EMF00612	Streptomyces mobaraensis NBRC 13819 = DSM 40847	3	EMF00612_3	MTDTLVRVEKGTAGPEELAAVTAVLLARASAGSSAQVPRPRRSAASWRRLERSAGFTAAHSWQG	no	7479	19.66	PF13822.5	1.1e-17	Acyl-CoA carboxylase epsilon subunit
WP_051719357	Streptomyces rangoonensis	1	WP_051719357_1	MMLALPREVVLTETESGAVLLNERDGRFWRLNGSGTVALRLLLEGRTPQEAAERLSGGERFRERALADVRGLVDALRAAGLVVVR	yes	3	53.02	PF05402.11	1e-12	Coenzyme PQQ synthesis protein D (PqqD)
WP_051719357	Streptomyces rangoonensis	2	WP_051719357_2	MESMEHTYEPPALTELGDFEELTQCLPSGDCPDFLGCGRAIWCI	yes	892	29.82	NF033525.2	5.8e-06	lasso_albusnod: albusnodin family lasso peptide
WP_051719357	Streptomyces rangoonensis	3	WP_051719357_3	MAPEEGAAPVVWVSPSVRAARAVVLGARTESAAWLVTPVVRAVLSVVPVSLASGVLSAAPPMSMPASLRGPWPYTSPSLSAPATLSEPARVAASAVSAA	yes	4931	3.74	none	none	none
WP_046248671	Streptomyces rochei	1	WP_046248671_1	MRFALHPHVTTTETEHGAVLLNQKTGRYWQANDAGARVLRCLLDGGTAETAAAALRPGDPKAYERALRDVQAMIDGLREAGLVIS	yes	0	46.26	PF07940.12	6.5e-06	Heparinase II/III-like protein
WP_046248671	Streptomyces rochei	2	WP_046248671_2	MMWNPMRSFAAVLGVIIAMTAVSATPAQAAAEERLIAHYHSESGCLDAGGQGKRKGKWADYRCLPSWDGPGPWGLWVS	yes	799	22.13	none	none	none
WP_046248671	Streptomyces rochei	3	WP_046248671_3	MQSEKLVYDMPLIVEVGDFRELTRSVRPGHWIDFFGGWWL	yes	98	18.99	NF033521.1	1.5e-10	lasso_leader_L3: lasso RiPP family leader peptide-containing protein
WP_046248671	Streptomyces rochei	4	WP_046248671_4	MDAQKVTLRTMTPPEYHVATEMATFHSHMMTKFSKADWKINKKFPHGTWLCASSKSASGSPCIKVHR	no	672	17.47	none	none	none
WP_046248671	Streptomyces rochei	5	WP_046248671_5	MQGLPDALLEEAHSHVPCGNFLLIFQSALENFVIMWLWNVAISVATWYSGGVIVRKVTFCASMPTSSTGHWRQR	yes	635	12.72	none	none	none
WP_020548223	Streptomyces scabrisporus DSM 41855	1	WP_020548223_1	MTYDDSYGPPTLVEVGDFTELTLGLWWGCPQDVFGGLTPLAC	yes	217	24.79	NF033525.2	6.8e-07	lasso_albusnod: albusnodin family lasso peptide
WP_020548223	Streptomyces scabrisporus DSM 41855	2	WP_020548223_2	MTATRVALFRSVPDGDHLGVEAIASPACYGYGTNMITFPLDEPHARPSTRSRRRDPHTVSNRPAPRPGSTGDAVSPPTGVGAPPLHRPQFPSTVTRSSEHCDLPGPEGIPHV	yes	5003	9.43	none	none	none
WP_020548223	Streptomyces scabrisporus DSM 41855	3	WP_020548223_3	MGGPSVEAVVTGGAVHDRRAGRDPTATLLDS	yes	3368	-2.73	none	none	none
WP_053560051	Streptomyces sp. CFMR 7	1	WP_053560051_1	MSVKVRIPTILRTYTGGQAEVPAEGATLAEVIESLEKDHPGIAARVLDDQGKLRRFVNVYVNDDDVRFEGGLDAATPDGAGISIIPAVAGGC	yes	4466	79.44	PF02597.19	3.8e-22	ThiS family
WP_053560051	Streptomyces sp. CFMR 7	2	WP_053560051_2	MKLRKGIAVTTTEYGGVLLDEKDGSYWQLNDTSVIVVEALAAGQTPEAAVDRIVAEFDVERAEAESDVAELTRQLVEAKILRP	yes	4	59.21	PF05402.11	5.4e-18	Coenzyme PQQ synthesis protein D (PqqD)
WP_053560051	Streptomyces sp. CFMR 7	3	WP_053560051_3	MAQGTVKWFNAEKGYGFIAVDGGADVFVHYSAIQMDGYRTLEEGQRVEFEISQGQKGPQADMVKLAVG	yes	3850	40.32	PF00313.21	1.2e-34	'Cold-shock' DNA-binding domain
WP_053560051	Streptomyces sp. CFMR 7	4	WP_053560051_4	MKQQEKAKKAYMKPSLFKQGDFSKKTAGYFYGSYKEYWVRRII	yes	51	38.6	NF033521.1	1.4e-07	lasso_leader_L3: lasso RiPP family leader peptide-containing protein
WP_053560051	Streptomyces sp. CFMR 7	5	WP_053560051_5	MPSRRANLTSATWRKSSYSNSDGGDCVEVSDDFEDLVPVRDSKQPEGPALVFGAPAWAAFVNDVR	no	7253	34.41	PF04149.11	1.9e-28	Domain of unknown function (DUF397)
WP_053560051	Streptomyces sp. CFMR 7	6	WP_053560051_6	MRSRRANLASATWRTSSHSNSDGGQCVEVADGLPGLVPVRDSKQLEGPAVIFGASAWTAFVNDMR	no	7548	22.56	PF04149.11	1.2e-24	Domain of unknown function (DUF397)
WP_053560051	Streptomyces sp. CFMR 7	7	WP_053560051_7	MVFVRVQQPPATAGMIEIPAPSGVAASRPPSKRTSSSLTYTFTKRRSLPWSSRTRAAMPGWSFSRDSMTSASVAPSAGTSAWPPV	no	4449	10.5	none	none	none
WP_018958806	Streptomyces sp. CNB091	1	WP_018958806_1	MSVKVRIPTILRTYTGGQAEVPAEGAKLSEVIESLEKDHPGIAARVLDDQGKLRRFVNVYVNDDDVRFEGGLDAVTPDGAGVSIIPAVAGGC	yes	3627	74.82	PF02597.19	2.7e-21	ThiS family
WP_018958806	Streptomyces sp. CNB091	2	WP_018958806_2	MKLRKGIAVTTTEYGGVLLDEKDGSYWQLNDTGVIVVGTLASGHTPEIAVERILADFDVERAEAEADVAELTRQLVEARILHP	yes	18	67.46	PF05402.11	1.7e-16	Coenzyme PQQ synthesis protein D (PqqD)
WP_018958806	Streptomyces sp. CNB091	3	WP_018958806_3	MAQGTVKWFNAEKGYGFIAVDGGADVFVHYSAIQMDGYRTLEEGQRVEFEISQGQKGPQADMVKLAVG	yes	2979	42.94	PF00313.21	1.2e-34	'Cold-shock' DNA-binding domain
WP_018958806	Streptomyces sp. CNB091	4	WP_018958806_4	MKLRKKAYVKPSLFKQGDFSKKTAGYFYGSYKEYWVRRIS	yes	51	30.89	NF033521.1	9.6e-08	lasso_leader_L3: lasso RiPP family leader peptide-containing protein
WP_018489032	Streptomyces sp. CcalMP-8W	1	WP_018489032_1	MSVKVRIPTILRTYTGGQAEVPAEGATLAEVIESLEKDHPGIAARVLDDQGKLRRFVNVYVNDDDVRFEGGLDAATPDGAGISIIPAVAGGC	yes	4696	74.34	PF02597.19	3.8e-22	ThiS family
WP_018489032	Streptomyces sp. CcalMP-8W	2	WP_018489032_2	MKLRKGIAVTTTEYGGVLLDEKDGSYWQLNDTSVIVVEALAAGQTPEAAVDRIVAEFDVERTEAESDVAELTRQLVEAKILRP	yes	3	55.87	PF05402.11	2e-17	Coenzyme PQQ synthesis protein D (PqqD)
WP_018489032	Streptomyces sp. CcalMP-8W	3	WP_018489032_3	MAQGTVKWFNAEKGYGFIAVDGGADVFVHYSAIQMDGYRTLEEGQRVEFEISQGQKGPQADMVKLAVG	yes	4080	40.41	PF00313.21	1.2e-34	'Cold-shock' DNA-binding domain
WP_018489032	Streptomyces sp. CcalMP-8W	4	WP_018489032_4	MKQQQEKAKKAYMKPSLFKQGDFSKKTAGYFYGSYKEYWVRRII	yes	50	38.93	NF033521.1	1.5e-07	lasso_leader_L3: lasso RiPP family leader peptide-containing protein
WP_018489032	Streptomyces sp. CcalMP-8W	5	WP_018489032_5	MEKEGRKEGEYLRGRVACRPGAALRDHGIDVDPSVEVGVEPGGPVDVDGAVGASAVGMPPGLDEPGTDEPGVYEPEEYAPGPVPCAPGIVVLGVGGSVGVPAGGGGEGDG	no	7637	28.76	none	none	none
WP_018489032	Streptomyces sp. CcalMP-8W	6	WP_018489032_6	MVFVRVQQPPATAGMIEIPAPSGVAASRPPSKRTSSSLTYTFTKRRSLPWSSRTRAAMPGWSFSRDSMTSASVAPSAGTSAWPPV	no	4679	7.58	none	none	none
WP_018090023	Streptomyces sp. FxanaC1	1	WP_018090023_1	MEEQNELSTVEPYAAPMLVEVGEFNEDTLGFIGWGKDIFGHYGG	yes	39	47.78	NF033521.1	8.9e-12	lasso_leader_L3: lasso RiPP family leader peptide-containing protein
WP_018090023	Streptomyces sp. FxanaC1	2	WP_018090023_2	MVATDTDDGTVLLNERTGRYWQLNSTGGQVLRRLLDGDEAPRIAADVADRHGIDPERAELDVTAVIEQLRAARLVIA	yes	1	33.52	PF07481.10	4.7e-06	Domain of Unknown Function (DUF1521)
KFK90212	Streptomyces sp. JS01	1	KFK90212_1	MSVKVRIPTILRTYTGGQAEVPAEGAKLSEVIESLEKDHPGIAARVLDDQGKLRRFVNVYVNDDDVRFEGGLDAATPDGAGVSIIPAVAGGC	yes	4074	77.46	PF02597.19	2.3e-21	ThiS family
KFK90212	Streptomyces sp. JS01	2	KFK90212_2	MKLRKGIAVTTTEYGGVLLDEKSGSYWQLNDTSVIVVETLAAGRAPETAVDRIVAEFDVERAEAESDVAELTRRLVEAKILRP	yes	3	58.34	PF05402.11	7.8e-17	Coenzyme PQQ synthesis protein D (PqqD)
KFK90212	Streptomyces sp. JS01	3	KFK90212_3	MAQGTVKWFNAEKGYGFIAVDGGADVFVHYSAIQMDGYRTLEEGQRVEFEISQGQKGPQADMVKLAVG	yes	3422	41.64	PF00313.21	1.2e-34	'Cold-shock' DNA-binding domain
KFK90212	Streptomyces sp. JS01	4	KFK90212_4	MKQQKQQKKAYVKPSMFQQGDFSKKTAGYFVGSYKEYWTRRIV	yes	44	35.51	NF033521.1	2.4e-06	lasso_leader_L3: lasso RiPP family leader peptide-containing protein
WP_032784076	Streptomyces sp. JS01	1	WP_032784076_1	MSVKVRIPTILRTYTGGQAEVPAEGAKLSEVIESLEKDHPGIAARVLDDQGKLRRFVNVYVNDDDVRFEGGLDAATPDGAGVSIIPAVAGGC	yes	4080	77.46	PF02597.19	2.3e-21	ThiS family
WP_032784076	Streptomyces sp. JS01	2	WP_032784076_2	MKLRKGIAVTTTEYGGVLLDEKSGSYWQLNDTSVIVVETLAAGRAPETAVDRIVAEFDVERAEAESDVAELTRRLVEAKILRP	yes	3	58.34	PF05402.11	7.8e-17	Coenzyme PQQ synthesis protein D (PqqD)
WP_032784076	Streptomyces sp. JS01	3	WP_032784076_3	MAQGTVKWFNAEKGYGFIAVDGGADVFVHYSAIQMDGYRTLEEGQRVEFEISQGQKGPQADMVKLAVG	yes	3428	41.64	PF00313.21	1.2e-34	'Cold-shock' DNA-binding domain
WP_032784076	Streptomyces sp. JS01	4	WP_032784076_4	MKQQKQQKKAYVKPSMFQQGDFSKKTAGYFVGSYKEYWTRRIV	yes	50	35.51	NF033521.1	2.4e-06	lasso_leader_L3: lasso RiPP family leader peptide-containing protein
WP_047140072	Streptomyces sp. KE1	1	WP_047140072_1	MTDKLAPHVSATDTGTGMVLLDERSGRYWQLNGTGADVVRLLGEGKPPQEIVSAFKERFPDHGDAVAADVDRLLRSLREAGLVRS	yes	4	49.15	PF05402.11	7.3e-19	Coenzyme PQQ synthesis protein D (PqqD)
WP_047140072	Streptomyces sp. KE1	2	WP_047140072_2	MTENTMENTYEAPALVEVGDFTEVTLGDGTWGFDSKRQCAWLGC	yes	120	36.9	NF033525.2	1.1e-08	lasso_albusnod: albusnodin family lasso peptide
WP_047140072	Streptomyces sp. KE1	3	WP_047140072_3	MPHRQPSAPPSPLIPYQAPDLPESSHGAPHSATPFELIVQLPAFTCAKYVTKERRGTGHHQN	yes	3171	-5.21	none	none	none
WP_053606402	Streptomyces sp. MMG1522	1	WP_053606402_1	MSVKVRIPTILRTYTGGQAEVTAEGAKLSEVIESLEKDHPGIAARVLDDQGKLRRFVNVYVNDDDVRFEGGLDAATPDGAGVSIIPAVAGGC	yes	4546	74.59	PF02597.19	4.2e-21	ThiS family
WP_053606402	Streptomyces sp. MMG1522	2	WP_053606402_2	MKLRKGIAVTTTEYGGVLLDENDGSYWQLNDTSVIVVDTLAAGHTPEIAVERIVAAFDVERAEAESDVAELTRQLVEAKILHA	yes	4	63.4	PF05402.11	1.9e-15	Coenzyme PQQ synthesis protein D (PqqD)
WP_053606402	Streptomyces sp. MMG1522	3	WP_053606402_3	MAQGTVKWFNAEKGYGFIAVDGGADVFVHYSAIQMDGYRTLEEGQRVEFEISQGQKGPQADMVKLAVG	yes	3711	43.29	PF00313.21	1.2e-34	'Cold-shock' DNA-binding domain
WP_053606402	Streptomyces sp. MMG1522	4	WP_053606402_4	MKQQKKAYVKPSLFKQGDFSKKTAGYFYGSYKEYWVRRII	yes	51	33.14	NF033521.1	9.6e-08	lasso_leader_L3: lasso RiPP family leader peptide-containing protein
WP_042150481	Streptomyces sp. NBRC 110027	1	WP_042150481_1	MEEQNELSTVEPYAAPMLVEVGEFNEDTLGFIGWGKDIFGHYGG	yes	37	47.06	NF033521.1	8.9e-12	lasso_leader_L3: lasso RiPP family leader peptide-containing protein
WP_042150481	Streptomyces sp. NBRC 110027	2	WP_042150481_2	MVSTDTDDGTVLLNERTGRYWQLNATGGQVLRQLLDGHEAPRIAAEVAARHRIALHRAERDVTAVIEQLRTAQLVIA	yes	2	34.46	PF07481.10	4.5e-06	Domain of Unknown Function (DUF1521)
WP_032752100	Streptomyces sp. NRRL B-1381	1	WP_032752100_1	MSVKVRIPTILRTYTGGQAEVTAEGAKLSEVIESLEKDHPGIAARVLDDQGKLRRFVNVYVNDDDVRFEGGLDAATPDGAGVSIIPAVAGGC	yes	4510	74.59	PF02597.19	4.2e-21	ThiS family
WP_032752100	Streptomyces sp. NRRL B-1381	2	WP_032752100_2	MKLRKGIAVTTTEYGGVLLDENDGSYWQLNDTSVIVVDTLAAGHTPEIAVERIVAAFDVERAEAESDVAELTRQLVEAKILHA	yes	3	63.4	PF05402.11	1.9e-15	Coenzyme PQQ synthesis protein D (PqqD)
WP_032752100	Streptomyces sp. NRRL B-1381	3	WP_032752100_3	MAQGTVKWFNAEKGYGFIAVDGGADVFVHYSAIQMDGYRTLEEGQRVEFEISQGQKGPQADMVKLAVG	yes	3675	43.29	PF00313.21	1.2e-34	'Cold-shock' DNA-binding domain
WP_032752100	Streptomyces sp. NRRL B-1381	4	WP_032752100_4	MKQQKKAYVKPSLFKQGDFSKKTAGYFYGSYKEYWVRRII	yes	50	33.14	NF033521.1	9.6e-08	lasso_leader_L3: lasso RiPP family leader peptide-containing protein
WP_050493055	Streptomyces sp. NRRL F-2202	1	WP_050493055_1	MSVKVRIPTILRTYTGGQAEVTAEGAKLSEVIESLEKDHPGIAARVLDDQGKLRRFVNVYVNDDDVRFEGGLDAATPDGAGVSIIPAVAGGC	yes	4546	74.59	PF02597.19	4.2e-21	ThiS family
WP_050493055	Streptomyces sp. NRRL F-2202	2	WP_050493055_2	MKLRKGIAVTTTEYGGVLLDENDGSYWQLNDTSVIVVDTLAAGHTPEIAVERIVAAFDVERAEAESDVAELTRQLVEAKILHA	yes	3	63.4	PF05402.11	1.9e-15	Coenzyme PQQ synthesis protein D (PqqD)
WP_050493055	Streptomyces sp. NRRL F-2202	3	WP_050493055_3	MAQGTVKWFNAEKGYGFIAVDGGADVFVHYSAIQMDGYRTLEEGQRVEFEISQGQKGPQADMVKLAVG	yes	3711	43.29	PF00313.21	1.2e-34	'Cold-shock' DNA-binding domain
WP_050493055	Streptomyces sp. NRRL F-2202	4	WP_050493055_4	MKQQKKAYVKPSLFKQGDFSKKTAGYFYGSYKEYWVRRII	yes	50	33.07	NF033521.1	9.6e-08	lasso_leader_L3: lasso RiPP family leader peptide-containing protein
WP_053624717	Streptomyces sp. NRRL F-2295	1	WP_053624717_1	MKLRKGIAVTTTEYGGVLLDENDGSYWQLNDTSVIVVDTLAAGHTPEIAVERIVAAFDVERAEAESDVAEMTRQLVEAKILHA	yes	4	61.57	PF05402.11	2.1e-15	Coenzyme PQQ synthesis protein D (PqqD)
WP_053624717	Streptomyces sp. NRRL F-2295	2	WP_053624717_2	MKQQKKAYVKPSLFKQGDFSKKTAGYFYGSYKEYWVRRII	yes	51	33.07	NF033521.1	9.6e-08	lasso_leader_L3: lasso RiPP family leader peptide-containing protein
WP_053624717	Streptomyces sp. NRRL F-2295	3	WP_053624717_3	GVGQRPPGAVERVRPRVQDQGQVRMDGYGGGEAWTRVRAERAGRAVRTAIPWAAKGVREAARGRRAGAVARAGGGSRGSRSSSAEARSPSWG	yes	1119	-1.33	none	none	none
WP_050501481	Streptomyces sp. NRRL F-3273	1	WP_050501481_1	MSVKVRIPTILRTYTGGQAEVTAEGAKLSEVIESLEKDHPGIAARVLDDQGKLRRFVNVYVNDDDVRFEGGLDAATPDGAGVSIIPAVAGGC	yes	4594	75.18	PF02597.19	4.2e-21	ThiS family
WP_050501481	Streptomyces sp. NRRL F-3273	2	WP_050501481_2	MKLRKGIAVTTTEYGGVLLDENDGSYWQLNDTSVIVVDTLAAGHTPEIAVERIVAAFDVERAEAESDVAELTRQLVEAKILHA	yes	3	63.1	PF05402.11	1.9e-15	Coenzyme PQQ synthesis protein D (PqqD)
WP_050501481	Streptomyces sp. NRRL F-3273	3	WP_050501481_3	MAQGTVKWFNAEKGYGFIAVDGGADVFVHYSAIQMDGYRTLEEGQRVEFEISQGQKGPQADMVKLAVG	yes	3760	43.29	PF00313.21	1.2e-34	'Cold-shock' DNA-binding domain
WP_050501481	Streptomyces sp. NRRL F-3273	4	WP_050501481_4	MKQQKKAYVKPSLFKQGDFSKKTAGYFYGSYKEYWVRRII	yes	50	33.14	NF033521.1	9.6e-08	lasso_leader_L3: lasso RiPP family leader peptide-containing protein
WP_032760401	Streptomyces sp. NRRL F-5681	1	WP_032760401_1	MSVKVRIPTILRTYTGGQAEVTAEGAKLSEVIESLEKDHPGIAARVLDDQGKLRRFVNVYVNDDDVRFEGGLDAATPDGAGVSIIPAVAGGC	yes	4546	74.59	PF02597.19	4.2e-21	ThiS family
WP_032760401	Streptomyces sp. NRRL F-5681	2	WP_032760401_2	MKLRKGIAVTTTEYGGVLLDENDGSYWQLNDTSVIVVDTLAAGHTPEIAVERIVAAFDVERAEAESDVAELTRQLVEAKILHA	yes	4	63.4	PF05402.11	1.9e-15	Coenzyme PQQ synthesis protein D (PqqD)
WP_032760401	Streptomyces sp. NRRL F-5681	3	WP_032760401_3	MAQGTVKWFNAEKGYGFIAVDGGADVFVHYSAIQMDGYRTLEEGQRVEFEISQGQKGPQADMVKLAVG	yes	3711	43.29	PF00313.21	1.2e-34	'Cold-shock' DNA-binding domain
WP_032760401	Streptomyces sp. NRRL F-5681	4	WP_032760401_4	MKQQKKAYVKPSLFKQGDFSKKTAGYFYGSYKEYWVRRII	yes	51	33.14	NF033521.1	9.6e-08	lasso_leader_L3: lasso RiPP family leader peptide-containing protein
WP_050495135	Streptomyces sp. NRRL F-5702	1	WP_050495135_1	MSVKVRIPTILRTYTGGQAEVTAEGAKLSEVIESLEKDHPGIAARVLDDQGKLRRFVNVYVNDDDVRFEGGLDAATPDGAGVSIIPAVAGGC	yes	4595	75.18	PF02597.19	4.2e-21	ThiS family
WP_050495135	Streptomyces sp. NRRL F-5702	2	WP_050495135_2	MKLRKGIAVTTTEYGGVLLDENDGSYWQLNDTSVIVVDTLAAGHTSEIAVERIVAAFDVERAEAESDVAELTRQLVEAKILHA	yes	4	63.62	PF05402.11	1.9e-15	Coenzyme PQQ synthesis protein D (PqqD)
WP_050495135	Streptomyces sp. NRRL F-5702	3	WP_050495135_3	MAQGTVKWFNAEKGYGFIAVDGGADVFVHYSAIQMDGYRTLEEGQRVEFEISQGQKGPQADMVKLAVG	yes	3761	43.29	PF00313.21	1.2e-34	'Cold-shock' DNA-binding domain
WP_050495135	Streptomyces sp. NRRL F-5702	4	WP_050495135_4	MKQQKKAYVKPSLFKQGDFSKKTAGYFYGSYKEYWVRRII	yes	51	33.14	NF033521.1	9.6e-08	lasso_leader_L3: lasso RiPP family leader peptide-containing protein
WP_030376988	Streptomyces sp. NRRL F-6676	1	WP_030376988_1	MKLSLARDVTLTPLETGAVLLDGRHGRYWQLNESGSAILRSLLDGDAPNAAAASLTAAAPVDDARAKRDVLALIDALSAAKLVEVSR	yes	3	61.88	PF05402.11	2.4e-15	Coenzyme PQQ synthesis protein D (PqqD)
WP_030376988	Streptomyces sp. NRRL F-6676	2	WP_030376988_2	MSATYEPPALQEIGDFDELTKCLGVGSCNDFAGCGYAIVCFW	yes	58	30.22	NF033528.1	3.9e-08	lasso_cyano: lasso peptide
WP_030376988	Streptomyces sp. NRRL F-6676	3	WP_030376988_3	MPGTVRGAVPDVGPDGGTTAGRLSHTPGTPDGTGPGRLPHAPGTGGRIASRQFAGRTVRPRAPTWR	yes	190	-13.86	none	none	none
WP_032775934	Streptomyces sp. NRRL S-623	1	WP_032775934_1	MSVKVRIPTILRTYTGGQAEVPAEGTKLSEVIESLEKDHPGIAARVLDDQGKLRRFVNVYVNDDDVRFEGGLETATPDGAGISIIPAVAGGC	yes	4077	71.4	PF02597.19	7.5e-22	ThiS family
WP_032775934	Streptomyces sp. NRRL S-623	2	WP_032775934_2	MKLRKGIAVTTTEYGGVLLDEKDGSYWQLNDTSIIVVETLAAGRTPEAAVERIVAEFDVERAEAEADVAQLTQQLVEAKILRP	yes	3	53.33	PF05402.11	4e-18	Coenzyme PQQ synthesis protein D (PqqD)
WP_032775934	Streptomyces sp. NRRL S-623	3	WP_032775934_3	MAQGTVKWFNAEKGYGFIAVDGGADVFVHYSAIQMDGYRTLEEGQRVEFEISQGQKGPQADMVKLAVG	yes	3430	42.42	PF00313.21	1.2e-34	'Cold-shock' DNA-binding domain
WP_032775934	Streptomyces sp. NRRL S-623	4	WP_032775934_4	MKPQKKAYVKPSLFKQGDFSKKTAGYFVGSYKEYWVRRIVY	yes	47	35.57	NF033521.1	1e-07	lasso_leader_L3: lasso RiPP family leader peptide-containing protein
WP_032775934	Streptomyces sp. NRRL S-623	5	WP_032775934_5	MVEPHRQGRARPYGALAPRRHFAGQGEWAPTSGVLMTVDMTSYDDDHASACPYAAAGIPLRVFTDHRSGTFAVNTEELKNYTG	no	2540	31.79	none	none	none
AKN73914	Streptomyces sp. PBH53	1	AKN73914_1	MRLHPDVISTATDDGTVLLNERTGRYWQLNKTGTRVLQGLLDGQEAAGIAAELADRYGIGRQQAERDVAAVIERLSGAKLVIS	yes	16	52.75	PF07481.10	1.8e-06	Domain of Unknown Function (DUF1521)
AKN73914	Streptomyces sp. PBH53	2	AKN73914_2	MNENIEISNSEPYEPPTVVEVGEFNEDTLGFIGWGKDIFGHYSGGF	yes	33	44.87	NF033521.1	1.5e-12	lasso_leader_L3: lasso RiPP family leader peptide-containing protein
AKN73914	Streptomyces sp. PBH53	3	AKN73914_3	MRVAVTAEGYRLPADAPGARPDRPSARAPRARSPARALGPSRARGGACWNPGLGGAGGLPGSAEPGS	no	921	-0.68	none	none	none
WP_018511014	Streptomyces sp. ScaeMP-e10	1	WP_018511014_1	MSVKVRIPTILRTYTGGQAEVTAEGAKLSEVIDSLEKDHPGIAARVLDDQGKLRRFVNVYVNDDDVRFEGGLDAATPDGAGISIIPAVAGGC	yes	4064	81.03	PF02597.19	5.5e-21	ThiS family
WP_018511014	Streptomyces sp. ScaeMP-e10	2	WP_018511014_2	MKLRKGIAVTTTEYGGVLLDEKDGSYWQLNDTSVIVVETLAAGEAPEAAVERIVAEFDVERAEAESDVAQLTRQLVEAKILRP	yes	4	59.92	PF05402.11	1.6e-16	Coenzyme PQQ synthesis protein D (PqqD)
WP_018511014	Streptomyces sp. ScaeMP-e10	3	WP_018511014_3	MAQGTVKWFNAEKGYGFIAVDGGADVFVHYSAIQMDGYRTLEEGQRVEFEISQGQKGPQADMVKLAVG	yes	3398	40.18	PF00313.21	1.2e-34	'Cold-shock' DNA-binding domain
WP_018511014	Streptomyces sp. ScaeMP-e10	4	WP_018511014_4	MKQQKKAYVKPSLFKQGDFSKKTAGYFYGSYKEYWVRRII	yes	51	33.51	NF033521.1	9.6e-08	lasso_leader_L3: lasso RiPP family leader peptide-containing protein
WP_018511014	Streptomyces sp. ScaeMP-e10	5	WP_018511014_5	MTFTVHSPNGRFVTLGATEVATRARAASSAAREHTVTVGGLPGVISWSEDGTPPSLLAFTVADGRITGITALIDPARLALMDLPHPV	yes	4296	22.31	none	none	none
WP_018511014	Streptomyces sp. ScaeMP-e10	6	WP_018511014_6	MGGQGEGAESAAHHHGIVVAPSVDVDVDVDEALVGASVVGRPPGAVVPVTAPSDPGTVLLGVGGSVGVPAGGGGAGDG	no	5477	15.33	none	none	none
WP_043972879	Streptomyces sp. ScaeMP-e48	1	WP_043972879_1	MSVKVRIPTILRTYTGGQAEVPAEGTKLSEVIESLEKDHPGIAARVLDDQGKLRRFVNVYVNDDDVRFEGGLETVTPDGAGISIIPAVAGGC	yes	4105	74.63	PF02597.19	9.2e-22	ThiS family
WP_043972879	Streptomyces sp. ScaeMP-e48	2	WP_043972879_2	MKLRKGIAVTTTEYGGVLLDEKDGSYWQLNDTSIIVVETLAAGQAPEAAVERIVAEFDVERAEAEADVAQLTQQLVEAKILRP	yes	2	58.74	PF05402.11	6.4e-17	Coenzyme PQQ synthesis protein D (PqqD)
WP_043972879	Streptomyces sp. ScaeMP-e48	3	WP_043972879_3	MAQGTVKWFNAEKGYGFIAVDGGADVFVHYSAIQMDGYRTLEEGQRVEFEISQGQKGPQADMVKLAVG	yes	3458	42.42	PF00313.21	1.2e-34	'Cold-shock' DNA-binding domain
WP_043972879	Streptomyces sp. ScaeMP-e48	4	WP_043972879_4	MKLQKKAYVKPSLFKQGDFSKKTAGYFVGSYKEYWVRRIVY	yes	48	35.06	NF033521.1	1e-07	lasso_leader_L3: lasso RiPP family leader peptide-containing protein
WP_032756546	Streptomyces sp. SolWspMP-sol2th	1	WP_032756546_1	MSVKVRIPTILRTYTGGQAEVPAEGATLAEVIESLEKDHPGIAARVLDDQGKLRRFVNVYVNDDDVRFEGGLEAATPDGAGISIIPAVAGGC	yes	4636	74.86	PF02597.19	8.2e-22	ThiS family
WP_032756546	Streptomyces sp. SolWspMP-sol2th	2	WP_032756546_2	MKLRKGIAVTTTEYGGVLLDEKDGSYWQLNDTSVIVVEALAAGQTPEAAVDRIVAEFDVERAEAESDVAELTRQLVEAKILRP	yes	3	60.62	PF05402.11	5.4e-18	Coenzyme PQQ synthesis protein D (PqqD)
WP_032756546	Streptomyces sp. SolWspMP-sol2th	3	WP_032756546_3	MAQGTVKWFNAEKGYGFIAVDGGADVFVHYSAIQMDGYRTLEEGQRVEFEISQGQKGPQADMVKLAVG	yes	4020	40.41	PF00313.21	1.2e-34	'Cold-shock' DNA-binding domain
WP_032756546	Streptomyces sp. SolWspMP-sol2th	4	WP_032756546_4	MKQQQEKAKKAYMKPSLFKQGDFSKKTAGYFYGSYKEYWVRRII	yes	50	37.8	NF033521.1	1.5e-07	lasso_leader_L3: lasso RiPP family leader peptide-containing protein
WP_032756546	Streptomyces sp. SolWspMP-sol2th	5	WP_032756546_5	MLVMLVAPVSLVGPAVPVAPVVPALLVALVVLVPPVVPAAPVAPFAPVVLVAPVAPAIPVGPGAPGSLAPEGGVLASGAPAPPGS	no	749	26.22	none	none	none
WP_032756546	Streptomyces sp. SolWspMP-sol2th	6	WP_032756546_6	MNVDVDADVDVAVEVDVDEGVGASVVGMPPGTDDPGVYEPEGPVPWAPGIVVLGVGGSVGVPAGGGGEGDG	no	5526	20.54	PF13617.5	9.3e-06	YnbE-like lipoprotein
WP_032756546	Streptomyces sp. SolWspMP-sol2th	7	WP_032756546_7	MTWRKSSYSNSDGGNCVEVSDDFPGLIPVRDSKRPEGPALVFGAPAWTAFVNDMR	no	7343	10.01	PF04149.11	5.9e-28	Domain of unknown function (DUF397)
WP_032756546	Streptomyces sp. SolWspMP-sol2th	8	WP_032756546_8	MVFVRVQQPPATAGMIEIPAPSGVAASRPPSKRTSSSLTYTFTKRRSLPWSSRTRAAMPGWSFSRDSMTSASVAPSAGTSAWPPV	no	4619	8.07	none	none	none
EDY58507	Streptomyces sviceus ATCC 29083	1	EDY58507_1	MTVALAPHVTLTEVEGGMVLLDQRVGRFWQLNRSGAATVRLLLEGRSPEDVATHLSRQSPDAAERAVGDVRALLDALTRARLVVSAS	yes	3	43.7	PF05402.11	6.6e-13	Coenzyme PQQ synthesis protein D (PqqD)
EDY58507	Streptomyces sviceus ATCC 29083	2	EDY58507_2	MTSTDELYEAPELIEIGDYAELTRCVWGGDCTDFLGCGTAWICV	yes	667	25.35	NF033525.2	2.9e-06	lasso_albusnod: albusnodin family lasso peptide
EDY58507	Streptomyces sviceus ATCC 29083	3	EDY58507_3	MPTTRNPTPFCQERGDPATTPASTTAAQSMATAGVGTRRCDDVVSARGYSAKAAATKGSTAIPRTTWDKVAANTRTNT	yes	2955	11.22	none	none	none
WP_050789791	Streptomyces sviceus ATCC 29083	1	WP_050789791_1	MTVALAPHVTLTEVEGGMVLLDQRVGRFWQLNRSGAATVRLLLEGRSPEDVATHLSRQSPDAAERAVGDVRALLDALTRARLVVSAS	yes	3	43.7	PF05402.11	6.6e-13	Coenzyme PQQ synthesis protein D (PqqD)
WP_050789791	Streptomyces sviceus ATCC 29083	2	WP_050789791_2	MTSTDELYEAPELIEIGDYAELTRCVWGGDCTDFLGCGTAWICV	yes	543	25.35	NF033525.2	2.9e-06	lasso_albusnod: albusnodin family lasso peptide
WP_050789791	Streptomyces sviceus ATCC 29083	3	WP_050789791_3	MRVFTSSRPFSNLTVEAGCWPACLHHQVVGLRPQGAVSRSVGQTQIQAVPQPRKSVQSPPHTQRVSSA	no	418	-3.56	none	none	none
WP_043247827	Streptomyces vinaceus	1	WP_043247827_1	MSVKVRIPTILRTYTGGQAEVTAEGAKLSEVIESLEKDHPGIAARVLDDQGKLRRFVNVYVNDDDVRFEGGLDAATPDGAGVSIIPAVAGGC	yes	4586	72.34	PF02597.19	4.2e-21	ThiS family
WP_043247827	Streptomyces vinaceus	2	WP_043247827_2	MKLRKGIAVTTTEYGGVLLDENDGSYWQLNDTSVIVVDTLAAGHTPEIAVERIVAAFDVERAEAESDVAELTRQLVEAKILHA	yes	3	63.4	PF05402.11	1.9e-15	Coenzyme PQQ synthesis protein D (PqqD)
WP_043247827	Streptomyces vinaceus	3	WP_043247827_3	MDAELSARFAAEVDWSKVVDPYTPWQHGPDLLERIWSPDPRTADDAHADLHVACCGDGSSVLPAAVEVLPFLVRAAGDPDVRVRPQILDTLAVLGRAGNAARPTAPVPKPGGWRPTAP	yes	2759	52.36	none	none	none
WP_043247827	Streptomyces vinaceus	4	WP_043247827_4	MAQGTVKWFNAEKGYGFIAVDGGADVFVHYSAIQMDGYRTLEEGQRVEFEISQGQKGPQADMVKLAVG	yes	3749	43.29	PF00313.21	1.2e-34	'Cold-shock' DNA-binding domain
WP_043247827	Streptomyces vinaceus	5	WP_043247827_5	MKQQKKAYVKPSLFKQGDFSKKTAGYFYGSYKEYWVRRII	yes	50	33.49	NF033521.1	9.6e-08	lasso_leader_L3: lasso RiPP family leader peptide-containing protein
WP_050993947	Streptomyces violaceusniger Tu 4113	1	WP_050993947_1	MTYSLAPHVTSSETDTGMVLLDERTGRYWQLNDTGALVLRCLLAGGTVASAASALRERFSGAPEAATADVEKLVDALRAAKMVAS	yes	4	43.16	PF11836.7	2e-06	Phage tail tube protein, GTA-gp10
WP_050993947	Streptomyces violaceusniger Tu 4113	2	WP_050993947_2	MTHRIASDVAPEGAWFKSSYSENNGTACVEIAHLPRTTQVGIRDSKDKGGPALVVPAGAWAEFVAAVRKV	no	7519	34.14	PF04149.11	1.1e-26	Domain of unknown function (DUF397)
WP_050993947	Streptomyces violaceusniger Tu 4113	3	WP_050993947_3	MVTEQWEYEPPILVEVGDFAVLTRLGCCGRWLDNMFITGWFDI	yes	78	29.48	NF033525.2	3.3e-06	lasso_albusnod: albusnodin family lasso peptide
WP_050993947	Streptomyces violaceusniger Tu 4113	4	WP_050993947_4	MNTEKLEYEPPVLAEVGDFAELTRVTCCGRWIDNIWVSAWFDF	yes	325	27.4	NF033528.1	3e-05	lasso_cyano: lasso peptide
AEM82909	Streptomyces violaceusniger Tu 4113	1	AEM82909_1	MTYSLAPHVTSSETDTGMVLLDERTGRYWQLNDTGALVLRCLLAGGTVASAASALRERFSGAPEAATADVEKLVDALRAAKMVAS	yes	4	43.16	PF11836.7	2e-06	Phage tail tube protein, GTA-gp10
AEM82909	Streptomyces violaceusniger Tu 4113	2	AEM82909_2	MTHRIASDVAPEGAWFKSSYSENNGTACVEIAHLPRTTQVGIRDSKDKGGPALVVPAGAWAEFVAAVRKV	no	7519	34.14	PF04149.11	1.1e-26	Domain of unknown function (DUF397)
AEM82909	Streptomyces violaceusniger Tu 4113	3	AEM82909_3	MVTEQWEYEPPILVEVGDFAVLTRLGCCGRWLDNMFITGWFDI	yes	51	29.48	NF033525.2	3.3e-06	lasso_albusnod: albusnodin family lasso peptide
AEM82909	Streptomyces violaceusniger Tu 4113	4	AEM82909_4	MNTEKLEYEPPVLAEVGDFAELTRVTCCGRWIDNIWVSAWFDF	yes	298	27.4	NF033528.1	3e-05	lasso_cyano: lasso peptide
WP_047126126	Xanthomonas arboricola	1	WP_047126126_1	MNINDTTYSDASSEITVLGVASTDTKGGPLAGEEIGGFNVPGISEE	yes	979	31.62	NF033522.2	3.8e-17	lasso_benenodin: benenodin family lasso peptide
WP_047126126	Xanthomonas arboricola	2	WP_047126126_2	MDTSNNDARTTALDQDLIVLGVASLDTQGGPLAGEEMGGITTLGISQD	yes	784	26.5	NF033522.2	1.4e-17	lasso_benenodin: benenodin family lasso peptide
WP_047126126	Xanthomonas arboricola	3	WP_047126126_3	MRAESGRIHAQAAAYLVRRGSETAAERAAREAWLAADPRHRVAYQQLLDVDGHASAVLDDAELQAATARDLELLTSRSGRRRRWPWLVLAAMLVAAIGYAVHHLLRQ	no	5262	22.03	PF16220.4	1.2e-13	Domain of unknown function (DUF4880)
WP_047128033	Xanthomonas arboricola	1	WP_047128033_1	MDTSNNDAHTTTFGQDLIVLGIASLDTQGGPLAGEEMGGITTLGISQD	yes	783	31.33	NF033522.2	8.5e-18	lasso_benenodin: benenodin family lasso peptide
WP_047128033	Xanthomonas arboricola	2	WP_047128033_2	MNINDTTHSDSSEITVLGVASTDTKGGPLAGEEIGGFNVPGISEE	yes	978	30.56	NF033522.2	1.1e-17	lasso_benenodin: benenodin family lasso peptide
WP_047128033	Xanthomonas arboricola	3	WP_047128033_3	MQARRAVSGSGVGFDHARSRLAVAVVSLLSLHNLAAQERTAVRRVQTPVVEADAQRGDAPVHVATAGMLW	no	4943	4.72	none	none	none
KPN06448	Xanthomonas arboricola	1	KPN06448_1	MRAESGRIHAQAAAYLVRRGSETAAERAAREAWLAADPRHRAAYQQLLDVDEHASAVLDDPELQAATARDLELLMPASARRRRWPWLLLAAVLIVAVGYAVHQLLVQ	no	4737	32.34	PF16220.4	1.4e-13	Domain of unknown function (DUF4880)
KPN06448	Xanthomonas arboricola	2	KPN06448_2	MNINDNVHGNAQDEVIVLGVASVETQGILQGNEPMGGQPVPGISEE	yes	736	27.23	NF033522.2	2e-15	lasso_benenodin: benenodin family lasso peptide
KPN06448	Xanthomonas arboricola	3	KPN06448_3	MHRVADRDNQHRCQQQPGPATPPGRGWHQQFQIACGGGLQLGVIQHCRRVFVHVEQLLVGRTMARIGSQPRLARSALGSSLAAASNEIGGRLRVDAPGLCTHGW	yes	4755	1.04	none	none	none
WP_039523259	Xanthomonas arboricola pv. celebensis	1	WP_039523259_1	MRAESERIHAQAAAYLVRRGSETAAERAAREAWLAADPRHRVTYQQLLDVDEHASAVLDDPELQAATARDLELLTPASARRRRWPWLLLAAMLVAAIGYAVHQLPTQ	no	5349	40.65	PF16220.4	4.5e-13	Domain of unknown function (DUF4880)
WP_039523259	Xanthomonas arboricola pv. celebensis	2	WP_039523259_2	MNINDTTHSDASSEITVLGVASTDTKGGPLAGEEIGGFNVPGISEE	yes	982	34.85	NF033522.2	1.1e-17	lasso_benenodin: benenodin family lasso peptide
WP_039523259	Xanthomonas arboricola pv. celebensis	3	WP_039523259_3	MDTSNNDAHTTTSGQDLIVLGIASLDTQGGPLAGEEMGGITTLGISQD	yes	787	27.98	NF033522.2	1.7e-17	lasso_benenodin: benenodin family lasso peptide
WP_039531095	Xanthomonas arboricola pv. celebensis	1	WP_039531095_1	MNINDTTYNDASSEITVLGVASTDTKGGPLAGEEIGGFNVPGISEE	yes	981	32.73	NF033522.2	2e-17	lasso_benenodin: benenodin family lasso peptide
WP_039531095	Xanthomonas arboricola pv. celebensis	2	WP_039531095_2	MDTSNNDAHTTTFGQDLIVLGIASLDTQGGPLAGEEMGGSTTLGISQD	yes	786	29.86	NF033522.2	8e-18	lasso_benenodin: benenodin family lasso peptide
WP_039531095	Xanthomonas arboricola pv. celebensis	3	WP_039531095_3	MVEAGKLTDFAWKRLCFERDDRLLLKFDREGETFVLPLPYEEYFVDEAHVPGSLQDSCVTPSDRILIKKKYPGAHGPVEFQKTAHGS	no	6800	10.38	none	none	none
WP_039811382	Xanthomonas arboricola pv. corylina	1	WP_039811382_1	MDTSNNDAHTTTFGQDLIVLGIASLDTQSGPLAGEEMGGSTTLGISQD	yes	782	29.79	NF033522.2	3.6e-15	lasso_benenodin: benenodin family lasso peptide
WP_039811382	Xanthomonas arboricola pv. corylina	2	WP_039811382_2	MNINDTTHSDASSEITVLGVASTDTKGGPLAGEEIGGFNVPGISEE	yes	977	25.42	NF033522.2	1.1e-17	lasso_benenodin: benenodin family lasso peptide
WP_039811382	Xanthomonas arboricola pv. corylina	3	WP_039811382_3	MTPVPRVYLIGLTPEQYLASQIAELNADACKKAQACYMVPSGTSLIAK	no	5232	19.14	none	none	none
WP_039811382	Xanthomonas arboricola pv. corylina	4	WP_039811382_4	MPATTGACFASKLVQTLRARRHPSLELEVLNDEDHLSVAPRGITHGLKFLLGTKAP	yes	7822	11	none	none	none
WP_016903882	Xanthomonas arboricola pv. juglandis	1	WP_016903882_1	MDTSNNDAHTTTFGQDLIVLGIASLDTQGGPLAGEEMGGSTTLGISQD	yes	783	29.77	NF033522.2	8e-18	lasso_benenodin: benenodin family lasso peptide
WP_016903882	Xanthomonas arboricola pv. juglandis	2	WP_016903882_2	MRAESGRIHAQAAAYLVRRGSETAAERAAREAWLAADPRHRVAYQQLLDVDEHASAVLDDAELQAATARDLELLTSRSGRRQRWPWLVLAAMLVAAVGYAVHHLLGQ	no	5355	28.98	PF16220.4	1.2e-13	Domain of unknown function (DUF4880)
WP_016903882	Xanthomonas arboricola pv. juglandis	3	WP_016903882_3	MNINDTTHSDASSEITVLGVASTDTKGGPLAGEEIGGFNVPGISEE	yes	978	25.42	NF033522.2	1.1e-17	lasso_benenodin: benenodin family lasso peptide
WP_016903882	Xanthomonas arboricola pv. juglandis	4	WP_016903882_4	MTPVPRVYLIGLTPEQYLASQIAELNADACKKAQACYMVPSGTSLIAK	no	5369	19.14	none	none	none
WP_016903882	Xanthomonas arboricola pv. juglandis	5	WP_016903882_5	MPATTGACFASKLVQTLRAAQYPSLQLELEVLNDEDHLSVAPRGITHGLKFLLGTKAP	yes	7952	18.71	none	none	none
WP_039509898	Xanthomonas arboricola pv. pruni	1	WP_039509898_1	MHTESYIENAIAKPLNKAMIEWFVGHLIRSDADKSDTRLDLVNANLRGLAPVTIINATIDPLRSDGAKLEDALKDADVPVEREVYTGVTHEFFGCAAVVAKAKAAQEYAGKRLRESFR	yes	2292	62.63	PF07859.12	2.8e-17	alpha/beta hydrolase fold
WP_039509898	Xanthomonas arboricola pv. pruni	2	WP_039509898_2	MDTSNNDAHTTTFGQDLIVLGIASLDTQGGPLAGEEMGGSTTLGISQD	yes	782	26.96	NF033522.2	8e-18	lasso_benenodin: benenodin family lasso peptide
WP_039509898	Xanthomonas arboricola pv. pruni	3	WP_039509898_3	MNINDTTHSDASSEITVLGVASTDTKGGPLAGEEIGGFNVPGISEE	yes	977	22.81	NF033522.2	1.1e-17	lasso_benenodin: benenodin family lasso peptide
WP_039509898	Xanthomonas arboricola pv. pruni	4	WP_039509898_4	MQARRAVSGSGVGFGHARSRLALAMVSLLSLHNLAAQERTAVQRVQTPAVEADAQRGDAPVHVAMGGVLW	no	4944	15.77	none	none	none
WP_043088194	Xanthomonas arboricola pv. pruni	1	WP_043088194_1	MHTESYIENAIAKPLNKAMIEWFVGHLIRSDADKSDTRLDLVNANLRGLAPVTIINATIDPLRSDGAKLEDALKDADVPVEREVYTGVTHEFFGCAAVVAKAKAAQEYAGKRLRESFR	yes	2292	62.73	PF07859.12	2.8e-17	alpha/beta hydrolase fold
WP_043088194	Xanthomonas arboricola pv. pruni	2	WP_043088194_2	MDTSNNDAHTTTFGQDLIVLGIASLDTQGGPLAGEEMGGSTTLGISQD	yes	782	26.96	NF033522.2	8e-18	lasso_benenodin: benenodin family lasso peptide
WP_043088194	Xanthomonas arboricola pv. pruni	3	WP_043088194_3	MNINDTTHSDASSEITVLGVASTDTKGGPLAGEEIGGFNVPGISEE	yes	977	22.81	NF033522.2	1.1e-17	lasso_benenodin: benenodin family lasso peptide
WP_043088194	Xanthomonas arboricola pv. pruni	4	WP_043088194_4	MQARRAVSGSGVGFGHARSRLALAMVSLLSLHNLAAQERTAVQRVQTPAVEADAQRGDAPVHVAMGGVLW	no	4944	15.77	none	none	none
WP_053045426	Xanthomonas campestris	1	WP_053045426_1	MDTSNNDAHTTTFGQDLIVLGIASLDTQGGPLAGEEMGGITTLGISQD	yes	782	31.09	NF033522.2	8.5e-18	lasso_benenodin: benenodin family lasso peptide
WP_053045426	Xanthomonas campestris	2	WP_053045426_2	MECKTLCGYNGGFEARYLRATTGCDRNAITRTRAVFQQHYDRKDYQAALSTLSPILTQCGQTLEWDEKGDMRNDLAITQFKTSQYTQCLETLHDYAEDATSPRPE	yes	7335	26.18	PF14559.5	1.3e-08	Tetratricopeptide repeat
WP_053045426	Xanthomonas campestris	3	WP_053045426_3	MNINDTTHSDASSEITVLGVASTDTKGGPLAGEEIGGFNVPGISEE	yes	977	25.84	NF033522.2	1.1e-17	lasso_benenodin: benenodin family lasso peptide
WP_053045426	Xanthomonas campestris	4	WP_053045426_4	MTPVPRVYLIGLTPEQYLASQIAELNADACKKAQACYMVPSGTSLIAK	no	5232	19.14	none	none	none
WP_053045426	Xanthomonas campestris	5	WP_053045426_5	MPATTGACFASKLVQTLRAAQYPSLQLELEVLNDEDHLSVAPRGITHGLKFLLGTKAP	yes	7822	18.71	none	none	none
WP_053045426	Xanthomonas campestris	6	WP_053045426_6	SFNGRLRDECLNEHWFPTLLHARTEIERWRREYNEDRPKKAIGGMTPAAYAQHLANTDIINPGL	no	7662	11.36	PF13683.5	5.1e-22	Integrase core domain
WP_046345600	Xanthomonas campestris	1	WP_046345600_1	MDTSNNDAHTTTFGQDLIVLGIASLDTQGGPLAGEEMGGITTLGISHD	yes	785	27.69	NF033522.2	2.4e-17	lasso_benenodin: benenodin family lasso peptide
WP_046345600	Xanthomonas campestris	2	WP_046345600_2	MNINDTTHSDASSEITVLGVASTDTKGGPLAGEEIGGFNVPGISEE	yes	980	25.46	NF033522.2	1.1e-17	lasso_benenodin: benenodin family lasso peptide
WP_046345600	Xanthomonas campestris	3	WP_046345600_3	MQLPFPHYLLRVHYACIAITEHAGRGYVHRRITALRIRFHRWGLHALHSRAFLCSKVVHRQQRDNRHCQSAACMTKTDTAPRYCPSCLHVHPSRPGRGTIAIASPDNK	yes	4889	9.34	none	none	none
WP_039565714	Xanthomonas cannabis pv. cannabis	1	WP_039565714_1	MNINDTTHTDASSEITVLGVASTDTKGGPLAGEEIGGFNVPGISEE	yes	980	30.1	NF033522.2	8.1e-18	lasso_benenodin: benenodin family lasso peptide
WP_039565714	Xanthomonas cannabis pv. cannabis	2	WP_039565714_2	MDTSNNDAHTTTSGQDLIVLGIASLDTQGGPLAGEEMGGITALGISQD	yes	785	29.23	NF033522.2	1.6e-17	lasso_benenodin: benenodin family lasso peptide
WP_039565714	Xanthomonas cannabis pv. cannabis	3	WP_039565714_3	MNSGNQITARTVTVAPGDTGRAGSKITVELSAHPDPRWQACFQFVVQGRDGFFMEARPVFDRGSFEGMVPPAHVDGFRQELNDVIAAANVLARAQANKDAPPRRR	no	4092	25.23	none	none	none
WP_039565714	Xanthomonas cannabis pv. cannabis	4	WP_039565714_4	MQLIRTHQRAIHAALVTGYVTLLSGACWVFTHLH	yes	3775	9.05	PF02285.14	4.9e-06	Cytochrome oxidase c subunit VIII
WP_039411193	Xanthomonas cannabis pv. cannabis	1	WP_039411193_1	MNINDTTHTDASSEITVLGVASTDTKGGPLAGEEIGGFNVPGISEE	yes	979	30.1	NF033522.2	8.1e-18	lasso_benenodin: benenodin family lasso peptide
WP_039411193	Xanthomonas cannabis pv. cannabis	2	WP_039411193_2	MDTSNNDAHTTTSGQDLIVLGIASLDTQGGPLAGEEMGGITALGISQD	yes	784	29.23	NF033522.2	1.6e-17	lasso_benenodin: benenodin family lasso peptide
WP_039411193	Xanthomonas cannabis pv. cannabis	3	WP_039411193_3	MNSGNQITARTVTVAPGDTGRAGSKITVELSAHPDPRWQACFQFVVQGRDGFFMEARPVFDRGSFEGMVPPAHVDGFRQELNDVIAAANVLARAQANKDAPPRRR	no	4091	25.23	none	none	none
WP_039411193	Xanthomonas cannabis pv. cannabis	4	WP_039411193_4	MQLIRTHQRAIHAALVTGYVTLLSGACWVFTHLH	yes	3774	9.05	PF02285.14	4.9e-06	Cytochrome oxidase c subunit VIII
WP_052076973	Xanthomonas cannabis pv. phaseoli	1	WP_052076973_1	MADKEQAAIYGRRLREGRALRDVSLESLGVAVGLDVSGASARLSRYENGIHQPKLGLQRLLARALQLPLAYFYAENDALAQLISDFGRKDEPELLPIVIVKKKRSRPGKATQRRKR	yes	5214	46.93	PF13560.5	1.3e-09	Helix-turn-helix domain
WP_052076973	Xanthomonas cannabis pv. phaseoli	2	WP_052076973_2	MDTNKNARTHVQDEVIELGVASVETKGQMGITENFGAVPLDGISDA	yes	725	37.24	NF033522.2	2.2e-15	lasso_benenodin: benenodin family lasso peptide
WP_052076973	Xanthomonas cannabis pv. phaseoli	3	WP_052076973_3	MTKRKTLPIYSQRLREAREARGLSQRALGIEAGLDEFVASTRVNRYETGVHQPDLQTQQRIAAVLGYPLAYFYAEDDELAQMIFEFKSRAKRKV	yes	5695	24.79	PF13560.5	5.2e-14	Helix-turn-helix domain
WP_052076973	Xanthomonas cannabis pv. phaseoli	4	WP_052076973_4	MNSGNQITARTVTVAPGDTGRAGSKITVELSAHPDPRWQACFQFVVQGRDGFFMEARPVFDRGSFEGMVPPAHVDEFRQELNDVIAAANVLARAQANKDAPPRRR	no	7823	18.64	none	none	none
WP_052076973	Xanthomonas cannabis pv. phaseoli	5	WP_052076973_5	MFNSTIAEFDLLEQLWQAREIPALKAALSAYHERRKELVPRIVASLSDQKELLR	yes	982	16.04	PF04431.12	1.9e-06	Pectate lyase, N terminus
WP_052076973	Xanthomonas cannabis pv. phaseoli	6	WP_052076973_6	MQLIRTHQRAIHAALVTGYVTLLSGACWVFTHLH	yes	7506	7.83	PF02285.14	4.9e-06	Cytochrome oxidase c subunit VIII
KGK59370	Xanthomonas cannabis pv. phaseoli	1	KGK59370_1	MADKEQAAIYGRRLREGRALRDVSLESLGVAVGLDVSGASARLSRYENGIHQPKLGLQRLLARALQLPLAYFYAENDALAQLISDFGRKDEPELLPIVIVKKKRSRPGKATQRRKR	yes	5214	46.93	PF13560.5	1.3e-09	Helix-turn-helix domain
KGK59370	Xanthomonas cannabis pv. phaseoli	2	KGK59370_2	MDTNKNARTHVQDEVIELGVASVETKGQMGITENFGAVPLDGISDA	yes	746	37.24	NF033522.2	2.2e-15	lasso_benenodin: benenodin family lasso peptide
KGK59370	Xanthomonas cannabis pv. phaseoli	3	KGK59370_3	MTKRKTLPIYSQRLREAREARGLSQRALGIEAGLDEFVASTRVNRYETGVHQPDLQTQQRIAAVLGYPLAYFYAEDDELAQMIFEFKSRAKRKV	yes	5695	24.79	PF13560.5	5.2e-14	Helix-turn-helix domain
KGK59370	Xanthomonas cannabis pv. phaseoli	4	KGK59370_4	MNSGNQITARTVTVAPGDTGRAGSKITVELSAHPDPRWQACFQFVVQGRDGFFMEARPVFDRGSFEGMVPPAHVDEFRQELNDVIAAANVLARAQANKDAPPRRR	no	7844	18.64	none	none	none
KGK59370	Xanthomonas cannabis pv. phaseoli	5	KGK59370_5	MFNSTIAEFDLLEQLWQAREIPALKAALSAYHERRKELVPRIVASLSDQKELLR	yes	1003	16.04	PF04431.12	1.9e-06	Pectate lyase, N terminus
KGK59370	Xanthomonas cannabis pv. phaseoli	6	KGK59370_6	MHLFRTLSEVREQIEHWLADYCHQIPHDSPGGLTPPSSVININRRPLALAGIELRGVDNWTVLSKITLIQGVRPFTLLFAFAMSWHLIRLRIRVQSYEHY	yes	4267	13.07	PF13683.5	5.7e-12	Integrase core domain
KGK59370	Xanthomonas cannabis pv. phaseoli	7	KGK59370_7	MQLIRTHQRAIHAALVTGYVTLLSGACWVFTHLH	yes	7527	7.83	PF02285.14	4.9e-06	Cytochrome oxidase c subunit VIII
WP_003487128	Xanthomonas citri pv. mangiferaeindicae LMG 941	1	WP_003487128_1	MSQTTALPPSERRILRLVEVEAKSGFKRAHIYNLMKAGKFPRALRLGIRAVGWDSLEIEQWIAERRKQRV	yes	7036	31.93	PF05930.11	8.6e-27	Prophage CP4-57 regulatory protein (AlpA)
WP_003487128	Xanthomonas citri pv. mangiferaeindicae LMG 941	2	WP_003487128_2	MKTFVDSAPSQEDHGKDIIVLGIASVETQGGAGAGEVNGMSPIAGISEE	yes	725	27.27	NF033522.2	1.3e-15	lasso_benenodin: benenodin family lasso peptide
WP_003487128	Xanthomonas citri pv. mangiferaeindicae LMG 941	3	WP_003487128_3	MAAKSIYKPEYQVLLKLLHEMRGDAGLDQDELAFLLRRPQSYISAVEGGSRRLDLLQLREYCMACGHDLVNFVRRFEETIAAASDRPLS	yes	4944	18.09	PF13744.5	3.2e-05	Helix-turn-helix domain
WP_006452335	Xanthomonas gardneri	1	WP_006452335_1	MYSRRLREARQVYGLSQRNLGIKAGLDDFVASTRVNRYETGVHQPDLQTIQRLANALDVPVAYFYAEEDDLAQMILEYQRRSKPVP	yes	5110	41.19	PF13560.5	5.6e-14	Helix-turn-helix domain
WP_006452335	Xanthomonas gardneri	2	WP_006452335_2	MNSNDTTHSDASNEITVLGVASTDTKGGPLAGEEIGGFNVPGISEE	yes	979	32.57	NF033522.2	6.2e-18	lasso_benenodin: benenodin family lasso peptide
WP_006452335	Xanthomonas gardneri	3	WP_006452335_3	MDTSNNDARTTALDQDLIVLGVASLDTQGGPLAGEEMGGITTLGISQD	yes	784	28.91	NF033522.2	1.4e-17	lasso_benenodin: benenodin family lasso peptide
WP_023905252	Xanthomonas hortorum pv. carotae str. M081	1	WP_023905252_1	MYSRRLREARQVYGLSQRNLGIKAGLDDFVASTRVNRYETGVHQPDLQTIQRLANALDVPVAYFYAEEDDLAQMILEYQRRGKPVP	yes	5111	40.48	PF13560.5	5.6e-14	Helix-turn-helix domain
WP_023905252	Xanthomonas hortorum pv. carotae str. M081	2	WP_023905252_2	MNSNDTTHSDASSEITVLGVASTDTKGGPLAGEEIGGFNVPGISEE	yes	975	28.36	NF033522.2	1.1e-17	lasso_benenodin: benenodin family lasso peptide
WP_023905252	Xanthomonas hortorum pv. carotae str. M081	3	WP_023905252_3	MDTSNNDARATALDQDLIVLGVASLDTQGGPLAGEEMGGITTLGISQD	yes	780	28.12	NF033522.2	2.1e-17	lasso_benenodin: benenodin family lasso peptide
KPN20493	Xanthomonas sp. Mitacek01	1	KPN20493_1	MNTNDNNSRNPQADVIEVGIASLDTAGPAVFGEEIGGLASPGISED	yes	910	31.78	NF033522.2	1.4e-11	lasso_benenodin: benenodin family lasso peptide
KPN20493	Xanthomonas sp. Mitacek01	2	KPN20493_2	MDNNATTSVSDLTAGVDVHVLGIASVDTHGVRNTGEDMGGITTAGISDD	yes	722	30.41	NF033522.2	1.1e-10	lasso_benenodin: benenodin family lasso peptide
KPN20493	Xanthomonas sp. Mitacek01	3	KPN20493_3	MTEKQPSNIYGRRLREARDSYGYKQAELGIAARLDESAVSPRISRYETGVIQPKLGMQQLLAQALALPLAYFYTEDDEEARQIIESCRSEKPAARLLEIQSMRKKSRRK	yes	4858	28.99	PF13560.5	3.6e-10	Helix-turn-helix domain
KPN20493	Xanthomonas sp. Mitacek01	4	KPN20493_4	MRKLPSWKFWIHTAVADKGPVPVYSRRLREAREAHDLSQRNLGIKAGLDEFVASTRVNRYETGVHQPDLQTLQRLAEVLDLPTAYFYAEDDDLAQLISEFKSKRKRKR	yes	5326	20.97	PF13560.5	1.5e-14	Helix-turn-helix domain
KPN20493	Xanthomonas sp. Mitacek01	5	KPN20493_5	MGRQVIDVSPYIALEEQPAPTVMSMSESCGYCVLVPPLLVVLLVLCALALPPAIPPAVPCTPAFTRALRNMRGLGSQAPPLTS	no	2349	10.71	PF11162.7	9.8e-08	Protein of unknown function (DUF2946)
WP_050758096	Xylanimonas cellulosilytica DSM 15894	1	WP_050758096_1	MRLKEGLEIVDVEDGRVLLDSRKGVYWHLNASAIGVLEALAQGRTVDDVVRDVVRQTGADEAVVRADHVELVRELRKARLITGEPS	yes	9	64.06	PF05402.11	9.5e-16	Coenzyme PQQ synthesis protein D (PqqD)
WP_050758096	Xylanimonas cellulosilytica DSM 15894	2	WP_050758096_2	MPSYAAPKLTRIGSFKTVTKSLGKAPHNDIFRRPAVFVIYL	yes	155	30.74	NF033528.1	1.6e-07	lasso_cyano: lasso peptide
WP_050758096	Xylanimonas cellulosilytica DSM 15894	3	WP_050758096_3	MTKTAGRRKMSLCGALPRLFVTVLNEPMRVSFGAA	no	165	-11.55	none	none	none
ACZ29131	Xylanimonas cellulosilytica DSM 15894	1	ACZ29131_1	MRLKEGLEIVDVEDGRVLLDSRKGVYWHLNASAIGVLEALAQGRTVDDVVRDVVRQTGADEAVVRADHVELVRELRKARLITGEPS	yes	9	64.06	PF05402.11	9.5e-16	Coenzyme PQQ synthesis protein D (PqqD)
ACZ29131	Xylanimonas cellulosilytica DSM 15894	2	ACZ29131_2	MPSYAAPKLTRIGSFKTVTKSLGKAPHNDIFRRPAVFVIYL	yes	113	30.74	NF033528.1	1.6e-07	lasso_cyano: lasso peptide
ACZ29131	Xylanimonas cellulosilytica DSM 15894	3	ACZ29131_3	MTKTAGRRKMSLCGALPRLFVTVLNEPMRVSFGAA	no	123	-11.55	none	none	none
WP_012162435	Acaryochloris marina MBIC11017	1	WP_012162435_1	MSLTTTISTNTTVVATPEQVSSDLAGESVILNLKTGMYFGLNEVGASIWNLLQQPRSVKDICDQILDQYEVESDQCEQDVLRLLNELVESDLIEIKDVATA	yes	4322	24.99	PF05402.11	5.1e-25	Coenzyme PQQ synthesis protein D (PqqD)
WP_012162435	Acaryochloris marina MBIC11017	2	WP_012162435_2	MKRTYGAPQLKVYGSVEDMTKNSPSLNATDVPFGTIPVGDIDDVTS	yes	611	15.69	NF033528.1	8.7e-12	lasso_cyano: lasso peptide
WP_012162435	Acaryochloris marina MBIC11017	3	WP_012162435_3	MKKFYDAPQLRTYGSVEDMTKNAPSINAIDVPFGTIPPGDIDDITS	yes	286	12.91	NF033528.1	4e-11	lasso_cyano: lasso peptide
WP_012162435	Acaryochloris marina MBIC11017	4	WP_012162435_4	MFKVSFYEVLYRQAHDIVEPIPPHPLDF	yes	3265	8.21	none	none	none
WP_029315087	Acaryochloris sp. CCMEE 5410	1	WP_029315087_1	MSLTTTISTNTTVVATPEQVSSDLAGESVILNLKTGMYFGLNEVGASIWNLVQQPRSVKDICDQILDQYEVESDQCEQDVLRLLNEMVESDLIEIKDVATA	yes	4321	26.55	PF05402.11	3e-24	Coenzyme PQQ synthesis protein D (PqqD)
WP_029315087	Acaryochloris sp. CCMEE 5410	2	WP_029315087_2	MKKFYDSPQLRTYGSVEDMTKNAPSINAIDVPFGTIPAGDIDDITS	yes	291	12.74	NF033528.1	1.8e-10	lasso_cyano: lasso peptide
WP_029315087	Acaryochloris sp. CCMEE 5410	3	WP_029315087_3	MKRTYGAPQLKVYGSVEDMTKNSPSLNATDVPFGTIPAGDIDDVTS	yes	616	11.47	NF033528.1	5.8e-12	lasso_cyano: lasso peptide
CUI65291	Achromobacter xylosoxidans	1	CUI65291_1	MQTTRPIQSDSEIQILSIATPATKLTQGGGGPTPEYFLMPIDPAWLQANLPNTGKYN	yes	790	14.37	NF033471.1	1.2e-10	J25_fam_lasso: acinetodin/klebsidin/J25 family lasso peptide
CUI65291	Achromobacter xylosoxidans	2	CUI65291_2	MQLRALCIYLPLLSMLVEPANAGLPACISDIQIYTDQIALDPIRDSSRRSSVNWPPKTTQNFH	yes	1765	5.7	none	none	none
CUI65291	Achromobacter xylosoxidans	3	CUI65291_3	MLMRAPYESNQFFRIGHRPPHASFDKSHDGL	yes	1004	-9.21	none	none	none
WP_022842439	Acidobacteriaceae bacterium TAA166	1	WP_022842439_1	MPSLPAHLNTVADKYGAAVHDVSRNQITILNSTGGFVWERLQQGRTVEQAIQDLACECNTDPSIVQSGVRAFLGQLESEHLLSN	yes	1870	18.67	PF05402.11	4.9e-16	Coenzyme PQQ synthesis protein D (PqqD)
WP_022842439	Acidobacteriaceae bacterium TAA166	2	WP_022842439_2	MKYIQPQIKKVVKADSAIQGLIKGDTPADASGQPTVSAGYKSDE	yes	40	6.71	none	none	none
WP_022842439	Acidobacteriaceae bacterium TAA166	3	WP_022842439_3	MLLLEGSHCGGFFTLWGISLHAGNSVLSCRNVIRAASRHVSTNHFGVSR	yes	3097	0.08	none	none	none
WP_022842313	Acidobacteriaceae bacterium TAA166	1	WP_022842313_1	MLRAKAGLDSAVDGDGAAILDADTGLISALNSTGARVWSGLCRGTPIDEIIATLAEETGEAISIIDPDVRGFVEQLRVEGLIQD	yes	3378	24.82	PF09872.8	4.7e-06	Uncharacterized protein conserved in archaea (DUF2099)
WP_022842313	Acidobacteriaceae bacterium TAA166	2	WP_022842313_2	MLIGLELIEKRLYRFKLGAHNEAAYMSIEFNSLVAFFTRPFLNFLVKRTRLYPAIVPGEFISSPEFAGMRRLQTKAHIPYMEQKSASRYQKQRNNDGRYADGLFRWKPSLHS	yes	4888	22.23	none	none	none
WP_022842313	Acidobacteriaceae bacterium TAA166	3	WP_022842313_3	MKYTTPTILTQHNALTAILGVKGIQQADDASNPMLQRTTAAGYESDE	yes	76	10.91	none	none	none
WP_022841149	Acidobacteriaceae bacterium TAA166	1	WP_022841149_1	MVVIASGLKTLVEANGAVVLDIPRDSMIVLNPTAAYVWRQLEQRVPLDTIVKNLATLADMDTAIVSADIATFLADLSKRKLITGGDTINS	yes	3756	31.39	PF05402.11	2.2e-17	Coenzyme PQQ synthesis protein D (PqqD)
WP_022841149	Acidobacteriaceae bacterium TAA166	2	WP_022841149_2	METQLRLTMDRGWRSCKQWYDPARCTRLRFAPHQLVVGFFLLPRYCCTAGKFLCDLLLDSRLPGNVRPTGGQ	yes	2116	3.4	none	none	none
WP_022841149	Acidobacteriaceae bacterium TAA166	3	WP_022841149_3	MSARNVNAGLIIAGAPSLVTTAARKTETNGTGRTSNFHRVGQKPSDPQLHDPSDVIASFDDIDLLRY	yes	5165	2.78	none	none	none
WP_016540160	Acinetobacter gyllenbergii	1	WP_016540160_1	MAFRYSILLKYIAILGFVASSTVMSSVTFASSEQAWNKHDQEIKAACIKASQLKNAKTVSNVMLFDDRVGYSAVLIEGKYPQAHMKNKTGQELCLWNKTSKKAYLTETNMKAH	yes	1870	33.47	PF10850.7	1.4e-05	Protein of unknown function (DUF2653)
WP_016540160	Acinetobacter gyllenbergii	2	WP_016540160_2	MNASNDPLHGKKLADILDELLDYYGGFEGLSRKIEIRCFCIDPSVKSSLRFLRTTPWAREKVESLYLYVLRQKAKQKS	no	1606	15.69	PF09905.8	1e-33	DNA-binding protein VF530
WP_016540160	Acinetobacter gyllenbergii	3	WP_016540160_3	MKNLNKMFKKEQKYHKQLKVISVKGSASKMTLGGKGPIFETWVTEGNYYG	yes	721	15.39	NF033471.1	3.6e-22	J25_fam_lasso: acinetodin/klebsidin/J25 family lasso peptide
KPH97423	Actinobacteria bacterium OK006	1	KPH97423_1	MDTTDTTTETEIYTAPVLSELGTVTGATLGSAGANNADDTQYWQ	yes	55	29.04	NF033521.1	4.6e-06	lasso_leader_L3: lasso RiPP family leader peptide-containing protein
KPH97423	Actinobacteria bacterium OK006	2	KPH97423_2	MLEEDRARPAQRTFIPAEAPVKPRKKKPRVNGTLKRVGEPEPGWRDAASRNVTQVAGQSSSIRTVRGGLPSLGKRR	yes	3497	13.94	none	none	none
KPH97423	Actinobacteria bacterium OK006	3	KPH97423_3	MLLLCPATCVTFLDAASRQPGSGSPTLFRVPFTRGFFFRGLTGASAGMNVRCAGLARSSSSMLRLADCQAGPRNGVVIALSGSHPS	no	3421	3.55	none	none	none
WP_054218779	Actinobacteria bacterium OK074	1	WP_054218779_1	MLQLRDGVQRVTTAGSALLFDTRSGGYFTLNPTAATVLDTLAETGDPGSAAARLAATYGIDAARATADVTALTIRMTELHLVEDR	yes	32	66.35	PF05402.11	1.6e-14	Coenzyme PQQ synthesis protein D (PqqD)
WP_054218779	Actinobacteria bacterium OK074	2	WP_054218779_2	MTEQTAPPPCATTTSAPPVYEPPVVTPVGSFGADTLGDVSVGQSDDSDAGQYYAP	yes	14	20.05	NF033521.1	2.5e-09	lasso_leader_L3: lasso RiPP family leader peptide-containing protein
WP_054218779	Actinobacteria bacterium OK074	3	WP_054218779_3	MPLPWVSGVPGIPNLLTELASGRYVHFLAAGPGPDLRTAGAGRGVVTAAGGATGRAVGGDVGIVSSGVVGKPRRSKWGW	yes	6154	11.24	none	none	none
KPI02960	Actinobacteria bacterium OK074	1	KPI02960_1	MLQLRDGVQRVTTAGSALLFDTRSGGYFTLNPTAATVLDTLAETGDPGSAAARLAATYGIDAARATADVTALTIRMTELHLVEDR	yes	32	66.35	PF05402.11	1.6e-14	Coenzyme PQQ synthesis protein D (PqqD)
KPI02960	Actinobacteria bacterium OK074	2	KPI02960_2	MTEQTAPPPCATTTSAPPVYEPPVVTPVGSFGADTLGDVSVGQSDDSDAGQYYAP	yes	4	20.05	NF033521.1	2.5e-09	lasso_leader_L3: lasso RiPP family leader peptide-containing protein
KPI02960	Actinobacteria bacterium OK074	3	KPI02960_3	MPLPWVSGVPGIPNLLTELASGRYVHFLAAGPGPDLRTAGAGRGVVTAAGGATGRAVGGDVGIVSSGVVGKPRRSKWGW	yes	6154	11.24	none	none	none
WP_040317520	Actinobaculum sp. oral taxon 183 str. F0552	1	WP_040317520_1	MPYKLGQQFKFTQTEGGGVLLDLTKGEYWQLNELGALLVDRLSGGGLPRDVVEELAAAYPDSADRVDGDVRRLLDQLMGIGAIDHE	yes	3	44.74	PF05402.11	9.7e-16	Coenzyme PQQ synthesis protein D (PqqD)
WP_040317520	Actinobaculum sp. oral taxon 183 str. F0552	2	WP_040317520_2	MYATLVDFYSLETSVRKTLTVATATVEKTIQEKRNIISQDVYEAPAMLKVGGFDELTNATRRGYWVDFLGGWWF	yes	93	33.26	NF033521.1	4.7e-09	lasso_leader_L3: lasso RiPP family leader peptide-containing protein
WP_040317520	Actinobaculum sp. oral taxon 183 str. F0552	3	WP_040317520_3	MVDRSDPHELVEEPADVAVDAVSRIGIGCSELFDDVSRQAAAGEAIDQESAEFVELPVLPLRQIEEHASPFRLCEFELLAQLVRHCHPFTL	no	18	8.02	none	none	none
ERH20094	Actinobaculum sp. oral taxon 183 str. F0552	1	ERH20094_1	MPYKLGQQFKFTQTEGGGVLLDLTKGEYWQLNELGALLVDRLSGGGLPRDVVEELAAAYPDSADRVDGDVRRLLDQLMGIGAIDHE	yes	3	44.74	PF05402.11	9.7e-16	Coenzyme PQQ synthesis protein D (PqqD)
ERH20094	Actinobaculum sp. oral taxon 183 str. F0552	2	ERH20094_2	MYATLVDFYSLETSVRKTLTVATATVEKTIQEKRNIISQDVYEAPAMLKVGGFDELTNATRRGYWVDFLGGWWF	yes	258	33.26	NF033521.1	4.7e-09	lasso_leader_L3: lasso RiPP family leader peptide-containing protein
ERH20094	Actinobaculum sp. oral taxon 183 str. F0552	3	ERH20094_3	MVDRSDPHELVEEPADVAVDAVSRIGIGCSELFDDVSRQAAAGEAIDQESAEFVELPVLPLRQIEEHASPFRLCEFELLAQLVRHCHPFTL	no	18	8.02	none	none	none
WP_021601272	Actinobaculum sp. oral taxon 183 str. F0552	1	WP_021601272_1	MFSRKKNTGGVEGLKLSPSVSVIEGEQGTVLFDARRGEYYQVNELGLLIVRALAEGEDFASIVNRIVAAYEVTPQTATEDVTNFLLQVKDLGVVE	yes	7365	55.35	PF05402.11	6.9e-16	Coenzyme PQQ synthesis protein D (PqqD)
WP_021601272	Actinobaculum sp. oral taxon 183 str. F0552	2	WP_021601272_2	MFARRKKSETRDPALAPSVSVIEGEQGTVLFDARRGEYYQVNELGLLIVRALGEGLGSEAIVERVVDAYDVSLDVAAEDVRNFLLQMKELEVVK	yes	10	36.25	PF05402.11	6.2e-16	Coenzyme PQQ synthesis protein D (PqqD)
WP_021601272	Actinobaculum sp. oral taxon 183 str. F0552	3	WP_021601272_3	MAYTTPMIEKIADYSEATRGVWFGAWRDILKAKAPFYFDAKL	yes	222	26.35	NF033521.1	1.8e-07	lasso_leader_L3: lasso RiPP family leader peptide-containing protein
WP_021601272	Actinobaculum sp. oral taxon 183 str. F0552	4	WP_021601272_4	MAYTTPTIEKIADYTEATHGIRRGRSYDLNHARFTIVNLW	yes	743	12.49	none	none	none
ERH17278	Actinobaculum sp. oral taxon 183 str. F0552	1	ERH17278_1	MFSRKKNTGGVEGLKLSPSVSVIEGEQGTVLFDARRGEYYQVNELGLLIVRALAEGEDFASIVNRIVAAYEVTPQTATEDVTNFLLQVKDLGVVE	yes	10	55.35	PF05402.11	6.9e-16	Coenzyme PQQ synthesis protein D (PqqD)
ERH17278	Actinobaculum sp. oral taxon 183 str. F0552	2	ERH17278_2	MFARRKKSETRDPALAPSVSVIEGEQGTVLFDARRGEYYQVNELGLLIVRALGEGLGSEAIVERVVDAYDVSLDVAAEDVRNFLLQMKELEVVK	yes	5463	36.25	PF05402.11	6.2e-16	Coenzyme PQQ synthesis protein D (PqqD)
ERH17278	Actinobaculum sp. oral taxon 183 str. F0552	3	ERH17278_3	MAYTTPMIEKIADYSEATRGVWFGAWRDILKAKAPFYFDAKL	yes	7567	26.35	NF033521.1	1.8e-07	lasso_leader_L3: lasso RiPP family leader peptide-containing protein
ERH17278	Actinobaculum sp. oral taxon 183 str. F0552	4	ERH17278_4	MAIYTAPAIEKIADYSEATRGGWRGRWNDYYGGRYGLRIVPV	yes	7190	17.72	NF033521.1	1.1e-07	lasso_leader_L3: lasso RiPP family leader peptide-containing protein
ERH17278	Actinobaculum sp. oral taxon 183 str. F0552	5	ERH17278_5	MAEYTAPAIEKIADYSKVTRGSAIGVWRDYYGAMYGWTRLPL	yes	6580	13.53	NF033521.1	7.6e-08	lasso_leader_L3: lasso RiPP family leader peptide-containing protein
ERH17278	Actinobaculum sp. oral taxon 183 str. F0552	6	ERH17278_6	MEGDLESFAKTVGGIPGERLNSVDGETILREATVGMPGSESKVHAGDYGAALDRECKKVAATLTEMESDVMTIAMTYHHADEHTAAAWRRLSRDPASEAGTGVPGVDRRGGRLVHGGGDR	yes	2937	11.29	none	none	none
WP_040317686	Actinobaculum sp. oral taxon 183 str. F0552	1	WP_040317686_1	MFSRKKNTGGVEGLKLSPSVSVIEGEQGTVLFDARRGEYYQVNELGLLIVRALAEGEDFASIVNRIVAAYEVTPQTATEDVTNFLLQVKDLGVVE	yes	10	55.35	PF05402.11	6.9e-16	Coenzyme PQQ synthesis protein D (PqqD)
WP_040317686	Actinobaculum sp. oral taxon 183 str. F0552	2	WP_040317686_2	MFARRKKSETRDPALAPSVSVIEGEQGTVLFDARRGEYYQVNELGLLIVRALGEGLGSEAIVERVVDAYDVSLDVAAEDVRNFLLQMKELEVVK	yes	5373	36.25	PF05402.11	6.2e-16	Coenzyme PQQ synthesis protein D (PqqD)
WP_040317686	Actinobaculum sp. oral taxon 183 str. F0552	3	WP_040317686_3	MAYTTPMIEKIADYSEATRGVWFGAWRDILKAKAPFYFDAKL	yes	7477	26.35	NF033521.1	1.8e-07	lasso_leader_L3: lasso RiPP family leader peptide-containing protein
WP_040317686	Actinobaculum sp. oral taxon 183 str. F0552	4	WP_040317686_4	MAIYTAPAIEKIADYSEATRGGWRGRWNDYYGGRYGLRIVPV	yes	7190	17.72	NF033521.1	1.1e-07	lasso_leader_L3: lasso RiPP family leader peptide-containing protein
WP_040317686	Actinobaculum sp. oral taxon 183 str. F0552	5	WP_040317686_5	MAEYTAPAIEKIADYSKVTRGSAIGVWRDYYGAMYGWTRLPL	yes	6580	13.53	NF033521.1	7.6e-08	lasso_leader_L3: lasso RiPP family leader peptide-containing protein
WP_040317686	Actinobaculum sp. oral taxon 183 str. F0552	6	WP_040317686_6	MAYTTPTIEKIADYTEATHGIRRGRSYDLNHARFTIVNLW	yes	7998	12.49	none	none	none
WP_040317686	Actinobaculum sp. oral taxon 183 str. F0552	7	WP_040317686_7	MEGDLESFAKTVGGIPGERLNSVDGETILREATVGMPGSESKVHAGDYGAALDRECKKVAATLTEMESDVMTIAMTYHHADEHTAAAWRRLSRDPASEAGTGVPGVDRRGGRLVHGGGDR	yes	2937	11.29	none	none	none
WP_019629983	Actinomadura atramentaria DSM 43919	1	WP_019629983_1	MRLSPDVTATETGAGLVLLDERTGRYFTLNPTGRAVLRLLLAGRGPQEAAADLARRFPEFADRIDRDVDALVRSLLAAKVVVP	yes	3	68.01	PF05402.11	6.4e-17	Coenzyme PQQ synthesis protein D (PqqD)
WP_019629983	Actinomadura atramentaria DSM 43919	2	WP_019629983_2	MQAYEPPALVEIGDLREVTLGKGTWGWDNANQCLWLHCV	yes	87	32.18	NF033521.1	2.7e-13	lasso_leader_L3: lasso RiPP family leader peptide-containing protein
WP_019629983	Actinomadura atramentaria DSM 43919	3	WP_019629983_3	MWSTRYVRAGPGNARFKVTGK	no	6361	-3.2	none	none	none
WP_051467754	Actinomadura oligospora ATCC 43269	1	WP_051467754_1	MQPFVGALALLGLTAALVCAVYAVSAFTALPGTPAAAPYLSGGLPVEHAVSRYHVRWYVITLVFLAFDMEMVFMYPWALVVTSVGPKAVVEMFAFLALLMVGVLYAWREGAFRWA	no	885	78.99	PF00507.18	3.4e-28	NADH-ubiquinone/plastoquinone oxidoreductase, chain 3
WP_051467754	Actinomadura oligospora ATCC 43269	2	WP_051467754_2	MTVRLSDHITLVAVPGPEEGDRPAAVLLDGRTGEYWQLNATAHLVLRSLLDGASEPETARALVRAHPEAADRAETDVGDIVTRLTAAGLLERP	yes	2807	58.48	PF05402.11	5.9e-13	Coenzyme PQQ synthesis protein D (PqqD)
WP_051467754	Actinomadura oligospora ATCC 43269	3	WP_051467754_3	MTLQAFLVLAAALFSVGLYGALSQQSIVMLMMGLELMVNGLVVAGGAFWFYLAPGSADGQVLVLVAVTVMALEMAMGFAVATALFRARDVDVTDDASELKG	no	4439	51.4	PF00420.23	7.8e-15	NADH-ubiquinone/plastoquinone oxidoreductase chain 4L
WP_051467754	Actinomadura oligospora ATCC 43269	4	WP_051467754_4	MLYTPPELTRLGNFTQVTLGHPSWGWEWDSKCFWLNCVGKN	yes	141	25.63	NF033521.1	3.4e-09	lasso_leader_L3: lasso RiPP family leader peptide-containing protein
WP_051467754	Actinomadura oligospora ATCC 43269	5	WP_051467754_5	MSSSPIISITIDCCDSAPYNPTENNAAASTKNA	yes	4447	17.56	none	none	none
WP_051467814	Actinomadura oligospora ATCC 43269	1	WP_051467814_1	MYTLASEISCARTDYGMVLLDEVKGRYWTLNPTGTLVLDSLLGEGRPADAVAALMQEFNAEENVMAADVHSVIDDLVSAGILVQAMTDGGTRTGG	yes	20	42.34	PF05402.11	3.3e-20	Coenzyme PQQ synthesis protein D (PqqD)
WP_051467814	Actinomadura oligospora ATCC 43269	2	WP_051467814_2	MGSDASRYAEGRNTGWHLIWFGPDEWVAGTFPVTRDQLLQIRHLFDHGDDEWFAFSYRIEPRHWPTLLRVLSCPEPEPQYDYFIEGYATDQ	yes	1731	35.58	none	none	none
WP_051467814	Actinomadura oligospora ATCC 43269	3	WP_051467814_3	MDTYERPTLTELGGFEEETDGEMGTLLEFILERDS	yes	274	13.86	NF033521.1	7.9e-09	lasso_leader_L3: lasso RiPP family leader peptide-containing protein
WP_051467814	Actinomadura oligospora ATCC 43269	4	WP_051467814_4	MPENDRCRVGGLQQCESYSGQALEKRDRVMTVPVRVMRL	yes	4042	8.02	none	none	none
EJN86011	Actinomyces naeslundii str. Howell 279	1	EJN86011_1	MDSKTYESPFIVGLGTFTEVTGFGIGGQAEGWNPIADRKN	yes	1052	27.78	NF033521.1	4.7e-07	lasso_leader_L3: lasso RiPP family leader peptide-containing protein
EJN86011	Actinomyces naeslundii str. Howell 279	2	EJN86011_2	MFNFLRRSKRPVLTSASTEYGHVVLDESRGQYWHLNDSALQILQSLRDGGDRKTTADLLVSHYGISPESARHDVDVACKELEEVGLL	yes	38	25.94	PF05402.11	2.4e-15	Coenzyme PQQ synthesis protein D (PqqD)
EJN86011	Actinomyces naeslundii str. Howell 279	3	EJN86011_3	MRDIYTTPAIHSLGGFTTQTGEFIGPHTEAILPLEDHSKE	yes	1203	18.15	none	none	none
WP_009198026	Actinomyces sp. oral taxon 848 str. F0332	1	WP_009198026_1	MFGKKDGKKNAAIDGLSLAPGVSVLETEKGTVLFDGKQGRYFQLNELGLIVVRSLEEGKDADAIVRRVVEAYDVDAKTADADVRAFLAQIKELGVAV	yes	3384	42.31	PF05402.11	3.3e-19	Coenzyme PQQ synthesis protein D (PqqD)
WP_009198026	Actinomyces sp. oral taxon 848 str. F0332	2	WP_009198026_2	MFAKKKKETTNEGLSLAPGVSVLETEKGTVLFDGRQGRYFQLNELGLIVVKSLGEAMGVDAIVRRVVEAYDVDAKTADADVRAFLAQIKELGVAA	yes	11	39.33	PF05402.11	4.3e-18	Coenzyme PQQ synthesis protein D (PqqD)
WP_009198026	Actinomyces sp. oral taxon 848 str. F0332	3	WP_009198026_3	MATYVSPAIEQIADYTVATQGFIPGPFRDIFGGRGNIIFSNGNLSS	yes	2207	29.94	none	none	none
WP_009198026	Actinomyces sp. oral taxon 848 str. F0332	4	WP_009198026_4	MATYVSPMIEEIADYTDTTRGYYLGWADAFGGGFGGGRWYPLPWW	yes	5700	23.19	NF033521.1	7.5e-07	lasso_leader_L3: lasso RiPP family leader peptide-containing protein
WP_009198026	Actinomyces sp. oral taxon 848 str. F0332	5	WP_009198026_5	MATYVSPAIEQIADYTDTTRGWYRGPWTDVFGGRAIVKVDVARPW	yes	852	23.15	none	none	none
WP_009198026	Actinomyces sp. oral taxon 848 str. F0332	6	WP_009198026_6	MATYVSPAIEQIADYAEATRGWFYGPLRDFIGGRGRIVL	yes	483	22.34	NF033521.1	2.4e-06	lasso_leader_L3: lasso RiPP family leader peptide-containing protein
WP_009198026	Actinomyces sp. oral taxon 848 str. F0332	7	WP_009198026_7	MATYVSPAIEQIADYTDTTRGWLHGPWRDIFGGRAFVRVTVA	yes	1218	17.67	none	none	none
WP_009198039	Actinomyces sp. oral taxon 848 str. F0332	1	WP_009198039_1	MFGKKDGKKNAAIDGLSLAPGVSVLETEKGTVLFDGKQGRYFQLNELGLIVVRSLEEGKDADAIVRRVVEAYDVDAKTADADVRAFLAQIKELGVAV	yes	11	42.31	PF05402.11	3.3e-19	Coenzyme PQQ synthesis protein D (PqqD)
WP_009198039	Actinomyces sp. oral taxon 848 str. F0332	2	WP_009198039_2	MFAKKKKETTNEGLSLAPGVSVLETEKGTVLFDGRQGRYFQLNELGLIVVKSLGEAMGVDAIVRRVVEAYDVDAKTADADVRAFLAQIKELGVAA	yes	5329	39.33	PF05402.11	4.3e-18	Coenzyme PQQ synthesis protein D (PqqD)
WP_009198039	Actinomyces sp. oral taxon 848 str. F0332	3	WP_009198039_3	MATYVSPAIEQIADYTVATQGFIPGPFRDIFGGRGNIIFSNGNLSS	yes	1319	29.94	none	none	none
WP_009198039	Actinomyces sp. oral taxon 848 str. F0332	4	WP_009198039_4	MATYVSPMIEEIADYTDTTRGYYLGWADAFGGGFGGGRWYPLPWW	yes	213	23.19	NF033521.1	7.5e-07	lasso_leader_L3: lasso RiPP family leader peptide-containing protein
WP_009198039	Actinomyces sp. oral taxon 848 str. F0332	5	WP_009198039_5	MATYVSPAIEQIADYTDTTRGWYRGPWTDVFGGRAIVKVDVARPW	yes	2677	23.15	none	none	none
WP_009198039	Actinomyces sp. oral taxon 848 str. F0332	6	WP_009198039_6	MATYVSPAIEQIADYAEATRGWFYGPLRDFIGGRGRIVL	yes	3064	22.34	NF033521.1	2.4e-06	lasso_leader_L3: lasso RiPP family leader peptide-containing protein
WP_009198039	Actinomyces sp. oral taxon 848 str. F0332	7	WP_009198039_7	MATYVSPAIEQIADYTDTTRGWLHGPWRDIFGGRAFVRVTVA	yes	2320	17.67	none	none	none
WP_052311502	Actinoplanes sp. SE50/110	1	WP_052311502_1	MNWTLPAHVAWTPTEYGGVLLDSAIGEYWTLNATAATMLDCLLAGPSPATDRLAADLGADPATIAADLAEFLGELRGAGLVVAR	yes	4	60.54	PF05402.11	4.7e-13	Coenzyme PQQ synthesis protein D (PqqD)
WP_052311502	Actinoplanes sp. SE50/110	2	WP_052311502_2	MSEQNTHLVVLNDEEQYSIWWADRDLPAGWTAEGFAGSQEQCLEHIDAVWTDMRPASLRRRMAEASAA	no	5198	54.58	PF03621.12	1.9e-23	MbtH-like protein
WP_052311502	Actinoplanes sp. SE50/110	3	WP_052311502_3	MAPTTYQRPTLTKGGSFARKTAGSLFTSCRESFVTQKPKAVCN	yes	182	22.09	NF033521.1	3e-07	lasso_leader_L3: lasso RiPP family leader peptide-containing protein
WP_052311502	Actinoplanes sp. SE50/110	4	WP_052311502_4	MTDDLATRIAGLLRRAHPLRMGSAIRQADELLTDIGPAGRAAVLERAIHLALHGE	yes	4738	19.51	none	none	none
AEV81903	Actinoplanes sp. SE50/110	1	AEV81903_1	MNWTLPAHVAWTPTEYGGVLLDSAIGEYWTLNATAATMLDCLLAGPSPATDRLAADLGADPATIAADLAEFLGELRGAGLVVAR	yes	4	60.54	PF05402.11	4.7e-13	Coenzyme PQQ synthesis protein D (PqqD)
AEV81903	Actinoplanes sp. SE50/110	2	AEV81903_2	MSEQNTHLVVLNDEEQYSIWWADRDLPAGWTAEGFAGSQEQCLEHIDAVWTDMRPASLRRRMAEASAA	no	5049	54.58	PF03621.12	1.9e-23	MbtH-like protein
AEV81903	Actinoplanes sp. SE50/110	3	AEV81903_3	MAPTTYQRPTLTKGGSFARKTAGSLFTSCRESFVTQKPKAVCN	yes	32	22.09	NF033521.1	3e-07	lasso_leader_L3: lasso RiPP family leader peptide-containing protein
AEV81903	Actinoplanes sp. SE50/110	4	AEV81903_4	MTDDLATRIAGLLRRAHPLRMGSAIRQADELLTDIGPAGRAAVLERAIHLALHGE	yes	4738	19.51	none	none	none
WP_017975283	Actinopolyspora halophila DSM 43834	1	WP_017975283_1	MVELAARAILTETEHGTVLLDEHTGRYWMTNGTGATVLRSFAAGGTVLEAAAALCASNTGVNMDDAERDVTALFEQLRRGGLVLP	yes	91	47.25	PF05402.11	2.4e-16	Coenzyme PQQ synthesis protein D (PqqD)
WP_017975283	Actinopolyspora halophila DSM 43834	2	WP_017975283_2	MREEFVRQAGFDVEDGVYDPPRMVEVGSFNELTRVKTSGNYIDSPYGVWCVGNCG	yes	91	24.45	NF033521.1	1.2e-10	lasso_leader_L3: lasso RiPP family leader peptide-containing protein
WP_017975283	Actinopolyspora halophila DSM 43834	3	WP_017975283_3	MRNNVLYIVTNIVARTTNRR	no	5207	-11.46	none	none	none
WP_015802120	Actinosynnema mirum DSM 43827	1	WP_015802120_1	MTFALAPHVTVTTTPHGLVLLDGRSGRYWMVNGTGALVLRHLLDGGTPETAASDLTARFPNAAGAVKSDVDALVSALRDAGVTAR	yes	3	66.44	PF15232.5	2.9e-05	Domain of unknown function (DUF4585)
WP_015802120	Actinosynnema mirum DSM 43827	2	WP_015802120_2	MNDAGVEHPNSGPSLAGWFQVEAGRVAGDRVSQNVFTCESRADESAALTFPLETGLQGGPVTFCGTLAEWSLDAVGRLAGLLADLSAREGASSPVLPTISRTH	no	936	31.69	none	none	none
WP_015802120	Actinosynnema mirum DSM 43827	3	WP_015802120_3	MEHGERRAKAVASTSDTHAGAAVRA	yes	855	-8.66	none	none	none
WP_015805002	Actinosynnema mirum DSM 43827	1	WP_015805002_1	MALLPEQWNEPPEHTTDGTPSGHDAPVLLTSIGDMSSVTLGQGKGSAEDKRRAYN	yes	71	34.99	NF033525.2	1.8e-24	lasso_albusnod: albusnodin family lasso peptide
WP_015805002	Actinosynnema mirum DSM 43827	2	WP_015805002_2	MVNDSFARAQWRKSSFSGGGGTGGGECVEVAPLEDGRIAVRNSNHPDEGVVLFTVAEMDAWLKGVKAGEFDYLV	no	1687	26.99	PF04149.11	7.4e-22	Domain of unknown function (DUF397)
WP_015805002	Actinosynnema mirum DSM 43827	3	WP_015805002_3	MEQLDEVVELTCLDALQPGVHLGNGEKHYPLVRVVAVAHSDSAVFQRSDLDALTTSGSASPGETALAPLGASERIVDHPPPSFGYHS	yes	1657	-5.73	none	none	none
WP_056211465	Aeromicrobium sp. Root344	1	WP_056211465_1	MCGAIKGGPSLEGVDVANEAVIQGIVTRDGQPVGNAYVRLLDRTGEFTAEVPTSATGQFRFFAGPGEWTLRTLAPKSISVDNAVTAAKGVVAEVAVAV	yes	5475	53.59	PF07210.11	1.6e-42	Protein of unknown function (DUF1416)
WP_056211465	Aeromicrobium sp. Root344	2	WP_056211465_2	MAPSRVSATTTLRASEHVLLRQAGDETVLLDLTSEEFFGLDGAGARMYELLAEPRTIDAVADVMVDEYDVGRDQLVTDLLDLAAELVARGLVVADE	yes	15	51.97	PF05402.11	4.8e-15	Coenzyme PQQ synthesis protein D (PqqD)
WP_056211465	Aeromicrobium sp. Root344	3	WP_056211465_3	MNENDVTVHYWAAARAAAGVAEEHVPTGTLADLLVVISSRHRDRDRFDDVIATCSILVGDTPVGAREPATIALHAGDTVEFLPPFAGG	yes	2229	36.78	PF02597.19	1.8e-11	ThiS family
WP_056211465	Aeromicrobium sp. Root344	4	WP_056211465_4	MNHSKNTPVYVRPQLRSYGAITQVVQGKSGIGLDGSSGKIGKK	yes	76	19.9	none	none	none
WP_054971479	Alicyclobacillus ferrooxydans	1	WP_054971479_1	MTDMDGDKVMLSIEQGKYYNLGSIGGEIWDSMKEPVQIDAIITHLLNEYEVEVSVCKEHVLTFISNLLKEELVVIED	yes	1268	16.18	PF05402.11	5.4e-19	Coenzyme PQQ synthesis protein D (PqqD)
WP_054971479	Alicyclobacillus ferrooxydans	2	WP_054971479_2	MKGGETMKKNWKKPEIEVLDVNMTMTSLTGTKVTDQVYPADTYIPSERVIS	yes	1	10.27	NF033524.1	1e-14	lasso_PadeA_fam: paeninodin family lasso peptide
WP_054971479	Alicyclobacillus ferrooxydans	3	WP_054971479_3	MLVGESKTSFPRPCLSNSEMANSSTEG	yes	1275	2.16	none	none	none
WP_047452315	Alistipes sp. ZOR0009	1	WP_047452315_1	MMNEKEKWSSPEVEVISISSETLGTGTNNQEADSSNS	yes	47	12.58	NF033524.1	8.7e-08	lasso_PadeA_fam: paeninodin family lasso peptide
WP_047452315	Alistipes sp. ZOR0009	2	WP_047452315_2	HNHNMMVRDSYDAAIPGTNILGNETIPTDPNQTKKNTGNVLSYVSSTPDASKKTILNPKSISTEGGGQAHENRMPFVTMVYCIATVGYYPPRP	no	1910	11.79	none	none	none
WP_047452315	Alistipes sp. ZOR0009	3	WP_047452315_3	MERYSRLENIIDGEIDNHQVIMHINDGKYFGLNPVGKRIWMLIEKPKTLEEITSTLLLEYNISPDQCKTEVQTFLDKCVECNIVVKQ	no	2257	10.72	PF05402.11	6.8e-20	Coenzyme PQQ synthesis protein D (PqqD)
WP_052407837	Allokutzneria albata	1	WP_052407837_1	MTVLHEHVSVVSTDYGAVLLDRSSGRYWALNPTGALVLSAVRDSGDEKAAVDAVLRAFDVDPSTALRDVQALLEQCRAAGLLAE	yes	3	51.96	PF05402.11	3e-18	Coenzyme PQQ synthesis protein D (PqqD)
WP_052407837	Allokutzneria albata	2	WP_052407837_2	MKKTYESPVLLEAGTFATVTGRRGRWGRDRRWRRRWW	yes	927	0.47	NF033528.1	4.2e-07	lasso_cyano: lasso peptide
WP_052407837	Allokutzneria albata	3	WP_052407837_3	MHVALRLTQANECVSESSLLLRVTVTLTH	yes	3495	-0.63	none	none	none
WP_017504262	Alphaproteobacteria alpha proteobacterium L41A	1	WP_017504262_1	MGEERLTEDPLFLACTRPAMIMGVPMEAMGVNVILSGVVFLVGGSLLYLLVAPALHLVFRAICRADHNAFRLLFVYVDTKGRCRNGALWGGSSVSPLPVVRRYVVEELRRG	no	3994	64.01	PF05101.12	1.8e-34	Type IV secretory pathway, VirB3-like protein
WP_017504262	Alphaproteobacteria alpha proteobacterium L41A	2	WP_017504262_2	MDCAPSSEPAPFTPLSAREAECLLWVSRGKSSVDIGQIVGLSHRTVDSYLEKTCAKLKVRTRIEAVAVAVRAGIIDPEDD	yes	7194	43.05	PF00196.18	5.6e-18	Bacterial regulatory proteins, luxR family
WP_017504262	Alphaproteobacteria alpha proteobacterium L41A	3	WP_017504262_3	MTTKSISRLVRLGAARKLTRAGVLGEFIELNPAERYDITVGA	yes	972	32.8	none	none	none
WP_017504262	Alphaproteobacteria alpha proteobacterium L41A	4	WP_017504262_4	MLSIAPSRRPTRHLGALFCIALAATALTAQPALASANVEGLLQNVVDMLTGNTARLLAVLAVVVVGILWMFGLFDLRRAAIVVLGIVVVFGAAEIVNLITGGS	no	3508	32.77	PF04956.12	6.6e-27	TrbC/VIRB2 family
WP_017504262	Alphaproteobacteria alpha proteobacterium L41A	5	WP_017504262_5	MPFPGSVLLIGATAGLLSLCLAQGLGLISPKRFAQLAGGGAGGIALVCAGVWLIDGGGHG	no	3819	14.7	PF11377.7	1.5e-05	Protein of unknown function (DUF3180)
WP_017504262	Alphaproteobacteria alpha proteobacterium L41A	6	WP_017504262_6	MKATTRVLRLGQARCLTRAAMDGELVELNSHLKWDMPVG	yes	754	11.76	none	none	none
WP_017500128	Alphaproteobacteria alpha proteobacterium LLX12A	1	WP_017500128_1	MLTLLRGRTFRTIDAAVLFLLAAIAGTSVAYAFQAPAAGDLGYDIYDIVVNQGVKGPLGFVGGVAAFLFGVSRLFSNIMIGIPTIVAAVCLIKADSILQTFGMVI	no	4218	55.35	PF16311.4	3.6e-05	Transmembrane protein 100
WP_017500128	Alphaproteobacteria alpha proteobacterium LLX12A	2	WP_017500128_2	MDERLPQFLHKPTQILWFDSQEFIVVMSTIFVAVIVGGIIGWLLIGALLLFIPWKRTKPRGFIPHLAWRWGLARFRHYPGPTQTRFFE	no	4644	39.77	PF07178.10	4.3e-10	TraL protein
WP_017500128	Alphaproteobacteria alpha proteobacterium LLX12A	3	WP_017500128_3	MGVRWLREIEGGNPRSRLDDHLVCAYRLGLSTGHILIPLLFAGQKMCFPRQLAMGDLSDLERMCIELIAQRNLDHLTQALTPAWPTAAISAATGV	yes	1664	26.88	none	none	none
WP_017500128	Alphaproteobacteria alpha proteobacterium LLX12A	4	WP_017500128_4	MHRNDEHHDDQLIDLGKATELTKGGHVISNDSNGQQQGLPGLHDD	yes	713	26.06	NF033522.2	4.1e-16	lasso_benenodin: benenodin family lasso peptide
WP_017500128	Alphaproteobacteria alpha proteobacterium LLX12A	5	WP_017500128_5	MLAHACPLESVVVETRQTLLLPIGIVANDMATFGELRRLAEVDQLIVVVFVIAMHDTAPHHMPQECGIAQGSLGATFFARIYPARLTRYPSSTGQPSSLMFIDCSEVHL	no	686	23.56	none	none	none
WP_017500128	Alphaproteobacteria alpha proteobacterium LLX12A	6	WP_017500128_6	MVEVALSDELDAHPLKIAEIAHRQLARKAHLLAGEQKGDQDVPRRKAQTVSAHEMIVEARAGIAAFDLAKPANTHTKLARQIALRQAPFLPCLFNFSPRLYFDVQDWTFGNGSR	no	1727	20.23	none	none	none
WP_017500128	Alphaproteobacteria alpha proteobacterium LLX12A	7	WP_017500128_7	MAEAGEAPAPGQMGDEPARLGPLPGDEKEKGADEQPADDPAHDDRDEDRGHHDDELLAVEPEDLGRLMQELRQTLVHALLPCFTTPAGVGSERRQSPSVS	yes	4572	19.14	none	none	none
WP_017500750	Alphaproteobacteria alpha proteobacterium LLX12A	1	WP_017500750_1	MIKLAHLPRLRRPSFSSADAVGTFVAALALASAAHAFQAPTAGDLGYDIYDIVVNQGVKGPLGFVGGVAAFLFGVSRLFSNIMIGIPTIVAAVCLIRADSILQTFGMIV	no	5362	52.15	none	none	none
WP_017500750	Alphaproteobacteria alpha proteobacterium LLX12A	2	WP_017500750_2	MAQHHNVSSCLARFVTRMRDRVADDICAARIERYLATAALEEGQPPRKAAGERDPGINEAVARMDALTRGILALVVSQKMSVSQIARRFGMSEERVCRHFRRAVEMVVMRRDDGSCGE	yes	6841	38.74	PF13384.5	0.045	Homeodomain-like domain
WP_017500750	Alphaproteobacteria alpha proteobacterium LLX12A	3	WP_017500750_3	MDERLPQFLHKPVQILWFDAQEFILVVSTIFVAVIVGGLVGWSLLGVLLLFIPWKRTKPRGFVPHLAWRWGLLRLPHYPGPTQTRFCE	no	5809	27.68	PF07178.10	6.8e-09	TraL protein
WP_017500750	Alphaproteobacteria alpha proteobacterium LLX12A	4	WP_017500750_4	MSNIEHDEDIVDLGAASVETQGAIRGVLDLTGGQLNQMGIADD	yes	728	23.55	NF033522.2	4.4e-20	lasso_benenodin: benenodin family lasso peptide
WP_017500750	Alphaproteobacteria alpha proteobacterium LLX12A	5	WP_017500750_5	MAQITDRDLHLVKKALCLSIAVIEQQPDGPFRPDSDAADMKDLADRLMANDAELAHYLRSARIILAGKPE	yes	3123	21.06	none	none	none
WP_017500750	Alphaproteobacteria alpha proteobacterium LLX12A	6	WP_017500750_6	MGKFGIVRHEPIGEILHVGGIGIRAERTVRLLFNHSDAQAQCFLYQVKIAVGDLCHCQFPQKVRAALCAGTIGDATDCR	no	3168	13.76	none	none	none
WP_017500750	Alphaproteobacteria alpha proteobacterium LLX12A	7	WP_017500750_7	MGEAEQPPAPGQMGHETAGLRPLPGNEKEKDAEERPAHQPADDDGDEDGGDHEDELLRVEPEDLDRLVQKLWKSLVHVLLPCFTHI	yes	5779	12.88	PF02957.14	8.2e-06	TT viral ORF2
WP_017500750	Alphaproteobacteria alpha proteobacterium LLX12A	8	WP_017500750_8	MSASRLAIMAGLLTLVLAPGSASAARKIRPIGPPLAPQKLAIAQIGADFFIGEPRTALPAEETMDLGSTVRIDQRLLLRKTRPDAGSDQ	no	4145	8.31	none	none	none
WP_046903511	Altererythrobacter atlanticus	1	WP_046903511_1	MSEQQMAEGLSLREDVVACDLQGGKALLDLRTSKYIKLNETAALIWQWIGEHKTRDEMLAAMVETYDVDEAECRADIESLIGSMKEAGLIEESAA	yes	405	45.82	PF05402.11	4.1e-22	Coenzyme PQQ synthesis protein D (PqqD)
WP_046903511	Altererythrobacter atlanticus	2	WP_046903511_2	MDEFQYLRDSVSDPARSAAPVTPDDGQDMPVVAKALFIGTGGDICLRCVDDGADVLFRNLSGGSILPVRAQAVRATGTTASDIVALI	yes	6164	31.03	none	none	none
WP_046903511	Altererythrobacter atlanticus	3	WP_046903511_3	MTKIRYERPTMEQLGSFETLTQGGSQSGSLDSQYPIGTPSEVGVFS	yes	801	28.8	NF033521.1	4.6e-10	lasso_leader_L3: lasso RiPP family leader peptide-containing protein
WP_017471993	Amphibacillus jilinensis Y1	1	WP_017471993_1	MKRIEGVDKNQMIKQLEGNIVSDMDGEKVMLSVTKGKYFNLGELGGEIWDMIIEPISIQQLVLNLLEQYDVDQEVCYQQVIAFIRQLAEAELIHIYD	yes	1342	46.57	PF05402.11	2.5e-20	Coenzyme PQQ synthesis protein D (PqqD)
WP_017471993	Amphibacillus jilinensis Y1	2	WP_017471993_2	MIKHKIINNFIILPFVLTLFKKDRHAFNQLKFNYLYEQFFDQLIEQVQKDIIANKQLMYSKYKINVQLVERTTKTWRYKIYENSHGRIIEFTPNELKEMTITSMNDYLLKKKGVLTS	no	4215	24.83	PF11687.7	2.3e-05	Domain of unknown function (DUF3284)
WP_017471993	Amphibacillus jilinensis Y1	3	WP_017471993_3	MRKAWTQPTLEVLDISMTLAGTNYVNFDGNFTDGSPIPTDDDGNPLIGES	yes	141	5.15	NF033524.1	7.3e-16	lasso_PadeA_fam: paeninodin family lasso peptide
WP_020636185	Amycolatopsis alba DSM 44262	1	WP_020636185_1	MDEVLNSTLRTAVYGRLNYLDTIVGEADKESKSALADTVITQMTGAWRELLEAHEPDERGRCRACSPWRLLGRADCTVWRTAHRHLITDAAERPAATGKATGRHHFRPATPTSS	yes	351	43.06	PF03980.13	9.2e-05	Nnf1
WP_020636185	Amycolatopsis alba DSM 44262	2	WP_020636185_2	MNNEDAVAALADATNWHKASYSKENGGCVEVGSVPGVIGVRDTKLGAASPILAFDPTEWAAFIHSAKDGEFDQL	no	3166	35.21	PF04149.11	1.1e-22	Domain of unknown function (DUF397)
WP_020636185	Amycolatopsis alba DSM 44262	3	WP_020636185_3	METVNDQPESGQTTDAPVLLVSLGEASAVTLGQGKGSSEDKRRAYN	yes	75	22.42	NF033525.2	2.7e-26	lasso_albusnod: albusnodin family lasso peptide
WP_020636185	Amycolatopsis alba DSM 44262	4	WP_020636185_4	MAADSPAGRAAEAINDLTRHLPEPGEPNACPTCAGRFWPCEYFDDAAYRVHTARLRVGDIVPLDLHPRLWSPSAPQDPRAWPSDTDEETDRG	yes	688	19.55	none	none	none
WP_020636185	Amycolatopsis alba DSM 44262	5	WP_020636185_5	MDPQTFIVLGKLAAYGPGAAVVGLLIMNLHRFTDAYEAVSATRLRNKAARQTLNCELSESQRDHAVVVFKGLARSRRAGDDEVAPLDRADASPAKTATRVRRKKPS	no	7056	14.26	none	none	none
WP_005163736	Amycolatopsis azurea DSM 43854	1	WP_005163736_1	MTLRLRDDVSLTEAEDGGGVLLNERSGEYWQLNLSGFTTLRMGLADADEQIIAHALVPDGAPAGVEQALLDIRELIEELVSAGLVTRS	yes	3	51.84	PF05402.11	4.4e-08	Coenzyme PQQ synthesis protein D (PqqD)
WP_005163736	Amycolatopsis azurea DSM 43854	2	WP_005163736_2	MYSKPTLLKLGSFERLTKHSRPAKKDKAGRRRPRHVLL	yes	132	14.6	NF033521.1	4.8e-09	lasso_leader_L3: lasso RiPP family leader peptide-containing protein
WP_005163736	Amycolatopsis azurea DSM 43854	3	WP_005163736_3	MARFWAAAGRARQEPGRIFR	yes	7031	-6.11	none	none	none
EME58593	Amycolatopsis decaplanina DSM 44594	1	EME58593_1	MKLAKNVVFCETEYGAVLLDEASGLYWTLNPTGALAMGVLLDGKDKGDAVEAVVELYPASRDIVSTDVSNLLDQLHEAGLVEEK	yes	4	40.81	PF05402.11	1.2e-15	Coenzyme PQQ synthesis protein D (PqqD)
EME58593	Amycolatopsis decaplanina DSM 44594	2	EME58593_2	MEQGNIIPSDAVWRKPLRSVGQGACVEVAILPRHVAVRDSKDRSGPALVMTTAAWASLMDSLNHS	yes	6391	5.91	PF04149.11	4.8e-22	Domain of unknown function (DUF397)
EME58593	Amycolatopsis decaplanina DSM 44594	3	EME58593_3	MKGVYESPALQAAGAFSKVTGCGKCGWGRDRYCRRGHHHWCW	yes	40	-1.33	NF033521.1	4.7e-09	lasso_leader_L3: lasso RiPP family leader peptide-containing protein
WP_013228688	Amycolatopsis mediterranei	1	WP_013228688_1	MNDADVDPNTVLIVPEDGYEPPAVFDFGPVFKTTRGNGNGSVDKSSQED	yes	48	14.12	NF033521.1	1.6e-06	lasso_leader_L3: lasso RiPP family leader peptide-containing protein
WP_013228688	Amycolatopsis mediterranei	2	WP_013228688_2	MAAWYRMAIVPNFGPDNCEPLTKVYFASN	yes	1713	5.38	none	none	none
WP_013228688	Amycolatopsis mediterranei	3	WP_013228688_3	MNLLTPEFGKWRFVDSLVQPDRFDKSTSCVGDFLSIDPNNSTMCGQ	yes	239	-8.21	none	none	none
WP_020670105	Amycolatopsis nigrescens CSC17Ta-90	1	WP_020670105_1	MRLHEHVSIAETEDNVVLLDERAGQYWQLNPTGALALRTVLDGGTTEQAVLALTEQYEIDADRAAEDVTALLTSLRDAGLVIA	yes	14	78.01	PF05402.11	1.3e-19	Coenzyme PQQ synthesis protein D (PqqD)
WP_020670105	Amycolatopsis nigrescens CSC17Ta-90	2	WP_020670105_2	MKRILVAVLGAAALLGVSAPASASTLEERKFTGYGTSKVGLALYFARLDARGQADRAGFPDCEEYFKFEVSPYDATVFWRCTR	yes	5191	43.64	none	none	none
WP_020670105	Amycolatopsis nigrescens CSC17Ta-90	3	WP_020670105_3	MGKDKVSRELNYGGGRQVVPELVGLSAGAALSAATAAEVPVVAAGPGDDPRPLRAGQGVVVRQQPAGGDFLGTANWVMVWTGQDAPAG	yes	2558	37.68	PF03793.18	3.5e-07	PASTA domain
WP_020670105	Amycolatopsis nigrescens CSC17Ta-90	4	WP_020670105_4	MTKRTYETPVLVSAGSFARRTGSGSPKAARDPFGRRWLP	yes	104	11.4	NF033528.1	7.3e-06	lasso_cyano: lasso peptide
WP_020670109	Amycolatopsis nigrescens CSC17Ta-90	1	WP_020670109_1	MRLHEHVSIAETEDNVVLLDERAGQYWQLNPTGALALRTVLDGGTTEQAVLALTEQYEIDADRAAEDVTALLTSLRDAGLVIA	yes	2171	78.01	PF05402.11	1.3e-19	Coenzyme PQQ synthesis protein D (PqqD)
WP_020670109	Amycolatopsis nigrescens CSC17Ta-90	2	WP_020670109_2	MGKDKVSRELNYGGGRQVVPELVGLSAGAALSAATAAEVPVVAAGPGDDPRPLRAGQGVVVRQQPAGGDFLGTANWVMVWTGQDAPAG	yes	6827	37.68	PF03793.18	3.5e-07	PASTA domain
WP_020670109	Amycolatopsis nigrescens CSC17Ta-90	3	WP_020670109_3	MTKRTYETPVLVSAGSFARRTGSGSPKAARDPFGRRWLP	yes	4373	11.4	NF033528.1	7.3e-06	lasso_cyano: lasso peptide
WP_020670787	Amycolatopsis nigrescens CSC17Ta-90	1	WP_020670787_1	MNFAQVLQDKPVRPHAITAGDEPDYESPLLIDLGHVRDVTLGSSSSGSADANSQYYW	yes	15	24.06	NF033525.2	1.2e-06	lasso_albusnod: albusnodin family lasso peptide
WP_020670787	Amycolatopsis nigrescens CSC17Ta-90	2	WP_020670787_2	MVTFTLAASLAGFLPERERAGMPAHCSLTIDANNWPEAVAQLRSRCERLGEHVFDGAGRLRPGFLVAVNDVVASRREGPGRLRPGDELFLFAQIAGG	yes	4139	16.23	PF02597.19	3.8e-07	ThiS family
WP_020670787	Amycolatopsis nigrescens CSC17Ta-90	3	WP_020670787_3	MGFEIRVCADCTLPVRFRHAQIAVVVVILVLFVLKSAEPPLLDALLG	no	703	14.15	PF05434.10	3.9e-06	TMEM9
WP_037304143	Amycolatopsis orientalis DSM 40040 = KCTC 9412	1	WP_037304143_1	MSLAFRADVSIVDTDYGSVLLDERKGRYFQLNPSGRIVVRTLLEGGDSEQAAGALIEEYDVSRERAEQDVTTLVEGLRAAGLVTS	yes	4	55.1	PF05402.11	1.9e-19	Coenzyme PQQ synthesis protein D (PqqD)
WP_037304143	Amycolatopsis orientalis DSM 40040 = KCTC 9412	2	WP_037304143_2	MKEYETPMLIEAGEFGEVTGLLQSSGNDRLIFSKN	yes	22	28.52	NF033528.1	3.3e-07	lasso_cyano: lasso peptide
WP_037304143	Amycolatopsis orientalis DSM 40040 = KCTC 9412	3	WP_037304143_3	MEIDVDRSLCEANAICVGFAPEVFDLDDEEELVLASAEVPANQVERVTQAVASCPKNALLIRG	yes	7229	22.99	PF06902.10	2.7e-10	Divergent 4Fe-4S mono-cluster
WP_037346731	Amycolatopsis sp. MJM2582	1	WP_037346731_1	MSWKVEVDGNTCIGSGMCAALMPEVFELEGAVATVVKREVDPDETVLDAADSCPAMAIEVTEKGEVIGPRP	yes	6121	29.63	PF12837.6	0.0002	4Fe-4S binding domain
WP_037346731	Amycolatopsis sp. MJM2582	2	WP_037346731_2	MKLLAVPRPSPARDAADAMTEPPTDEAGYEPPLLFDLGHVRELTLGSSSSGSADSNSQYYW	yes	6	18.98	NF033525.2	7.6e-07	lasso_albusnod: albusnodin family lasso peptide
WP_037346731	Amycolatopsis sp. MJM2582	3	WP_037346731_3	MKFRFTLEGRCATPSFRTVRWLIIIIVVIFLVPSYEWGELITSPLH	no	741	0.44	none	none	none
WP_053912175	Aneurinibacillus migulanus	1	WP_053912175_1	MSKDQITKNQFFRQVPGNIASDMDGEKVMLNIQQGKYYNLGELGGEIWELMKTPISMEKLVTTLLSQYDVEPNECEEQVTTFLNQLLEEDLILIEEQS	yes	1406	38.58	PF05402.11	7.3e-21	Coenzyme PQQ synthesis protein D (PqqD)
WP_053912175	Aneurinibacillus migulanus	2	WP_053912175_2	MMKKEWKKPSLEVLSVKETMLGSSGKYTDAAFGSHTPIDDITFES	yes	13	11.85	NF033524.1	1.7e-18	lasso_PadeA_fam: paeninodin family lasso peptide
WP_053912175	Aneurinibacillus migulanus	3	WP_053912175_3	MMKKEWKKPSLEVLSVRETMLGSSGKYTDAAFGSHTPIDDITFES	yes	195	11.2	NF033524.1	4.3e-18	lasso_PadeA_fam: paeninodin family lasso peptide
WP_043066854	Aneurinibacillus migulanus	1	WP_043066854_1	MSKDQITKNQFFRQVPGNIASDMDGEKVMLNIQQGKYYNLGELGGEIWELMKTPISMEKLVTTLLSQYDVEPNECEEQVTTFLNQLLEEDLILIEEQS	yes	1405	46.64	PF05402.11	7.3e-21	Coenzyme PQQ synthesis protein D (PqqD)
WP_043066854	Aneurinibacillus migulanus	2	WP_043066854_2	MKKEWKKPSLEVLSVKETMLGSSGKYTDAAFGSHTPIDDITFES	yes	15	5.59	NF033524.1	1.6e-18	lasso_PadeA_fam: paeninodin family lasso peptide
WP_043066854	Aneurinibacillus migulanus	3	WP_043066854_3	MGPTLMSKAAEASNTNMKFVMMDAGYDQLKNDQVAHKLKAQAIIPLNVRNEKEPPTGFSTNGTSRRSMGFNMAY	yes	6322	3.18	PF07039.10	3.6e-06	SGF29 tudor-like domain
WP_018778390	Arthrobacter sp. 161MFSha2.1	1	WP_018778390_1	MMKSNYSAPRVARVGSFREVTNGVWFGRWRDIFGGRAFVKVDVG	yes	103	12.71	NF033528.1	1.6e-06	lasso_cyano: lasso peptide
WP_018778390	Arthrobacter sp. 161MFSha2.1	2	WP_018778390_2	MPSKGTLTRERLTEPLLQPVQTSGVDAEDARPPVAVLVPSAETATIASRTTQSTQPLAAAAGAVVELVNQRCQTAGRTR	yes	7697	6.52	none	none	none
WP_018778390	Arthrobacter sp. 161MFSha2.1	3	WP_018778390_3	MRKKTTRTVEAGDVFRPSPKITFNVDDDGVTVFDARGGTYWRGNATAADVMAGIEQNLNVGAVVDRISESYGVDHHRVRQDVHALIDELQQSGIIRRASS	yes	3	2.22	PF05402.11	1.6e-13	Coenzyme PQQ synthesis protein D (PqqD)
WP_026540918	Arthrobacter sp. UNCCL28	1	WP_026540918_1	MRKNTTRTVEAGDVFQPSPKITFNVDDDGVTVFDARGGTYWRGNATAADVMAAIEQNLQVGDVVDKISESYGVDPHRVRRDVHALIGELQQSGIIRRVSL	yes	3	17.66	PF05402.11	1.3e-14	Coenzyme PQQ synthesis protein D (PqqD)
WP_026540918	Arthrobacter sp. UNCCL28	2	WP_026540918_2	MMMKSNYSAPRVARVGSFREVTNGVWFGRWRDIFGGRAFVKVDIG	yes	101	14.55	NF033528.1	1.7e-06	lasso_cyano: lasso peptide
WP_026540918	Arthrobacter sp. UNCCL28	3	WP_026540918_3	MRLEAWHVLVLLILLVVAVVVIVAVTLLVRWVVRTADRRGGSNGSKRR	yes	6167	8.4	PF16038.4	0.00036	TMIE protein
WP_018082340	Asticcacaulis benevestitus DSM 16100 = ATCC BAA-896	1	WP_018082340_1	MNITELADKLATEQSLTKVAAKALVDSLLKTIADAAAAGEEVNLPGFGKFSVKAVPARTGRNPSTGAAIEIAASKKISFSPAKALKDKVNG	yes	7813	39.89	PF00216.20	1.1e-33	Bacterial DNA-binding protein
WP_018082340	Asticcacaulis benevestitus DSM 16100 = ATCC BAA-896	2	WP_018082340_2	MAGHLKERVRTLLAIHRKRHGWTQPALEDVSKVSKDMISQIERGVSEPSFETLEKLADALKIDVAELTTTELPKSVRRSPEVDELCLRINRLPTDDLPLLKQFMDTLERRSS	yes	6867	22.59	PF13560.5	7.6e-16	Helix-turn-helix domain
WP_018082340	Asticcacaulis benevestitus DSM 16100 = ATCC BAA-896	3	WP_018082340_3	MEKIETHEDLIDLGAASSETKGVGFGRPDSILTQEQAKPMGLDRD	yes	738	22.18	NF033522.2	5.3e-21	lasso_benenodin: benenodin family lasso peptide
WP_018082340	Asticcacaulis benevestitus DSM 16100 = ATCC BAA-896	4	WP_018082340_4	MAVIYSIVSMSGDLRKRFGSLLAAHRKNRGFTQAHLAEVSDLSVDMISRLESGSSGARFQTIEKLATALSIDPAELFTGDLPKSALSNPAMSAMVVQLSKMSEADLDWLKSILPGLMSRR	yes	7326	17.99	PF13560.5	4e-16	Helix-turn-helix domain
WP_018082340	Asticcacaulis benevestitus DSM 16100 = ATCC BAA-896	5	WP_018082340_5	MPGLKKRSLLLGGHATSVALEPEFWAVLEDMSAKRKTSLAKLIAAIDGERGDHLLASSCRLTALAYSLSVPERARGRSPKEQPPSKPDVAQT	no	3627	16.93	PF13467.5	1.7e-24	Ribbon-helix-helix domain
WP_018083434	Asticcacaulis benevestitus DSM 16100 = ATCC BAA-896	1	WP_018083434_1	MNRDGPSLPGLPSPPLADGEIAEKTDALFQDICNVSGNELLRQTIGLINAHLHVIRPYEGAFIPDRSSEYEAMATAWANRDIASLRDLTTAYFKRRRELVPQIAKIINHPN	yes	1909	38.53	PF07729.11	9.5e-08	FCD domain
WP_018083434	Asticcacaulis benevestitus DSM 16100 = ATCC BAA-896	2	WP_018083434_2	MKNAMCQLSAGLFADVANNWLILVVEADPRNAGVFYLGAYPYAQDGTPLHPDAPAVLTVWDRSAPGARQISERQKRFAHYTTTTLFEPVYELRHA	yes	7927	29.06	none	none	none
WP_018083434	Asticcacaulis benevestitus DSM 16100 = ATCC BAA-896	3	WP_018083434_3	MKTLIASARKAGTTHLGAFTKQTKGGGQYHKADETSEFRPNPMLSND	yes	729	23.78	PF00685.26	4.4e-06	Sulfotransferase domain
WP_018083434	Asticcacaulis benevestitus DSM 16100 = ATCC BAA-896	4	WP_018083434_4	MGIRLCDSTGVILREFGAQQQVRKDQANAAVFHAGGFRYDVDGRAFCFNEAVPEILRMLSIADARAI	yes	7666	10.6	none	none	none
WP_013479921	Asticcacaulis excentricus CB 48	1	WP_013479921_1	MSIIGTFVKSDTGFTGTIKTVSLNFKARLVETEGGSENAPDYRVYSGAAEVGAGWKRTAENSRAYISIKLDDPSFPHPIYASLFEGEDPDTFNLLWSRPRSQ	no	5230	42.13	PF05284.11	4.8e-39	Protein of unknown function (DUF736)
WP_013479921	Asticcacaulis excentricus CB 48	2	WP_013479921_2	MTDVPPLSPHGSLGEEAQVTVATERLFCEVVNGLQNPLLSRQMARMNEIMRQVRPYEAALIPDRAQELDALARAWADRDMARLETLLQAYFDRRKALVPQLVNLINHPH	yes	2211	39.48	none	none	none
WP_013479921	Asticcacaulis excentricus CB 48	3	WP_013479921_3	MTKRTTIAARRVGLIDLGKATRQTKGLTQIQALDSVSGQFRDQLGLSAD	yes	1134	33.21	NF033522.2	1.4e-08	lasso_benenodin: benenodin family lasso peptide
WP_013479921	Asticcacaulis excentricus CB 48	4	WP_013479921_4	MLAPETAVVLLFSRKEATLVSDENARAASAKKGSPFLNTDQAAHYMGLSRRTLEKFRAEGQGPMYRRHGRYVRYHIDDIDGWSRASGQTDVHIEARV	no	7362	16.69	PF13338.5	1.9e-05	Transcriptional regulator, AbiEi antitoxin
WP_013479921	Asticcacaulis excentricus CB 48	5	WP_013479921_5	MRTYNRSLPARAGLTDLGKVTTHTKGPTPMVGLDSVSGQYWDQHAPLAD	yes	855	16.17	NF033522.2	6e-06	lasso_benenodin: benenodin family lasso peptide
WP_023458151	Asticcacaulis sp. AC466	1	WP_023458151_1	MTQRPPSSDSDSADTPSFDVGLAVDRLFQEIISHSDNPLLQTSITLLREETLAIRAYEAEMLTDREAEYKRMLDCWHRKDKRGLQRELAAYYERREGIAAQIANRMSPLN	yes	2045	36.81	PF07729.11	8.5e-08	FCD domain
WP_023458151	Asticcacaulis sp. AC466	2	WP_023458151_2	MKMTYLPSQLAIVQDDPQATPIATVTTATLDGISIDVLARAMAMAPTLVCLLDYIMDMEPDDDGDRTLSIEGMQPIRDALSAFTVADFIALTHYVHIIK	no	5707	34.92	PF10746.8	1.4e-05	Phage holin T7 family, holin superfamily II
WP_023458151	Asticcacaulis sp. AC466	3	WP_023458151_3	MEDEISRANVARKGSPYLGTKQAGFYLGLSHKTLARLRVIGGGPAFRKLGTTIRYHIDDLKAWSNAETITKLPPASREIDQ	no	7445	23.81	PF12728.6	1.2e-09	Helix-turn-helix domain
WP_023458151	Asticcacaulis sp. AC466	4	WP_023458151_4	MSTIGTFIRAGDIYTGTLLTLTLNVTVNIVPTDRNSDQGPDYRIYWGSVDCGAAWKRTNEAGRECLSVKIDDPAFPHPIYASLYPDDEPGLFNLVWKRPKG	no	2691	19.82	PF05284.11	4.1e-34	Protein of unknown function (DUF736)
WP_023458151	Asticcacaulis sp. AC466	5	WP_023458151_5	MTKFDHETEDLIDLGHASVETKGNQTIYAPDEVAQHLRQPGLSND	yes	968	16.42	NF033522.2	1.9e-16	lasso_benenodin: benenodin family lasso peptide
WP_023458151	Asticcacaulis sp. AC466	6	WP_023458151_6	MAEARVRLVLKRVISLELGLHALGLGACGAKVDDVLRFNFGHGRYFQVVKSYAGDELSAG	no	726	11.65	none	none	none
WP_023460276	Asticcacaulis sp. AC466	1	WP_023460276_1	MTEQTKVAYVAPTVEKIGDFETTTQHTNSGTTADIALGQGDSILGHLS	yes	873	16.48	NF033521.1	3.4e-08	lasso_leader_L3: lasso RiPP family leader peptide-containing protein
WP_023460276	Asticcacaulis sp. AC466	2	WP_023460276_2	MLSSSTILSASSDVVACELDGGAALLDLKSGSYFRLNQTGSFVWSLLESPRAFGELFDAMAGHFDVDAEILSQDLKALIGSLLERGLISAQS	yes	492	16.01	PF05402.11	5e-20	Coenzyme PQQ synthesis protein D (PqqD)
WP_023460276	Asticcacaulis sp. AC466	3	WP_023460276_3	MTQDAVALTQSDIGSGAGVRVLGGGFEIADLFDGRSDVSNFSLFGHDSLLEDSHRMAARGHIGHNTPVQSIIELLTTFPKTAY	no	882	5.23	none	none	none
WP_023462666	Asticcacaulis sp. YBE204	1	WP_023462666_1	MRTNDKPVDYAPLVEDIIELGTASVETQGGAQGGPEPSDQQNRMGISED	yes	696	24.98	NF033522.2	6.2e-17	lasso_benenodin: benenodin family lasso peptide
WP_023462666	Asticcacaulis sp. YBE204	2	WP_023462666_2	MLQNLSQEEMALRLGSVDQAYISQLESGGRNPTGRTIYRLARVLGVNPGELFSLDGAPNDIVGDPDVVETSVSVHGKRKR	yes	7293	17.92	PF01381.21	2.9e-19	Helix-turn-helix
WP_023462666	Asticcacaulis sp. YBE204	3	WP_023462666_3	MKPEAILGWNLKRIRQEKNLTQQEIALRMGTADQKYISFIENGAQNITSRTAFRLAAAVGVNPRELFDTDNLPPEYQALVDELKEKYGS	yes	6909	15.84	PF13744.5	9.6e-07	Helix-turn-helix domain
WP_023462268	Asticcacaulis sp. YBE204	1	WP_023462268_1	MRNLTQETAAVAPIVLGVATEVTKGNGNQVELDDEFEQRQIPGLTAN	yes	688	25.86	NF033525.2	4.1e-06	lasso_albusnod: albusnodin family lasso peptide
WP_023462268	Asticcacaulis sp. YBE204	2	WP_023462268_2	MNFRLILGWNVRRGRIALKLSQEKFAAAAEIADQPTVSELECGEGNPTFKTLEGAATALSITVPQLFDVEGVPNEVISAAKGKTWSGDEIRALTAKYLKNKTTID	yes	6840	22.36	PF13744.5	6.5e-06	Helix-turn-helix domain
WP_023462268	Asticcacaulis sp. YBE204	3	WP_023462268_3	MNVQALVGWNVARLRIKMKMSQSELAKSCGWVDQAYISGLENGRRNPTAILLYVVSSALGVQVGELFSTIGAPAMFLDGPVKMKNTESRRRKMPGNESAQDVTWL	yes	7167	15.75	PF13744.5	1.1e-05	Helix-turn-helix domain
WP_023462268	Asticcacaulis sp. YBE204	4	WP_023462268_4	MENGPIADSPMTQRVLPSATRSAYQNFRLHSSQISNLKLLIDILMAIYFQNWQLLVAFGLCGAARRSRLRLPATTVCQGQRQAGHPSVYENADLHLLSAICLQEDGVVQHAIS	yes	1777	11.39	PF10276.8	6.1e-06	Zinc-finger domain
WP_023462268	Asticcacaulis sp. YBE204	5	WP_023462268_5	MNVFLLVGWRVKQLRLARGLSQDELSSRLGEVTQGYISELENGKGNPTLQILYALSRVFGVSLPELVTADGVPPAVLNTPTQRPSSRMDSTE	yes	6497	10.28	PF13560.5	3.8e-15	Helix-turn-helix domain
WP_029010456	Azospirillum halopraeferens DSM 3675	1	WP_029010456_1	MGGYDDIPLPDVLEPLFAAADDGDAALGEAVTEVAEMLAVLGALVVDRNGDPVPGATDEMAVLGALGSYGRMLLDLGHTAEAAEVSDLMERIDANRPRPPPRSCV	yes	4209	71.59	PF07721.13	2.7e-05	Tetratricopeptide repeat
WP_029010456	Azospirillum halopraeferens DSM 3675	2	WP_029010456_2	MISIDSRVVANEDLLSTELDGETVMMDVESGQYYALNDVGSRIWRDLAAPVEVAALCRRLEEEYDAPPETIRAGVLRLLDRLLDKRLIRIAG	yes	1390	63.77	PF05402.11	4.6e-21	Coenzyme PQQ synthesis protein D (PqqD)
WP_029010456	Azospirillum halopraeferens DSM 3675	3	WP_029010456_3	MDETMLTGHTDTARERKPWCEPELVEVPVVNGTGNGGTPPADDGFGT	no	7	3.27	none	none	none
WP_035665579	Bacillus akibai JCM 9157	1	WP_035665579_1	MINQQQLTKDTVIVQVEGNIVSDMDGEKVMLSIQNGKYYNLGEIGGEIWQLITVPISISNVIGQLQAQYEVETAECQEQVTAFVQQLLEEGLIEKKHSVRRLE	yes	1221	51.82	PF05402.11	5.1e-20	Coenzyme PQQ synthesis protein D (PqqD)
WP_035665579	Bacillus akibai JCM 9157	2	WP_035665579_2	MVKKLELHFELSEDELSKAMDEIMGHLHNVDINKMEEYIQGDALLDEFFIIEEAAPYLSGCIISLKTTNFSDLDVNDIVILQENNCLSINNNEHLFDFDE	yes	2383	25.29	none	none	none
WP_035665579	Bacillus akibai JCM 9157	3	WP_035665579_3	MKREWKNIELKMLDVDMTFANPLGTHYDADQTENLPINEHSKYVS	yes	101	19.22	NF033524.1	2.6e-11	lasso_PadeA_fam: paeninodin family lasso peptide
WP_035665579	Bacillus akibai JCM 9157	4	WP_035665579_4	MKNTWKKPMLEILDVSKTFNGSGDAIPDCYTTENPQPGRSPIQDPETSNAACKPKGNFGS	yes	15	11.01	NF033524.1	1e-16	lasso_PadeA_fam: paeninodin family lasso peptide
GAE35939	Bacillus akibai JCM 9157	1	GAE35939_1	MINQQQLTKDTVIVQVEGNIVSDMDGEKVMLSIQNGKYYNLGEIGGEIWQLITVPISISNVIGQLQAQYEVETAECQEQVTAFVQQLLEEGLIEKKHSVRRLE	yes	3410	51.82	PF05402.11	5.1e-20	Coenzyme PQQ synthesis protein D (PqqD)
GAE35939	Bacillus akibai JCM 9157	2	GAE35939_2	MNTLSAIAGIYHRDKSPVPTEHSNMIMGPLNQFPADYIQTWRDDNIFLGCHAQWITPESVGEVLPYYDHERKLAITADAIIDNRQELFEKLQIRRS	yes	10	32.53	none	none	none
GAE35939	Bacillus akibai JCM 9157	3	GAE35939_3	MVKKLELHFELSEDELSKAMDEIMGHLHNVDINKMEEYIQGDALLDEFFIIEEAAPYLSGCIISLKTTNFSDLDVNDIVILQENNCLSINNNEHLFDFDE	yes	488	25.29	none	none	none
GAE35939	Bacillus akibai JCM 9157	4	GAE35939_4	MKREWKNIELKMLDVDMTFANPLGTHYDADQTENLPINEHSKYVS	yes	19	19.22	NF033524.1	2.6e-11	lasso_PadeA_fam: paeninodin family lasso peptide
GAE35939	Bacillus akibai JCM 9157	5	GAE35939_5	MKNTWKKPMLEILDVSKTFNGSGDAIPDCYTTENPQPGRSPIQDPETSNAACKPKGNFGS	yes	2204	11.01	NF033524.1	1e-16	lasso_PadeA_fam: paeninodin family lasso peptide
GAE35938	Bacillus akibai JCM 9157	1	GAE35938_1	MINQQQLTKDTVIVQVEGNIVSDMDGEKVMLSIQNGKYYNLGEIGGEIWQLITVPISISNVIGQLQAQYEVETAECQEQVTAFVQQLLEEGLIEKKHSVRRLE	yes	5058	51.82	PF05402.11	5.1e-20	Coenzyme PQQ synthesis protein D (PqqD)
GAE35938	Bacillus akibai JCM 9157	2	GAE35938_2	MNTLSAIAGIYHRDKSPVPTEHSNMIMGPLNQFPADYIQTWRDDNIFLGCHAQWITPESVGEVLPYYDHERKLAITADAIIDNRQELFEKLQIRRS	yes	0	32.53	none	none	none
GAE35938	Bacillus akibai JCM 9157	3	GAE35938_3	MVKKLELHFELSEDELSKAMDEIMGHLHNVDINKMEEYIQGDALLDEFFIIEEAAPYLSGCIISLKTTNFSDLDVNDIVILQENNCLSINNNEHLFDFDE	yes	196	25.29	none	none	none
GAE35938	Bacillus akibai JCM 9157	4	GAE35938_4	MKREWKNIELKMLDVDMTFANPLGTHYDADQTENLPINEHSKYVS	yes	1667	19.22	NF033524.1	2.6e-11	lasso_PadeA_fam: paeninodin family lasso peptide
GAE35938	Bacillus akibai JCM 9157	5	GAE35938_5	MKNTWKKPMLEILDVSKTFNGSGDAIPDCYTTENPQPGRSPIQDPETSNAACKPKGNFGS	yes	3852	11.01	NF033524.1	1e-16	lasso_PadeA_fam: paeninodin family lasso peptide
WP_029439766	Bacillus anthracis	1	WP_029439766_1	MNVQFKKGVLELCVLALVKRKDCYGYELVQQISNKFLISEGSVYPLLRRLTKEGYFQTYLKESTEGPPRKYYQLTEQGETQLNLLVTEWRDFAKGVQEIIEGVEWDA	yes	5202	30.2	PF03551.13	8.1e-25	Transcriptional regulator PadR-like family
WP_029439766	Bacillus anthracis	2	WP_029439766_2	MDGEKVMLNVQKGNYYNLGEIGGEIWDLIEKPIIIKQLVTMLVSNYDIEQKDCEEQVLSFLECLFQEDLIEIKDHPNK	yes	1227	29.66	PF05402.11	3.7e-18	Coenzyme PQQ synthesis protein D (PqqD)
WP_029439766	Bacillus anthracis	3	WP_029439766_3	MKKEWKQPVLEVLNVNMTMAGPGHKIPDAVQPDPDDPVKYS	yes	15	24.49	NF033524.1	4.4e-24	lasso_PadeA_fam: paeninodin family lasso peptide
WP_029439766	Bacillus anthracis	4	WP_029439766_4	MRKNQVISKIRKELNVLSRNELVLSIDNSKLFVRIFNGFTKSNLNTNANINFCNRLCKPVKIGEIIDYLYC	yes	5276	13.52	none	none	none
WP_048021077	Bacillus aryabhattai	1	WP_048021077_1	MIKNQDISMNQLVSQETGHIVSDMDGEKVMLSISNGKYYNLGEIGGEIWEKIKEPISVSELISTLVTQYNVEQSDCEEQVIAFLSGLIKEGLIQVAENNRS	yes	1568	53.44	PF06194.10	1.4e-05	Phage Conserved Open Reading Frame 51
WP_048021077	Bacillus aryabhattai	2	WP_048021077_2	MQEKTYSAPEVLNHQLIRFETAQSWNPGKGNLDHPGKGNNGSNWPSTNPNPTPGGAGAPGKGKGKNK	yes	5447	33.5	none	none	none
WP_048021077	Bacillus aryabhattai	3	WP_048021077_3	MMKKEWQIPVLETLDITMTMASTVYGPYTDEAYVPGKDVDKDNPGTWKRFTS	yes	11	29.38	NF033524.1	8.3e-17	lasso_PadeA_fam: paeninodin family lasso peptide
WP_048021077	Bacillus aryabhattai	4	WP_048021077_4	MRIENLIETGMKLGDNWLIKTGIIFVYSHIQCPSSTSSVFSGARALIISEVTNNKNSIVITWNL	yes	6458	20.77	none	none	none
WP_047751507	Bacillus aryabhattai	1	WP_047751507_1	MIKSEQILPKHVVTQSEGNIVSDMGNEKVMLNIENGKYYNLGEIGGDIWESISKPTQVNELVNHIVKKYEVQTDKCEEEVISFLENMYQENLIELVVED	yes	1158	52.58	PF02267.16	5.7e-06	ADP-ribosyl cyclase
WP_047751507	Bacillus aryabhattai	2	WP_047751507_2	MIGRRVKEIRMQKKLSLSQLAERADIAKSYLSNIERDICINPTIDVVEKLAKALKVHPAVLLSWEIKELGSGIDDSFSCIKSHISTLDSLQLKELRDSIDIVVWKREKVPLSDLGNLI	yes	5176	45.44	PF13560.5	3e-14	Helix-turn-helix domain
WP_047751507	Bacillus aryabhattai	3	WP_047751507_3	MNETFKALADPTRRKILELLKERDLTAGEISEYFNMTKPSISNHLKILKQADLVQDEKRGQFVIYSLNTTVFQDLIGWFFSFQKGES	yes	2223	21.09	PF12840.6	1.3e-17	Helix-turn-helix domain
WP_047751507	Bacillus aryabhattai	4	WP_047751507_4	MFRIKERCSVCQKEIQPNEEVWMRMKYPSRRGMTEIKAFLHQEAQFVCMDCFGKTKK	yes	2592	15.29	PF16044.4	1.2e-05	Domain of unknown function (DUF4796)
WP_047751507	Bacillus aryabhattai	5	WP_047751507_5	MKKEWKKPVLEVLDVNMTMAGPGTSIPDAVQPDPDETVHYS	yes	14	11.68	NF033524.1	1.6e-24	lasso_PadeA_fam: paeninodin family lasso peptide
WP_033578254	Bacillus aryabhattai	1	WP_033578254_1	MIGRRVKEIRVKKKLSLSQLAERAEIAKSYLSNIERDICINPTIDVVEKLAKSLKVHPAVLLSWEIKELGSESVEDSFSCIKNRINTLDSIQLKELRDSIDVIVWKREKVPLSDLGNLI	yes	5128	52.59	PF13560.5	1.3e-12	Helix-turn-helix domain
WP_033578254	Bacillus aryabhattai	2	WP_033578254_2	MIKSGQILPKHVVTQSEGNIVSDMGNEKVMLNIKNGKYYNLGEIGGDIWETISKPTQVNDLVNHIVKKYDVQTDKCEEEVISFLENLYRENLIKLVVEE	yes	1146	48.7	PF05402.11	5.4e-20	Coenzyme PQQ synthesis protein D (PqqD)
WP_033578254	Bacillus aryabhattai	3	WP_033578254_3	MNETFKALADPTRRKILELLKERDLTAGEISEYFNMTKPSISNHLKILKQADLVQDEKRGQFVIYSLNTTVFQDLIGWFFSFQKGES	yes	2215	21.45	PF12840.6	1.3e-17	Helix-turn-helix domain
WP_033578254	Bacillus aryabhattai	4	WP_033578254_4	MFRIKERCSVCQKEIQPNEEVWMRMKYPSKRGMTEIKAFLHQEAQFVCMDCFGKTKK	yes	2584	16.34	PF14471.5	0.0035	Domain of unknown function (DUF4428)
WP_033578254	Bacillus aryabhattai	5	WP_033578254_5	MKKEWKKPVLEVLDVNMTMAGPGTSIPDAVQPDPDEDVHYS	yes	15	11.98	NF033524.1	1.6e-24	lasso_PadeA_fam: paeninodin family lasso peptide
WP_026672547	Bacillus bogoriensis ATCC BAA-922	1	WP_026672547_1	MNQIDGLTLSNTVVQGQGNIVTDMDGEKVMLSVAKGKYFNLGLMGGEIWELITTPTSITDIVSRLLIDYDVEKEVCEQQVLSFLNQLQSEGLIETNV	yes	3728	35.95	PF05402.11	2.9e-21	Coenzyme PQQ synthesis protein D (PqqD)
WP_026672547	Bacillus bogoriensis ATCC BAA-922	2	WP_026672547_2	MKKTWNQPMLETLDVSMTFNGPGNANADCFDVSDGKSETHPGRSNASCLDNGGNPLDS	yes	2538	11.25	NF033524.1	7.7e-19	lasso_PadeA_fam: paeninodin family lasso peptide
WP_026672547	Bacillus bogoriensis ATCC BAA-922	3	WP_026672547_3	MKGGDVMKKEWQTPSLEVLEVQMTMANPNNGDHLDQTYPDGTPREDLTWS	yes	4	7.08	NF033524.1	2.3e-18	lasso_PadeA_fam: paeninodin family lasso peptide
WP_026672546	Bacillus bogoriensis ATCC BAA-922	1	WP_026672546_1	MNQIDGLTLSNTVVQGQGNIVTDMDGEKVMLSVAKGKYFNLGLMGGEIWELITTPTSITDIVSRLLIDYDVEKEVCEQQVLSFLNQLQSEGLIETNV	yes	1205	35.95	PF05402.11	2.9e-21	Coenzyme PQQ synthesis protein D (PqqD)
WP_026672546	Bacillus bogoriensis ATCC BAA-922	2	WP_026672546_2	MNSVVAIFFEMSIITENEKNTFYEKESSYLEMRKRVRDGGSLTYTK	yes	6007	11.62	none	none	none
WP_026672546	Bacillus bogoriensis ATCC BAA-922	3	WP_026672546_3	MKKTWNQPMLETLDVSMTFNGPGNANADCFDVSDGKSETHPGRSNASCLDNGGNPLDS	yes	15	11.25	NF033524.1	7.7e-19	lasso_PadeA_fam: paeninodin family lasso peptide
GAE44156	Bacillus boroniphilus JCM 21738	1	GAE44156_1	MLTKEKILLDSKVVQKPGNIVSDMDGEKVMLNIDNGNYYNLGEIGGVIWEMIKEPISIERLIYMLMEEFDVEKKDCESHLISFLTNLSSECLIEVLNR	yes	2194	52.06	PF05402.11	2.9e-18	Coenzyme PQQ synthesis protein D (PqqD)
GAE44156	Bacillus boroniphilus JCM 21738	2	GAE44156_2	MNFYEEEPQFRALLKELLDEEFFAYADKELNAFGEKCANEIEERARFTDREGQPKLIKFDAYGDDISEVWVNDGYRKTVEDSYNTGIVATSIKKYQN	yes	1575	48.21	none	none	none
GAE44156	Bacillus boroniphilus JCM 21738	3	GAE44156_3	MKEIDKFPKSIKKAVRYIKQDASKEELKEIRKLIDYAIKLRNVRLD	yes	7695	24.94	none	none	none
GAE44156	Bacillus boroniphilus JCM 21738	4	GAE44156_4	MDESSFQEEFSVYETVRKISNAIHIISRYTPWESKCLVKAIAGMKMLQRRGINSTLYLGTAKDETGKLIAHAWLRSGSYYVSGAEEMNRFTVVSKFSNKKNIEYEEFTNGDY	yes	2635	19.31	PF13471.5	8.7e-27	Transglutaminase-like superfamily
GAE44156	Bacillus boroniphilus JCM 21738	5	GAE44156_5	MAVIGFLEGISILLLVPLINLSGIVDFDSGKEGLFDILHSVPETLSLPIILLTYVLLVVGQNLFDKNLNMRNVKIAHGFIGLLRIETYEALLRSNWGFFTRKRSQI	yes	4227	16.32	PF15383.5	2.8e-06	Transmembrane protein 237
GAE44156	Bacillus boroniphilus JCM 21738	6	GAE44156_6	MKKQWQKPELEVLNVTMTMAGPGIKTPDAVQPDQDEMVHYS	yes	1030	14.2	NF033524.1	2e-22	lasso_PadeA_fam: paeninodin family lasso peptide
GAE44156	Bacillus boroniphilus JCM 21738	7	GAE44156_7	MTYRQRLSLFILIDSAIVLTAIFISHLLVRGTIDTSTFFYLTSAQPSY	yes	7855	7.79	none	none	none
GAE44157	Bacillus boroniphilus JCM 21738	1	GAE44157_1	MLTKEKILLDSKVVQKPGNIVSDMDGEKVMLNIDNGNYYNLGEIGGVIWEMIKEPISIERLIYMLMEEFDVEKKDCESHLISFLTNLSSECLIEVLNR	yes	1179	52.06	PF05402.11	2.9e-18	Coenzyme PQQ synthesis protein D (PqqD)
GAE44157	Bacillus boroniphilus JCM 21738	2	GAE44157_2	MNFYEEEPQFRALLKELLDEEFFAYADKELNAFGEKCANEIEERARFTDREGQPKLIKFDAYGDDISEVWVNDGYRKTVEDSYNTGIVATSIKKYQN	yes	2626	48.21	none	none	none
GAE44157	Bacillus boroniphilus JCM 21738	3	GAE44157_3	MKEIDKFPKSIKKAVRYIKQDASKEELKEIRKLIDYAIKLRNVRLD	yes	6680	24.94	none	none	none
GAE44157	Bacillus boroniphilus JCM 21738	4	GAE44157_4	MDESSFQEEFSVYETVRKISNAIHIISRYTPWESKCLVKAIAGMKMLQRRGINSTLYLGTAKDETGKLIAHAWLRSGSYYVSGAEEMNRFTVVSKFSNKKNIEYEEFTNGDY	yes	1620	19.31	PF13471.5	8.7e-27	Transglutaminase-like superfamily
GAE44157	Bacillus boroniphilus JCM 21738	5	GAE44157_5	MAVIGFLEGISILLLVPLINLSGIVDFDSGKEGLFDILHSVPETLSLPIILLTYVLLVVGQNLFDKNLNMRNVKIAHGFIGLLRIETYEALLRSNWGFFTRKRSQI	yes	3212	16.32	PF15383.5	2.8e-06	Transmembrane protein 237
GAE44157	Bacillus boroniphilus JCM 21738	6	GAE44157_6	MKKQWQKPELEVLNVTMTMAGPGIKTPDAVQPDQDEMVHYS	yes	15	14.2	NF033524.1	2e-22	lasso_PadeA_fam: paeninodin family lasso peptide
GAE44157	Bacillus boroniphilus JCM 21738	7	GAE44157_7	MTYRQRLSLFILIDSAIVLTAIFISHLLVRGTIDTSTFFYLTSAQPSY	yes	6840	7.79	none	none	none
CUB28751	Bacillus cereus	1	CUB28751_1	MNITYVKKDSVVFTEVDGEAVLLDTKAGTYFGLDEMGSFVWRQIENKLNADEIIELVKNNYEIDSSQLDIIKNDISSFLSKLEEKSLVYQGDQK	yes	385	55.3	PF05402.11	9.4e-21	Coenzyme PQQ synthesis protein D (PqqD)
CUB28751	Bacillus cereus	2	CUB28751_2	MMNPMLSEKEKEVAILVSKGMKDKDIAKTLYISRRRVGEIIASIKEKWNIHHRVEIGIWVYYHGWITINKVNEVHDDSGIYAKAINRIPLFKHTGGLIKKLT	yes	4331	49.21	PF00196.18	7.3e-12	Bacterial regulatory proteins, luxR family
CUB28751	Bacillus cereus	3	CUB28751_3	KKKYVAPEVVEFGNASDIVKGCGGWGCEVYLRNWSYRMQGGKCVDAYKGEAGDC	yes	4646	20.8	NF033521.1	5e-07	lasso_leader_L3: lasso RiPP family leader peptide-containing protein
CUB28751	Bacillus cereus	4	CUB28751_4	MDLKCGSVFSELLHFGRTVKLNNYMKPSNKRFENTSDILIGDIKFAEECHLISKLNRPKPYIYCPLMMTNKQEKY	yes	4331	17.53	none	none	none
WP_025147101	Bacillus cereus	1	WP_025147101_1	MSSKQTISLHSFVVQGQENVVSDMDGEKVMMSIHNGKYYNLGGIGGEIWSLINELISVNQVIDILLSRYMIEEAECKEQVLSFLNHLYAEGLISVDEKL	yes	1182	46.55	PF05402.11	2.1e-18	Coenzyme PQQ synthesis protein D (PqqD)
WP_025147101	Bacillus cereus	2	WP_025147101_2	MKQEWQSPVLEVLDINMTMAGPGKRLVDQVFEDEDEQGALHHS	yes	14	14.68	NF033524.1	2.6e-21	lasso_PadeA_fam: paeninodin family lasso peptide
WP_025147101	Bacillus cereus	3	WP_025147101_3	MKVTAIPIKSEIVSVHNLMVNANGISY	yes	829	-0.65	none	none	none
WP_001274527	Bacillus cereus	1	WP_001274527_1	MSSKQTISLHSFVVQGQENVVSDMDGEKVMMSIHNGKYYNLGGIGGEIWSLINELISVNQVIDILLSRYMIEEAECKEQVLSFLNHLYAEGLISVDEKL	yes	1182	47.45	PF05402.11	2.1e-18	Coenzyme PQQ synthesis protein D (PqqD)
WP_001274527	Bacillus cereus	2	WP_001274527_2	MKQEWQSPVLEVLDINMTMAGPGKRLVDQVFEDEDEQGALHHS	yes	14	15.2	NF033524.1	2.6e-21	lasso_PadeA_fam: paeninodin family lasso peptide
WP_001274527	Bacillus cereus	3	WP_001274527_3	MKVTAIPIKSEIVSVHNLVVNANGIFY	yes	828	0.44	none	none	none
WP_001989482	Bacillus cereus	1	WP_001989482_1	MNVQFKKGVLELCVLALVKRKDCYGYELVQQISNKFLISEGSVYPLLRRLTKEGYFQTYLKESTEGPPRKYYQLTEQGEAQLNLLVTEWRDFAKGVQEIIEGVQWDE	yes	5197	34.92	PF03965.15	4.3e-05	Penicillinase repressor
WP_001989482	Bacillus cereus	2	WP_001989482_2	MKKDWTIPTLEVLDINMTMAGPGLKTPDAVQPDIDEVVHYS	yes	14	19.45	NF033524.1	1.3e-21	lasso_PadeA_fam: paeninodin family lasso peptide
WP_001989482	Bacillus cereus	3	WP_001989482_3	MDGEKVMLNVRKGKYYNLGETGGEIWDLIKTPIIVTELVSTLLSKYNIERSDCEEQVLSFLECLFQEDLIQIKGQSNR	yes	1241	14.08	PF05402.11	1.7e-19	Coenzyme PQQ synthesis protein D (PqqD)
WP_001989482	Bacillus cereus	4	WP_001989482_4	MRKNQVISKIRKELNVLSRNELVLSTDNSRLFVRIFHGFTKININTTANFCNRLYKPVKIGEIIDYLYC	yes	5279	13.5	none	none	none
WP_002199626	Bacillus cereus	1	WP_002199626_1	MNVQFKKGVLELCVLALVKRKDCYGYELVQQISNKFLISEGSVYPLLRRLTKEEYFQTYLKESTEGPPRKYYQLTEQGEMQLTLLVTEWRDFARGVQEIIEGVEWDE	yes	5207	35.99	PF03551.13	4.2e-24	Transcriptional regulator PadR-like family
WP_002199626	Bacillus cereus	2	WP_002199626_2	MQSEENIVSDMDGEKVMLNVQKGKYYNLGETGGEIWELIKTPIMVTELVSTLLSKYNIERGDCEEQVLSFLECLFQEGLIQIKDQSNR	yes	1203	26.98	PF05402.11	1.1e-19	Coenzyme PQQ synthesis protein D (PqqD)
WP_002199626	Bacillus cereus	3	WP_002199626_3	MKKDWTIPTLEVLDINMTMAGPGIKIPDGVQPDEDEMVHHS	yes	14	22.81	NF033524.1	2.4e-22	lasso_PadeA_fam: paeninodin family lasso peptide
WP_046957688	Bacillus cereus	1	WP_046957688_1	MNVQFKKGVLELCVLALVKRKDCYGYELVQQISNKFLISEGSVYPLLRRLTKEGYFQTYLKESTEGPPRKYYQLTEQGETQLKLLVTEWRDFAKGVQEIIEGVEWDE	yes	5146	35.93	PF03551.13	6.7e-25	Transcriptional regulator PadR-like family
WP_046957688	Bacillus cereus	2	WP_046957688_2	MDGEKVMLNVQKGNYYNLGEIGGEIWERIEKPIKINQLVTMLVSNYDIERKDCEEQVLSFLECLFQEGLIQIEDQSNR	yes	1171	29.04	PF05402.11	3.4e-19	Coenzyme PQQ synthesis protein D (PqqD)
WP_046957688	Bacillus cereus	3	WP_046957688_3	MFKLFDEIKLMKDDVIKQNKG	yes	2808	2.87	none	none	none
WP_001274525	Bacillus cereus	1	WP_001274525_1	MNVQFKKGVLELCVLALVKRKDCYGYELVQQISNKFLISEGSVYPLLRRLTKEEYFQTYLKESTEGPPRKYYQLTEQGEMQLTLLVTEWRDFAKGVQEIIEGVEWDE	yes	5202	35.85	PF03551.13	4.2e-24	Transcriptional regulator PadR-like family
WP_001274525	Bacillus cereus	2	WP_001274525_2	MDGEKVMLNVQKGNYYNLGEIGGEIWELIENPVIINQLVTMLVSNYDIERKDCEEQVLSFLECLFQEGLIQIKDQSNR	yes	1229	27.53	PF05402.11	2.1e-19	Coenzyme PQQ synthesis protein D (PqqD)
WP_001274525	Bacillus cereus	3	WP_001274525_3	MKKEWKQPVLEVLNINMTMAGPGHKLPDAVQPDPDDAVKYS	yes	16	23.3	NF033524.1	1.1e-22	lasso_PadeA_fam: paeninodin family lasso peptide
WP_001272773	Bacillus cereus AH1271	1	WP_001272773_1	MIKNQAILLNQSVAQVKGNVVSDMDGEKVMLSIKNGKYYNLGKMGGVIWERIEKPIPVTELVTTLISEYEVEKLQCEGQVLSFLEMLLEEGLVEVK	yes	1235	64.94	PF05402.11	9.4e-19	Coenzyme PQQ synthesis protein D (PqqD)
WP_001272773	Bacillus cereus AH1271	2	WP_001272773_2	MNVQFKKGVLELCVLALVKRKDCYGYELVQQISNKFLISEGSVYPLLRRLTKEGYFQTYLKESTEGPPRKYYQLTEQGETQLNLLVTEWRDFAKGVQEIIEGVEWDE	yes	5278	33.16	PF03551.13	8.1e-25	Transcriptional regulator PadR-like family
WP_001272773	Bacillus cereus AH1271	3	WP_001272773_3	MKKEWEKPILEVLDVKMTMLGKEGEYTDAAFPEHTPKGDITFS	yes	15	20.67	NF033524.1	2.3e-20	lasso_PadeA_fam: paeninodin family lasso peptide
WP_001272773	Bacillus cereus AH1271	4	WP_001272773_4	MNGVTDSLQISSDTAWGYSLRLAIFKLFDEIKLMKGDVIKQNKGQLIVVAPCFV	yes	2832	9.36	none	none	none
WP_002137796	Bacillus cereus HuA2-1	1	WP_002137796_1	MNVQFKKGVLELCVLALVKRKDCYGYELVQQISNKFLISEGSVYPLLRRLTKEVYFQTYLKESTEGPPRKYYQLTEQGEMQLTLLVTEWRDFAKGVQEIIEGVEWDE	yes	5202	36.77	PF03551.13	1.5e-23	Transcriptional regulator PadR-like family
WP_002137796	Bacillus cereus HuA2-1	2	WP_002137796_2	MDGEKVMLNVQKGNYYNLGEIGGEIWELIENPVIINQLVTMLVSNYDIERKDCEEHVLSFLECLFQEGLIQIKDHPNK	yes	1228	27.32	PF05402.11	2.7e-19	Coenzyme PQQ synthesis protein D (PqqD)
WP_002137796	Bacillus cereus HuA2-1	3	WP_002137796_3	MKKEWKQPVLEVLNINMTMAGPGHKLPDAVQPDPDDAVKYS	yes	15	23.3	NF033524.1	1.1e-22	lasso_PadeA_fam: paeninodin family lasso peptide
WP_016092122	Bacillus cereus HuA2-9	1	WP_016092122_1	MNVQFKKGVLELCVLALVKRKDCYGYELVQQISNKFLISEGSVYPLLRRLTKEVYFQTYLKESTEGPPRKYYQLTEQGETQLNLLVTEWRDFAKGVQEIIEGVEWDE	yes	5202	31.34	PF03551.13	8.3e-24	Transcriptional regulator PadR-like family
WP_016092122	Bacillus cereus HuA2-9	2	WP_016092122_2	MDGEKVMLNVQKGNYYNLGEIGGEIWELIENPVIINQLVTMLVSNYDIERKDCEEHVLSFLECLFQEGLIQIKDHPNK	yes	1228	27.32	PF05402.11	2.7e-19	Coenzyme PQQ synthesis protein D (PqqD)
WP_016092122	Bacillus cereus HuA2-9	3	WP_016092122_3	MKKEWKQPVLEVLNINMTMAGPGHKLPDAVQPDPDDAVKYS	yes	15	23.3	NF033524.1	1.1e-22	lasso_PadeA_fam: paeninodin family lasso peptide
WP_016096313	Bacillus cereus HuA3-9	1	WP_016096313_1	MNVQFKKGVLELCVLALVKRKDCYGYELVQQISNKFLISEGSVYPLLRRLTKEGYFQTYLKESTEGPPRKYYQLTEQGERQLTLLVTEWRDFAKGVQEIIEGVEWDE	yes	5208	35.5	PF03551.13	4.1e-25	Transcriptional regulator PadR-like family
WP_016096313	Bacillus cereus HuA3-9	2	WP_016096313_2	MQSEENIVSDMDGEKVMLNVQKGKYYNLGETGGEIWELIKTPIMVTELVSTLLSKYNIERGDCEEQVLSFLECLIQEGLIQIKDQSNR	yes	1204	27.85	PF05402.11	2.5e-20	Coenzyme PQQ synthesis protein D (PqqD)
WP_016096313	Bacillus cereus HuA3-9	3	WP_016096313_3	MKKDWTIPTLEVLDINMTMAGPGIKIPDGVQPDEDEMVHHS	yes	15	22.81	NF033524.1	2.4e-22	lasso_PadeA_fam: paeninodin family lasso peptide
WP_002146235	Bacillus cereus HuA4-10	1	WP_002146235_1	MNVQFKKGVLELCVLALVKRKDCYGYELVQQISNKFLISEGSVYPLLRRLTKEEYFQTYLKESTEGPPRKYYQLTEQGEMQLTLLVTEWRDFAKGVQEIIEGVEWDE	yes	5200	44.28	PF03551.13	4.2e-24	Transcriptional regulator PadR-like family
WP_002146235	Bacillus cereus HuA4-10	2	WP_002146235_2	MDGEKVMLNVQKGNYYNLGEIGGEIWELIEKPIIINQLVTMLVSNYDIERKDCEEQVLSFLECLFQEGLIQIKDHPNK	yes	1226	25.97	PF05402.11	2e-19	Coenzyme PQQ synthesis protein D (PqqD)
WP_002146235	Bacillus cereus HuA4-10	3	WP_002146235_3	MKKEWKQPVLEVLNINMTMAGPGHKYPDAAQPDPDDPVKYS	yes	16	21.81	NF033524.1	2.1e-23	lasso_PadeA_fam: paeninodin family lasso peptide
WP_002160857	Bacillus cereus MC118	1	WP_002160857_1	MIRKQNISLHHTIVQGKGNIVSNMDGEKVMLSIQNGKYYNLGEMGGTIWDFIENPTSVTQLVAALISEYEVEQSTCEEQVISFLELLLEENLVEIVEGRNK	yes	1180	44.9	PF11977.7	8.5e-06	Zc3h12a-like Ribonuclease NYN domain
WP_002160857	Bacillus cereus MC118	2	WP_002160857_2	MNVQFKKGVLELCVLALVKRKDCYGYELVQQISNKFLISEGSVYPLLRRLTKEEYFQTYLKESTEGPPRKYYQLTEQGETQLTLLVTEWRDFAKGVQEIIEGVEWDE	yes	5228	39.31	PF03551.13	2.4e-24	Transcriptional regulator PadR-like family
WP_002160857	Bacillus cereus MC118	3	WP_002160857_3	MKKEWKTPVLETLDINMTMASGYEGYHDEAYNGEPANGPHHQS	yes	15	17.16	NF033524.1	6.9e-18	lasso_PadeA_fam: paeninodin family lasso peptide
WP_002160857	Bacillus cereus MC118	4	WP_002160857_4	MDTENFTITKINVIGAYILEEVRG	yes	534	9.53	none	none	none
WP_002014451	Bacillus cereus VD048	1	WP_002014451_1	MNVQFKKGVLELCVLALVKRKDSYGYELVQQISNKFLISEGSVYPLLRRLTKEGYFQTYLKESTEGPPRKYYQLTEQGERQLTLLVTEWRDFAKGVQEIIEGVEWDE	yes	5203	38.77	PF03551.13	1.7e-25	Transcriptional regulator PadR-like family
WP_002014451	Bacillus cereus VD048	2	WP_002014451_2	MDGEKVMLNVQKGNYYNLGEIGGEIWELIENPVIINQLVTMLVSNYDIERKDCEEQVLSFLERLFQEGLIQIKDQSNR	yes	1229	29.12	PF05402.11	2.1e-19	Coenzyme PQQ synthesis protein D (PqqD)
WP_002014451	Bacillus cereus VD048	3	WP_002014451_3	MKKEWKQPVLEVLSINMTMAGPGHKLPDAVQPDPDDAVKYS	yes	16	22.98	NF033524.1	3.1e-22	lasso_PadeA_fam: paeninodin family lasso peptide
WP_002014451	Bacillus cereus VD048	4	WP_002014451_4	MIIIHKLLFYFFHITVKNALFTEEILGCSENNSRGVMYKEHSVFLIKL	yes	6808	9.95	none	none	none
WP_002172971	Bacillus cereus VD107	1	WP_002172971_1	MNVQFKKGVLELCVLALVKRKDCYGYELVQQISNKFLISEGSVYPLLRRLTKEGYFQTYLKESTEGPPRKYYQLTEQGETQLHLLVTEWRDFAKGVQEIIEGVNWDE	yes	5204	36.57	PF03551.13	7.1e-25	Transcriptional regulator PadR-like family
WP_002172971	Bacillus cereus VD107	2	WP_002172971_2	MDGEKVMLNVQKGNYYNLGEIGGEIWELIEKPTIINQLVITLVSNYDIERKDCEEQVLSFLECLFQEGLIQIKAHPNR	yes	1225	26.35	PF05402.11	1.7e-19	Coenzyme PQQ synthesis protein D (PqqD)
WP_002172971	Bacillus cereus VD107	3	WP_002172971_3	MKKEWKQPVLEVLNINMTMAGPGHRIPDAVQPDPDDPVKYS	yes	15	18.59	NF033524.1	1.7e-23	lasso_PadeA_fam: paeninodin family lasso peptide
WP_001274518	Bacillus cereus VD115	1	WP_001274518_1	MNVQFKKGVLELCVLALVKRKDSYGYELVQQISNKFLISEGSVYPLLRRLTKEGYFQTYLKESTEGPPRKYYQLTEQGETQLHLLVTEWRDFAKGVQEIIEGVNWDE	yes	5215	40.12	PF03965.15	5.9e-05	Penicillinase repressor
WP_001274518	Bacillus cereus VD115	2	WP_001274518_2	MQSEENIVSDMDGEKVMLNVQKGKYYNLGETGGEIWEIMKTPIMVTELVNIMLSKYNIERKDCEEQVLTFLECLFQEGLIQIKDQPNR	yes	1211	30.78	PF04351.12	2.2e-06	Pilus assembly protein, PilP
WP_001274518	Bacillus cereus VD115	3	WP_001274518_3	MKKDWTIPTLEVLDINMTMAGPGIKTPDAVQPDVDEVVHYS	yes	15	20.39	NF033524.1	1.1e-21	lasso_PadeA_fam: paeninodin family lasso peptide
WP_001274518	Bacillus cereus VD115	4	WP_001274518_4	MGDVVNIIGKVYKCKVIGTNGVTDPSQVNSSAEWEYLSELAMFKLFGRIEE	yes	2859	19.67	none	none	none
WP_016105874	Bacillus cereus VD118	1	WP_016105874_1	MIKKQAILLNQCVAQVKGNVVSDMDGEKVMLSIKNGKYYNLGKMGGVIWELIEKPISVTELVTTLISEYEVEQLQCEGQVLSFLEMLLEEELVEVK	yes	1238	59.71	PF05402.11	1.3e-18	Coenzyme PQQ synthesis protein D (PqqD)
WP_016105874	Bacillus cereus VD118	2	WP_016105874_2	MNVQFKKGVLELCVLALVKRKDCYGYELVQQISNKFLISEGSVYPLLRRLTKEEYFQTYLKESTEGPPRKYYQLTEQGETQLHLLVTEWRDFAKGVQEIIEGVEWDE	yes	5278	32.93	PF03551.13	2.1e-24	Transcriptional regulator PadR-like family
WP_016105874	Bacillus cereus VD118	3	WP_016105874_3	MKKEWEKPILEVLDVKMTMLGKEGEYTDAAFPDHTPKGDLTFS	yes	14	18.84	NF033524.1	2.3e-20	lasso_PadeA_fam: paeninodin family lasso peptide
WP_002087910	Bacillus cereus VD142	1	WP_002087910_1	MNVQFKKGVLELCVLALVKRKDCYGYELVQQISNKFLISEGSVYPLLRRLTKEGYFQTYLKESTEGPPRKYYQLTEQGEMQLTLLVTEWRDFAKGVQEIIEGVEWDE	yes	5198	38.22	PF03965.15	5e-05	Penicillinase repressor
WP_002087910	Bacillus cereus VD142	2	WP_002087910_2	MSLEHNVVQSKGNIVSDMDGEKVMLNVQKGNYYNLGEIGGEIWELIEKPIIINQLVTMLVSNYDIERKDCEEQVLSFLECLFQEGLIQIKDHPNK	yes	1173	36.1	PF05402.11	4e-19	Coenzyme PQQ synthesis protein D (PqqD)
WP_002087910	Bacillus cereus VD142	3	WP_002087910_3	MRMKKEWKQPVLEVLNINMTMAGPGHKYPDSIQPDPDDPVKYS	yes	9	23.53	NF033524.1	1.6e-23	lasso_PadeA_fam: paeninodin family lasso peptide
WP_016131130	Bacillus cereus VDM006	1	WP_016131130_1	MSSKQAISLHSFVVQGQENVVSDMDGEKVMMSIHNGKYYNLGGIGGEIWSLINELISVNQVIDILLSRYMIEEAECKEQVLSFLNHLYAEGLISVDEKL	yes	1182	48.4	PF05402.11	2.1e-18	Coenzyme PQQ synthesis protein D (PqqD)
WP_016131130	Bacillus cereus VDM006	2	WP_016131130_2	MKQEWQSPVLEVLDINMTMAGPGKRLVDQVFEDEDEQGALHHS	yes	14	15.6	NF033524.1	2.6e-21	lasso_PadeA_fam: paeninodin family lasso peptide
WP_016131130	Bacillus cereus VDM006	3	WP_016131130_3	MIPTFLISPKNKWFEFSNHLFSLSIKLPHTNMSKGDEGLVPT	no	7713	0.38	none	none	none
WP_016132428	Bacillus cereus VDM021	1	WP_016132428_1	MSSKQAISLHSFVVQGQENVVSDMDGEKVMMSIHNGKYYNLGGIGGEIWSLINELISVNQVIDILLSRYMIEEAECKEQVLSFLNHLYAEGLISVDEKL	yes	1182	46.63	PF05402.11	2.1e-18	Coenzyme PQQ synthesis protein D (PqqD)
WP_016132428	Bacillus cereus VDM021	2	WP_016132428_2	MKQEWQSPVLEVLDINMTMAGPGKRLVDQVFEDEDEQGALHHS	yes	14	15.6	NF033524.1	2.6e-21	lasso_PadeA_fam: paeninodin family lasso peptide
WP_016132428	Bacillus cereus VDM021	3	WP_016132428_3	MESFLTSYYKYTGEFIIYSLIILTIFTYYQYMVKANPCPTKDI	yes	6692	1.72	none	none	none
WP_016130933	Bacillus cereus VDM053	1	WP_016130933_1	MNSKQTISLHSFVVQGQENVVSDMDGEKVMMSIHNGKYYNLGGIGGEIWSLINELISVNQVIDILLSRYMIEEAECKEQVLSFLNHLYAEGLISVDEKL	yes	1182	47.37	PF05402.11	2.1e-18	Coenzyme PQQ synthesis protein D (PqqD)
WP_016130933	Bacillus cereus VDM053	2	WP_016130933_2	MKQEWQSPVLEVLDINMTMAGPGKRLVDQVFEDEDESGALHHS	yes	14	14.56	NF033524.1	2.6e-21	lasso_PadeA_fam: paeninodin family lasso peptide
WP_016130933	Bacillus cereus VDM053	3	WP_016130933_3	MKVTAIPIKSEIVGVHNLVVNANGIFY	yes	825	1.21	none	none	none
WP_002191250	Bacillus cereus VDM062	1	WP_002191250_1	MSSKQTISLHSFVVQGQENVVSDMDGEKVMMSIHNGKYYNLGGIGGEIWSLINELISVNQVIDILLSRYMIEEAECKGQVLSFLNHLYAEGLISVDEKL	yes	1183	44.59	PF05402.11	8.4e-18	Coenzyme PQQ synthesis protein D (PqqD)
WP_002191250	Bacillus cereus VDM062	2	WP_002191250_2	MKQEWQSPVLEVLDINMTMAGPGKRLVDQVFEDEDEQGALHHS	yes	15	17.43	NF033524.1	2.6e-21	lasso_PadeA_fam: paeninodin family lasso peptide
WP_002191250	Bacillus cereus VDM062	3	WP_002191250_3	MHRSINDIFTSNTNNTHISTVYSK	yes	6905	-1.48	none	none	none
WP_047942565	Bacillus circulans	1	WP_047942565_1	MRKTQAQINKQTIVVQTPGHIVSDMNGEKVMLSIANSKYYNLGHIGGDIWELIKEPISIDRVVAILMEKYEVTQRKCEQHVCSFLETLKEEGLITIKST	yes	1229	34.6	PF05402.11	2.5e-18	Coenzyme PQQ synthesis protein D (PqqD)
WP_047942565	Bacillus circulans	2	WP_047942565_2	MMLLNEELARDCFYQVNKENTCKELNSQMYIWNQQNNTYYKIGEIGTVIWEYCKYPISEQQIVAMLMEDYEVSKEECEQQVEYFLAELLADNLLVKVDLKGCLE	yes	4989	34.14	PF05402.11	4.7e-16	Coenzyme PQQ synthesis protein D (PqqD)
WP_047942565	Bacillus circulans	3	WP_047942565_3	MIGERIRYLRQRKGYSLSRLAKEAEVSKTYLSNIDRGLQNNPSLHFLEKVAAKLGTSVEYLISDDFEKDMLNNKTSSKGTIK	yes	1547	24.08	PF13560.5	1e-13	Helix-turn-helix domain
WP_047942565	Bacillus circulans	4	WP_047942565_4	MNKLEWKEPNLEVLDVKETMAGPFNNNKLDATYETGTPFPDLGWS	yes	43	18.02	NF033524.1	2.9e-16	lasso_PadeA_fam: paeninodin family lasso peptide
WP_046217964	Bacillus endophyticus	1	WP_046217964_1	MAVKIKKRGERFMKSTGIVRKVDELGRVVLPKELRRTFSIREKDPIEIFIDEEKIILQKYKSNLECIITGEVSSDNKVYPGNIVLSDEGAEILKKELENKLQES	yes	6836	37.84	PF04014.17	5.6e-15	Antidote-toxin recognition MazE, bacterial antitoxin
WP_046217964	Bacillus endophyticus	2	WP_046217964_2	MSTLSLKHHVVQGEGNIASDMDQEKVMLNIENGKYYNLGNIGGAIWDEMSEAILVEELIEKLLNKYDVQREQCETHVLSFLSHLQSEKLIKVM	yes	1165	31.78	PF05402.11	1.2e-20	Coenzyme PQQ synthesis protein D (PqqD)
WP_046217964	Bacillus endophyticus	3	WP_046217964_3	MEKKQWEKPEVEVLDVNKTMAGPGLSYPDAVQPDPDPEDAMHHDS	yes	14	12.04	NF033524.1	8.5e-22	lasso_PadeA_fam: paeninodin family lasso peptide
WP_026009525	Bacillus filamentosus	1	WP_026009525_1	MAVKIKKRGERFMKSTGIVRKVDELGRVVLPKELRRTFSIREKDPIEIFIDEEKIILQKYKSNLECIITGEVSSDNKVYPGNIVLSDEGAEILKKELENKLQES	yes	6838	36.56	PF04014.17	5.6e-15	Antidote-toxin recognition MazE, bacterial antitoxin
WP_026009525	Bacillus filamentosus	2	WP_026009525_2	MSTLSLKHHVVQGEGNIASDMDQEKVMLNIENGKYYNLGNIGGAIWDEMSEAILVEELIEKLLNKYDVQREQCETHVLSFLSHLQSEKLIKVM	yes	1166	32.87	PF05402.11	1.2e-20	Coenzyme PQQ synthesis protein D (PqqD)
WP_026009525	Bacillus filamentosus	3	WP_026009525_3	MEKKQWEKPEVEVLDVNKTMAGPGLSYPDAVQPDPDPEDAMHHDS	yes	15	12.1	NF033524.1	8.5e-22	lasso_PadeA_fam: paeninodin family lasso peptide
WP_035333146	Bacillus firmus DS1	1	WP_035333146_1	MESLRKETKIQINDDVYISRNDHNQLIILNLNTSMYFGLDSVGAVFWEYIKKHENVNAIINQLIQHFNVGEPIIRKDLENLVTQLKNKELVKIVN	yes	2049	30.5	PF05402.11	2e-17	Coenzyme PQQ synthesis protein D (PqqD)
WP_035333146	Bacillus firmus DS1	2	WP_035333146_2	MSEKKDVKIEYSTPKFVEYGSAVDLTKGSLQSQLAEGTDPWTGYRRS	yes	37	21.08	NF033528.1	5.1e-06	lasso_cyano: lasso peptide
WP_035333146	Bacillus firmus DS1	3	WP_035333146_3	MNNGDLIVTVHHRGVDFVQDVQPLQNVHQVIRYQKHGDILQLVVGVFLEGQDMIGLVATVRKGLTLQKLTQVIADARDHLNLTL	yes	3497	3.77	none	none	none
WP_025909594	Bacillus flexus T6186-2	1	WP_025909594_1	MTRVKQLSMNHLVTQREGNIVSDMGNEKVMLNIENGKYYNLGTTGGEMWELIAAPIAVSEVVTKIMTKYDVNKEQCEEEVLSFLAHMYEEKLVQVTTQK	yes	1156	40.88	PF05402.11	1.4e-19	Coenzyme PQQ synthesis protein D (PqqD)
WP_025909594	Bacillus flexus T6186-2	2	WP_025909594_2	MIGARVKEIRTQKHISLTQLAERSKITKSYLSNLERNICDNPTIDIVQKLAAGLGVSPVSLIGWRDTYKERESISSVKNEIIHMELTQLEELKKHVDLVIFKKKKLPLGDFHEFL	yes	3897	39.9	PF13560.5	1e-12	Helix-turn-helix domain
WP_025909594	Bacillus flexus T6186-2	3	WP_025909594_3	MKREWEKPVLEVLDVNMTMAGPGLSTPDAVQPDPDETIHYS	yes	14	9.93	NF033524.1	9.3e-23	lasso_PadeA_fam: paeninodin family lasso peptide
WP_053604405	Bacillus gobiensis	1	WP_053604405_1	MDKKITPDSVVAQNEGYIASNMDGEKVMMSIKNSKYYNLGEIGGAIWDAAVRPIKVSDLVTHLQSEYDVNREQCERQVIAFLENLQKEGLIQSGKGSEVM	yes	1106	45.16	PF05402.11	3e-20	Coenzyme PQQ synthesis protein D (PqqD)
WP_053604405	Bacillus gobiensis	2	WP_053604405_2	MLQNIGIPGLFLILVIALVIFGPSKLPELGRAVGSTLREFKKSTQDLVSGEEAEENKPKINKAKETK	no	6491	28.25	PF02416.15	5e-25	mttA/Hcf106 family
WP_053604405	Bacillus gobiensis	3	WP_053604405_3	MVKKVIAQMWEGIARLRCIIAQIHERIARLGAIIAPIRGLIVQIPRIIAHLEGLVWLHCYMPNLYRCGVKQLQGVIFNLILIICMI	no	4659	10.52	none	none	none
WP_035342256	Bacillus hemicellulosilyticus JCM 9152	1	WP_035342256_1	MDGEKVMLNITKGKYYNLGSVGGDIWELLQSPTTIGQVVMKLHEQYDVTEEQCERHVIQFIEKLLKEDLIILNSKEV	yes	1177	18.06	PF05402.11	7.1e-21	Coenzyme PQQ synthesis protein D (PqqD)
WP_035342256	Bacillus hemicellulosilyticus JCM 9152	2	WP_035342256_2	MFVLPLENIKEIDQEWEQLMKEAKEIGLSPEEVRLFLKQGSKHSLSVQMIQQSNSLA	no	5024	6.14	PF00531.21	1e-05	Death domain
WP_035342256	Bacillus hemicellulosilyticus JCM 9152	3	WP_035342256_3	MARATLEVLEVAMTMSGKGKRPGKKNDGVEDCS	yes	26	-1.51	NF033524.1	2.9e-10	lasso_PadeA_fam: paeninodin family lasso peptide
WP_029565756	Bacillus indicus	1	WP_029565756_1	MKINMSSQVKQKEGNIVSRMNDEIVMMNIDKGNYYNLGTVGGEIWNKIEHECNVSEVVSHLTSIYEITKKKCEVEVIVFLNKLYNEDLVEIIKH	yes	1181	27.65	PF05402.11	7.8e-18	Coenzyme PQQ synthesis protein D (PqqD)
WP_029565756	Bacillus indicus	2	WP_029565756_2	MKKWETPKLEILSVQETLASQNWGKYDEGYNEDLGEQGQIGIHHGS	yes	15	27.02	NF033524.1	8.2e-12	lasso_PadeA_fam: paeninodin family lasso peptide
WP_029565756	Bacillus indicus	3	WP_029565756_3	MFVAGECNSNPCYYNDIGKFVSRKI	yes	7292	-5.09	none	none	none
WP_029280913	Bacillus indicus LMG 22858	1	WP_029280913_1	MKINMSSQVKQKEGNIVSRMNDEIVMMNIDKGNYYNLGTVGGEIWNKIEHECNVSEVVSHLTSIYEITKKKCEVEVIVFLNKLYNEDLVEIIKH	yes	1181	27.65	PF05402.11	7.8e-18	Coenzyme PQQ synthesis protein D (PqqD)
WP_029280913	Bacillus indicus LMG 22858	2	WP_029280913_2	MKKWETPKLEILSVQETLASQNWGKYDEGYNEDLGEQGQIGIHHGS	yes	15	27.02	NF033524.1	8.2e-12	lasso_PadeA_fam: paeninodin family lasso peptide
WP_029280913	Bacillus indicus LMG 22858	3	WP_029280913_3	MFVAGECNSNPCYYNDIGKFVSRKI	yes	7292	-5.09	none	none	none
WP_026694361	Bacillus kribbensis DSM 17871	1	WP_026694361_1	MNRLLPYHEMSLKLLDLIKTSSEETRDEQIEQIVDMLDSRQKFLASILPPYSEEELFTGSILIETEEEITKKLSVIKRAIQMDIQKLQKKKLGSQKYKNPYQSLSLDGMFYDRKN	yes	6928	38.41	PF15249.5	3.1e-06	Conserved region of unknown function on GLTSCR protein
WP_026694361	Bacillus kribbensis DSM 17871	2	WP_026694361_2	MVKTFTMDQNTLFTQCPGSIVSDMDGEKVMLSISNGKYYNLGDVGGDIWELLKTPISISGIIKSLTQEYDVEIEDCTEQVHSFIEHLYKEKLIEKAE	yes	1239	37.03	PF05402.11	1.7e-19	Coenzyme PQQ synthesis protein D (PqqD)
WP_026694361	Bacillus kribbensis DSM 17871	3	WP_026694361_3	MKKQWEKPVLEVLDVKMTMGHTAQMDHLDAKYEAGTPYAKLTWS	yes	16	22.24	NF033524.1	1.5e-16	lasso_PadeA_fam: paeninodin family lasso peptide
WP_026694361	Bacillus kribbensis DSM 17871	4	WP_026694361_4	MNAPFIKVFKHGVSCLDSMPKYFNLLKEEAVKDLDKYPKSITKAIRYIKQDAPIEQLEEIRNLVNYAIWKRKLKSE	yes	6638	11.18	PF06238.10	4.7e-06	Borrelia burgdorferi BBR25 lipoprotein
WP_034637716	Bacillus manliponensis	1	WP_034637716_1	MIGTNICKLRKKRKLTLSELAEKAKVSKSYLSNIERDINKNPSVQVLKKIALVLDVDLSTLLTINTNAEMKHAPEREWIEFIFELKKAGVEKEKIHEYQILIDFIKWSNSRDG	yes	1757	47.65	PF12844.6	4.6e-16	Helix-turn-helix domain
WP_034637716	Bacillus manliponensis	2	WP_034637716_2	MINLREVSLSSIVAQCEGNIVSDMDGETVMMSVENGKYYNLGKIGGAIWNIMKEPVSIEQVVTILMSEYDVEREDCEEQVRSFLIQLYEEDLICIKHKD	yes	1166	46.69	PF05402.11	4.1e-20	Coenzyme PQQ synthesis protein D (PqqD)
WP_034637716	Bacillus manliponensis	3	WP_034637716_3	MKEQWEKPELEILTIHMTMAGPGLRIADAEQTDPDEDVHYS	yes	15	18.89	NF033524.1	1.1e-18	lasso_PadeA_fam: paeninodin family lasso peptide
WP_034637716	Bacillus manliponensis	4	WP_034637716_4	MYSNVGLLIQVDENDFNEKVIPQVCKVKEHS	yes	5650	10.57	none	none	none
WP_025029001	Bacillus mannanilyticus JCM 10596	1	WP_025029001_1	MFGPKELKKIKIECSQNVVITMIDDEAVLLDIEGDTYFGLDPTGLFIWKKLNEGLSYETIENEVKLVYDVTSEEFQSDFICFIKQMEEKRLVNIKWS	yes	427	42.69	PF05402.11	7.2e-16	Coenzyme PQQ synthesis protein D (PqqD)
WP_025029001	Bacillus mannanilyticus JCM 10596	2	WP_025029001_2	MRSTTKYVFIVSLIIFLVSVFLLLQERNQELKQNEQMLSEFQIPESVQDVPPINDKDKYVDDYMEPSLVAIYISVAIMIITGGILLLTRKEKAKL	yes	3906	34.79	PF06691.10	4e-06	Protein of unknown function (DUF1189)
WP_025029001	Bacillus mannanilyticus JCM 10596	3	WP_025029001_3	MKNYTSPVVVEYGKASELVQGCMGWGKEGFALRDSDTNKIYVWNGAEVQCVCGYQGWTC	yes	4949	30.62	NF033521.1	6.6e-07	lasso_leader_L3: lasso RiPP family leader peptide-containing protein
WP_025029001	Bacillus mannanilyticus JCM 10596	4	WP_025029001_4	GLPIAKKPLKSITIKHNFIVKEHSVTSVRLYFLYKEFKFVKDIKWEECI	yes	1624	10.93	none	none	none
WP_050690596	Bacillus megaterium	1	WP_050690596_1	MIGDRVKEMRMKKQLSLSELEECTGITKSYLSNIERNISTNPTIDIIQKLASGFKVHPLVLLNWKEGKKELQSTNDSLEYIKYRINSMDNEQLRELKDYVSVIEWKRRKIPLCDLIKFI	yes	5172	47.28	PF13560.5	1.5e-09	Helix-turn-helix domain
WP_050690596	Bacillus megaterium	2	WP_050690596_2	MIGDRIRTIRVQKRMTLSNLAEKANVTKSYLSNIERNISTNPTIEFVEKVALALNMKPESLLGWEKDVSSLDNSFSYVKKYLLTMDDEQLIELKDYIDFILWKRDRK	yes	5824	43.73	PF13560.5	2e-12	Helix-turn-helix domain
WP_050690596	Bacillus megaterium	3	WP_050690596_3	MIKVEKISIEHLVIQSEGNIVSDMGSEKVMLNIKNGKYYNLGKIGGCIWENIDKPILVSELISNIMAKYDVKKEQCEEEVISFLESMYEEKLVRVITQN	yes	1155	43.31	PF05402.11	3.1e-20	Coenzyme PQQ synthesis protein D (PqqD)
WP_050690596	Bacillus megaterium	4	WP_050690596_4	MIQLWYGFISGNQLLTTLFSESISDCLIEIVVPLNKNENKEILFITRPKHKEIEIAIIEEINGLPQNPIFNFSLRTDTAFKPILP	yes	7533	30.03	none	none	none
WP_050690596	Bacillus megaterium	5	WP_050690596_5	MKREWEKPVLEVLDVNMTMAGPGHRLPDAVQPDPDDAVKYS	yes	14	21.61	NF033524.1	4.1e-23	lasso_PadeA_fam: paeninodin family lasso peptide
WP_050690596	Bacillus megaterium	6	WP_050690596_6	MLKVKEAAYIHCGMKTGIFKLKENTRFSYIHSRGFFACESKRRIQRRVSAD	yes	6968	13.22	PF02992.13	5.5e-06	Transposase family tnp2
WP_014461235	Bacillus megaterium WSH-002	1	WP_014461235_1	MIKSEQILPKHVVTQSEGNIVSDMGNEKVMLNIENGKYYNLGEIGGDIWESISKPTQVNELVNHIVKKYDVQTDKCEEEVISFLENMYQENLIELVVEG	yes	1158	51.86	PF05402.11	1.8e-20	Coenzyme PQQ synthesis protein D (PqqD)
WP_014461235	Bacillus megaterium WSH-002	2	WP_014461235_2	MIGRRVKEIRMQKKLSLSQLAERADIAKSYLSNIERDICINPTIDVVEKLAQALKVHPAVLLSWEIKELGSESMDDSFSCIKSHISTLDSLQLKELRDSIDIVVWKREKVPLSDLGNLI	yes	4170	50.73	PF13560.5	6.9e-15	Helix-turn-helix domain
WP_014461235	Bacillus megaterium WSH-002	3	WP_014461235_3	MKFFKDASKREHQNWNKAVSAGFYILLLLLFVNVIMYTYNGAELVSSFSMFWTGIIVTFGYQFILNRQSEKK	yes	842	23.77	PF04241.14	9.1e-06	Protein of unknown function (DUF423)
WP_014461235	Bacillus megaterium WSH-002	4	WP_014461235_4	MNETFKALADPTRRKILELLKERDLTAGEISEYFNMTKPSISNHLKILKQADLVQDEKRGQFVIYSLNTTVFQDLIGWFFSFQKGES	yes	3142	16.08	PF12840.6	1.3e-17	Helix-turn-helix domain
WP_014461235	Bacillus megaterium WSH-002	5	WP_014461235_5	MKKEWKKPVLEVLDVNMTMAGPGTSIPDAVQPDPDETVHYS	yes	14	11.67	NF033524.1	1.6e-24	lasso_PadeA_fam: paeninodin family lasso peptide
WP_014461235	Bacillus megaterium WSH-002	6	WP_014461235_6	MNKQPWHRSEKFLLLLCFFAPPIGYVAVVMNKKKLSREQWLSNLTVATIIMSIWLLKFLPHQWGIIILLTGVGIYWYHRILKKFKK	yes	585	8.98	none	none	none
WP_057912968	Bacillus muralis	1	WP_057912968_1	MIESAVFSKNKVVTQKKGIIVSNMDGEIVMLSIDKGNYYNLGVLGGDIWSLIEEPIRIGDLINKLMSDYEVQQQECEEEVISFISDLYAEGLILLLDDM	yes	1142	50.95	PF05402.11	6.7e-18	Coenzyme PQQ synthesis protein D (PqqD)
WP_057912968	Bacillus muralis	2	WP_057912968_2	MDQEVTNFIQSLDEPWQLQLCNDLRESIHHAIPEVQERMQYKKPHFLKNGKYAAVISTSKKVVSFTIFNTTDLEIPPSFDGPSERKTLKILKDEKPDYDQLISLVQLSSLNL	no	4234	30.11	PF08818.10	2.9e-14	Domain of unknown function (DU1801)
WP_057912968	Bacillus muralis	3	WP_057912968_3	MKKEWEKPKLEILNVNMTMAGPGRRLPDAIQPDPDDPVKFS	yes	5	8.02	NF033524.1	1e-21	lasso_PadeA_fam: paeninodin family lasso peptide
WP_042980977	Bacillus mycoides	1	WP_042980977_1	MSSKQTISLHSFVVQGQENVVSDMDGEKVMMSIHNGKYYNLGGIGGEIWSLINELISVNQVIDILLSRYMIEEAECKEQVLSFLNHLYAEGLISVDEKL	yes	1182	44.52	PF05402.11	2.1e-18	Coenzyme PQQ synthesis protein D (PqqD)
WP_042980977	Bacillus mycoides	2	WP_042980977_2	MKQEWQSPVLEVLDINMTMAGPGKRLVDQVFEDEDEQGALHHS	yes	14	14.67	NF033524.1	2.6e-21	lasso_PadeA_fam: paeninodin family lasso peptide
WP_042980977	Bacillus mycoides	3	WP_042980977_3	MFSVENIFWFFVTKIVEDGIIRIACWWYGQFGI	yes	5573	-1.03	none	none	none
WP_012261441	Bacillus mycoides	1	WP_012261441_1	MNVQFKKGVLELCVLALVKRKDSYGYELVQQISNKFLISEGSVYPLLRRLTKEGYFQTYLKESTEGPPRKYYQLTEQGEMQLTLLVTEWRDFAKGVQEIIEGVEWDE	yes	5205	39.2	PF03965.15	3.3e-05	Penicillinase repressor
WP_012261441	Bacillus mycoides	2	WP_012261441_2	MQSEGNIVSDMDGEKVMLNVQKGKYYNLGETGGEIWELIKTPIMVTELVSTLLSKYNIERGDCEEQVLSFLERLFQEGLIQIKDQSNR	yes	1201	29.57	PF05402.11	3.7e-20	Coenzyme PQQ synthesis protein D (PqqD)
WP_012261441	Bacillus mycoides	3	WP_012261441_3	MKKDWTMPTLEVLDINMTMAGPGIKIPDAAQPDVDETIHHS	yes	15	20.81	NF033524.1	8.1e-22	lasso_PadeA_fam: paeninodin family lasso peptide
WP_002128588	Bacillus mycoides	1	WP_002128588_1	MNVQFKKGVLELCVLALVKRKDCYGYELVQQISNKFLISEGSVYPLLRRLTKEGYFQTYLKESTEGPPRKYYQLTEQGEMQLTLLVTEWRDFAKGVQEIIEGVEWDE	yes	5198	37.87	PF03965.15	5e-05	Penicillinase repressor
WP_002128588	Bacillus mycoides	2	WP_002128588_2	MDGEKVMLNVQKGNYYNLGEIGGEIWELIEKPIIINQLVTMLVSNYDIERKDCEEQVLSFLECLFQEGLIQIKDQPNR	yes	1224	27.45	PF05402.11	2e-19	Coenzyme PQQ synthesis protein D (PqqD)
WP_002128588	Bacillus mycoides	3	WP_002128588_3	MKKEWKQPVLEVLNINMTMAGPGHKYPDAVQPDPDDPVKYS	yes	15	20.94	NF033524.1	6.1e-24	lasso_PadeA_fam: paeninodin family lasso peptide
WP_002128588	Bacillus mycoides	4	WP_002128588_4	MIIIHKLLFYFFHITVKNALFTEEILGCSENNSRGVMYKEHSVFLIKL	yes	6809	10.12	none	none	none
WP_002167805	Bacillus mycoides	1	WP_002167805_1	MNVQFKKGVLELCVLALVKRKDCYGYELVQQISNKFLISEGSVYPLLRRLTKEGYFQTYLKESTEGPPRKYYQLTEQGEMQLTLLVTEWRDFAKGVQEIIEGVEWDE	yes	5198	37.87	PF03965.15	5e-05	Penicillinase repressor
WP_002167805	Bacillus mycoides	2	WP_002167805_2	MDGEKVMLNVQKGNYYNLGEIGGEIWELIEKPIIINQLVTMLVSNYDIERKDCEEQVLSFLECLFQEGLIQIKDQPNR	yes	1224	27.45	PF05402.11	2e-19	Coenzyme PQQ synthesis protein D (PqqD)
WP_002167805	Bacillus mycoides	3	WP_002167805_3	MKKEWKQPVLEVLNINMTMAGPGHKYPDAVQPDPDDPVKYS	yes	15	20.94	NF033524.1	6.1e-24	lasso_PadeA_fam: paeninodin family lasso peptide
WP_002167805	Bacillus mycoides	4	WP_002167805_4	MIIIHKLLFYFFHITVKNALFTEEILGCSENNSRGVMYKEHSVFLIKL	yes	6803	10.12	none	none	none
WP_002066539	Bacillus mycoides	1	WP_002066539_1	MNVQFKKGVLELCVLALVKRKDCYGYELVQQISNKFLISEGSVYPLLRRLTKEGYFQTYLKESTEGPPRKYYQLTEQGEMQLTLLVTEWRDFAKGVQEIIEGVEWDE	yes	5199	38.58	PF03965.15	5e-05	Penicillinase repressor
WP_002066539	Bacillus mycoides	2	WP_002066539_2	MDGEKVMLNVQKGNYYNLGEIGGEIWELIEKPIIINQLVTMLVSNYDIERKDCEEQVLSFLECLFQEGLIQIKDQPNR	yes	1225	27.74	PF05402.11	2e-19	Coenzyme PQQ synthesis protein D (PqqD)
WP_002066539	Bacillus mycoides	3	WP_002066539_3	MKKEWKQPVLEVLNINMTMAGPGHKYPDAVQPDPDDPVKYS	yes	16	20.94	NF033524.1	6.1e-24	lasso_PadeA_fam: paeninodin family lasso peptide
WP_002111225	Bacillus mycoides	1	WP_002111225_1	MNVQFKKGVLELCVLALVKRKDCYGYELVQQISNKFLISEGSVYPLLRRLTKEEYFQTYLKESTEGPPRKYYQLTEQGETQLTLLVTEWRDFAKGVQEIIEGVEWDE	yes	5199	35.46	PF03551.13	2.4e-24	Transcriptional regulator PadR-like family
WP_002111225	Bacillus mycoides	2	WP_002111225_2	MDGEKVMLNVQKGNYYNLGEIGGEIWELIEKPIIINQLVTMLVSNYDIERKDCEEQVLSFLECLFQEGLIQIKDHPNK	yes	1225	25.52	PF05402.11	2e-19	Coenzyme PQQ synthesis protein D (PqqD)
WP_002111225	Bacillus mycoides	3	WP_002111225_3	MKKEWKQPILEVLNINMTMAGPGRRIPDAVQPDPDDPVKYS	yes	15	23.08	NF033524.1	5.6e-22	lasso_PadeA_fam: paeninodin family lasso peptide
WP_033729831	Bacillus mycoides FSL H7-687	1	WP_033729831_1	MNVQFKKGVLELCVLALVKRKDCYGYELVQQISNKFLISEGSVYPLLRRLTKEGYFQTYLKESTEGPPRKYYQLTEQGEMQLTLLVTEWRDFAKGVQEIIEGVEWDE	yes	5199	37.87	PF03965.15	5e-05	Penicillinase repressor
WP_033729831	Bacillus mycoides FSL H7-687	2	WP_033729831_2	MDGEKVMLNVQKGNYYNLGEIGGEIWELIEKPIIINQLVTMLVSNYDIERKDCEEQVLSFLECLFQEGLIQIKDQPNR	yes	1225	27.45	PF05402.11	2e-19	Coenzyme PQQ synthesis protein D (PqqD)
WP_033729831	Bacillus mycoides FSL H7-687	3	WP_033729831_3	MKKEWKQPVLEVLNINMTMAGPGHKYPDAVQPDPDDPVKYS	yes	16	20.94	NF033524.1	6.1e-24	lasso_PadeA_fam: paeninodin family lasso peptide
WP_033729831	Bacillus mycoides FSL H7-687	4	WP_033729831_4	MIIIHKLLFYFFHITVKNALFTEEILGCSENNSRGVMYKEHSVFLIKL	yes	6802	10.12	none	none	none
WP_019383187	Bacillus oceanisediminis 2691	1	WP_019383187_1	MITNQKISLSNIVSQGEGIIVSDMGGEKVMLSITKGKYFNLGEMGGEIWDLMKGTIEVKQIISVLESIYQVDQEECEEQVLTFLSQLYDHELIKINY	yes	2487	51.64	PF05402.11	1.6e-20	Coenzyme PQQ synthesis protein D (PqqD)
WP_019383187	Bacillus oceanisediminis 2691	2	WP_019383187_2	MKKQWQKPELEVLNINMTMAGPGIKTPDAVQPDQDETVHYS	yes	14	18.56	NF033524.1	2.6e-23	lasso_PadeA_fam: paeninodin family lasso peptide
WP_019383187	Bacillus oceanisediminis 2691	3	WP_019383187_3	MSWIQKCLKVNIGCARNYAVYLSEERLEFVFLSEIFLKSG	yes	209	9.23	none	none	none
WP_006096609	Bacillus pseudomycoides	1	WP_006096609_1	MSSKQTISLHSFVVQGQENVVSDMDGEKVMMSIHNGKYYNLGGIGGEIWSLINELISVNQVIDILLSRYMIEEAECKEQVLSFLNHLYAEGLISVDEKL	yes	1182	45.67	PF05402.11	2.1e-18	Coenzyme PQQ synthesis protein D (PqqD)
WP_006096609	Bacillus pseudomycoides	2	WP_006096609_2	MKQEWQSPVLEVLDINMTMAGPGKRLVDQVFEDEDEQGALHHS	yes	14	15.6	NF033524.1	2.6e-21	lasso_PadeA_fam: paeninodin family lasso peptide
WP_006096609	Bacillus pseudomycoides	3	WP_006096609_3	MIPTFLISPKNKWFEFPNHLFSLSIKLPHTNMSKGDEGLVPT	no	7743	1	none	none	none
WP_003202168	Bacillus pseudomycoides	1	WP_003202168_1	MSSKQTISLHSFVVQGQENVVSDMDGEKVMMSIHNGKYYNLGGIGGEIWSLINELISVNQVIDILLSRYMIEEAECKEQVLSFLNHLYAEGLISVDEKL	yes	1183	45.79	PF05402.11	2.1e-18	Coenzyme PQQ synthesis protein D (PqqD)
WP_003202168	Bacillus pseudomycoides	2	WP_003202168_2	MKQEWQSPVLEVLDINMTMAGPGKRLVDQVFEDEDEQGALHHS	yes	15	15.6	NF033524.1	2.6e-21	lasso_PadeA_fam: paeninodin family lasso peptide
WP_003202168	Bacillus pseudomycoides	3	WP_003202168_3	MGLLFMKIEVVGSYGVEVNI	yes	3489	-1.61	none	none	none
WP_033797511	Bacillus pseudomycoides	1	WP_033797511_1	MSSKQTISLHSFVVQGQENVVSDMDGEKVMMSIHNGKYYNLGGIGGEIWSLINELISVNQVIDILLSRYMIEEAECKEQVLSFLNHLYAEGLISVDEKL	yes	1183	45.72	PF05402.11	2.1e-18	Coenzyme PQQ synthesis protein D (PqqD)
WP_033797511	Bacillus pseudomycoides	2	WP_033797511_2	MKQEWQSPVLEVLDINMTMAGPGKRLVDQVFEDEDEQGALHHS	yes	15	15.6	NF033524.1	2.6e-21	lasso_PadeA_fam: paeninodin family lasso peptide
WP_033797511	Bacillus pseudomycoides	3	WP_033797511_3	MTTAKYVFNDVSIDISTNARLIDDTIIN	yes	3726	2.04	PF10245.8	1.2e-05	Mitochondrial 28S ribosomal protein S22
WP_016112626	Bacillus pseudomycoides	1	WP_016112626_1	MSSKQTISLHSFVVQGQENVVSDMDGEKVMMSIHNGKYYNLGGIGGEIWSLINELISVNQVIDILLSRYMIEEAECKEQVLSFLNHLYAEGLISVDEKL	yes	1182	47.88	PF05402.11	2.1e-18	Coenzyme PQQ synthesis protein D (PqqD)
WP_016112626	Bacillus pseudomycoides	2	WP_016112626_2	MKQEWQSPVLEVLDINMTMAGPGKRLVDQVFEDEDEQGALHHS	yes	14	15.6	NF033524.1	2.6e-21	lasso_PadeA_fam: paeninodin family lasso peptide
WP_016112626	Bacillus pseudomycoides	3	WP_016112626_3	MESFLTSYYKYTGEFIIYSLIILTISHIISIW	yes	6692	0.25	none	none	none
WP_048681367	Bacillus simplex	1	WP_048681367_1	MLDIQKISLHATIEQSKGNVASDMDGEKVLMSIKNSKYYNLGRIGGVIWDLIDKPISTSKLIKTLMSQYAVEQRKCEEHVYSFLELLHKEGLIQIGEEK	yes	1170	41.15	PF05402.11	2.5e-17	Coenzyme PQQ synthesis protein D (PqqD)
WP_048681367	Bacillus simplex	2	WP_048681367_2	MYKIPSMISLFIQGLDTLIGDRGVRLSGGERQRLVLARAILRKPAILVLDEATSALDTENEAKIQSAIERLKGKMTIIVIAHRLSTIRNADQVLVMDQGEII	yes	7550	23.93	PF00005.26	8.3e-14	ABC transporter
WP_048681367	Bacillus simplex	3	WP_048681367_3	MKKEWEKPVLEVLDINMTMLGSKNGGVDFYVKDPFDGEEAVLHS	yes	14	22.4	NF033524.1	2.5e-18	lasso_PadeA_fam: paeninodin family lasso peptide
WP_034308688	Bacillus simplex BA2H3	1	WP_034308688_1	MKTQQITLEKAIVQSEGNIVSDMDGEKVMLSVQKGKYYNLGKLGGEIWDLMKEPVTIQELVTTLQSQYDVAQTECEKQVTDFINQLLEQGLVKIEDRINS	yes	1240	34.77	PF04458.11	8.2e-06	Protein of unknown function (DUF505)
WP_034308688	Bacillus simplex BA2H3	2	WP_034308688_2	MKKEWQTPKLEVLNINMTMGGPGIMIPDAMQNDPDEMVHHS	yes	81	22.61	NF033524.1	1.6e-20	lasso_PadeA_fam: paeninodin family lasso peptide
WP_034308688	Bacillus simplex BA2H3	3	WP_034308688_3	MDVPIAFLKGLMWGILFSVPLWLAFCGWIKIIMNFIK	yes	7691	5.07	none	none	none
WP_020061970	Bacillus sp. 123MFChir2	1	WP_020061970_1	MISLDFQIVQNKGNIVSDMDGEKVMLNVRKGKYYNLGGMGGEIWDCIEKPITVSQLVTILLSNYDVEETDCEKQVLSFLECLLQENLIHIENQSNT	yes	1167	36.07	PF05402.11	2.6e-20	Coenzyme PQQ synthesis protein D (PqqD)
WP_020061970	Bacillus sp. 123MFChir2	2	WP_020061970_2	MDSTEWRGGLPLNVQFKKGVLELCVLALVRKRDCYGYELVQQISNKFLISEGSVYPLLRRLTKEGYFQTYLKESSEGPPRKYYQLTNQGAEQLNTLVTEWRDFARGVQEIIEEV	yes	7143	30.37	PF03551.13	2.7e-24	Transcriptional regulator PadR-like family
WP_020061970	Bacillus sp. 123MFChir2	3	WP_020061970_3	MKDTVKILKWVSGGLEALLGIPVLGGTIIVSLLWLPLLFMLALHIITLVLAKKNGMSANGNVLGIVTSCIAWIPFVGMIMHILSAIFIMMDAARKEQTN	no	5236	20.44	none	none	none
WP_020061970	Bacillus sp. 123MFChir2	4	WP_020061970_4	EKGKERYKIEAKNSELKHRHGYDVASSSGLIGMRMQGAMAIFAVNLKRIMTLMKEKKEEK	yes	629	19.91	PF13751.5	1.7e-10	Transposase DDE domain
WP_020061970	Bacillus sp. 123MFChir2	5	WP_020061970_5	MMKKEWKKPVLEVLDINMTMAGPGHKIPDAVQPDPDDPVKYS	yes	12	16.56	NF033524.1	1.9e-24	lasso_PadeA_fam: paeninodin family lasso peptide
WP_020061970	Bacillus sp. 123MFChir2	6	WP_020061970_6	MKIADKICIIIPTNGIHAIQDVTIPRTLPLALIPFFLANTKVMICNANMKRSGSQSKETIIVPPSTGIPNRASKPPLTHFNIFTVSFKICPPQKITSIHSIIKYSIYIVGF	yes	5273	14.13	none	none	none
WP_023625835	Bacillus sp. 17376	1	WP_023625835_1	MKEIDKFPKSIKKAVRYIKQDASKEELKEIRKLIDYAIKLRNVRLD	yes	6680	24.94	none	none	none
WP_023625835	Bacillus sp. 17376	2	WP_023625835_2	MKKQWQKPELEVLNVTMTMAGPGIKTPDAVQPDQDEMVHYS	yes	14	14.2	NF033524.1	2e-22	lasso_PadeA_fam: paeninodin family lasso peptide
WP_023625835	Bacillus sp. 17376	3	WP_023625835_3	MEVEGGQLYFYSGYPILGGFTSVSK	yes	7653	-3.44	PF08906.10	7.4e-06	Domain of unknown function (DUF1851)
WP_015592703	Bacillus sp. 1NLA3E	1	WP_015592703_1	MLLSKEVILTSRVVQSPGNLVSDMDGEKVMLNIENGKYYNLGELGGNIWGLMESEIKIDILIANLLSVYEVEPNECEQQVLSFVNTLYKEGLVQIVE	yes	1177	46.33	PF05402.11	2.1e-18	Coenzyme PQQ synthesis protein D (PqqD)
WP_015592703	Bacillus sp. 1NLA3E	2	WP_015592703_2	MKKQWKQPVLEVLDVSMTMAGPGIRIPDAVQPDPDAPLNDVVHYS	yes	15	17.19	NF033524.1	5.1e-24	lasso_PadeA_fam: paeninodin family lasso peptide
WP_015592703	Bacillus sp. 1NLA3E	3	WP_015592703_3	MFILRLSRSLDSLAHFVGLYKGPKVPEIIDTQKDR	yes	280	-0.03	none	none	none
WP_015592733	Bacillus sp. 1NLA3E	1	WP_015592733_1	MNILGADIIMKQFIRKSDYETTHSDDELIVLNTDESTVTKLNEQGGYCWSLLGEVQTVESLSKAIQQKYGSDTINKKSNIEVFLLKLMEYGLIKNVV	yes	4087	32.23	PF05402.11	3.4e-14	Coenzyme PQQ synthesis protein D (PqqD)
WP_015592733	Bacillus sp. 1NLA3E	2	WP_015592733_2	MKKEWKKPELEILDVNLTMGGPGNAINDSYCTNNQNFETHDGRSNKSNMCS	yes	16	20.39	NF033524.1	6.8e-20	lasso_PadeA_fam: paeninodin family lasso peptide
WP_015592733	Bacillus sp. 1NLA3E	3	WP_015592733_3	MILFLCLVEGFDELIANTRFIKGGNEMNSLTSIPNIGEVLAQKLIDVGINSPENLIEVGSKEAFIRIKHADDSACINMLYALEGAIQGVRWHSLSDETKRELKQFFKAL	no	4999	19.89	PF11731.7	5.3e-10	Pathogenicity locus
WP_028414308	Bacillus sp. 278922_107	1	WP_028414308_1	MIKSEQILPKHVVTQSEGNIVSDMGNEKVMLNIENGKYYNLGEIGGDIWEGISKPTQVNELVNHIVKKYDVQTDKCEEEVISFLENMYQENLIELVVED	yes	1158	53.99	PF05402.11	6.9e-20	Coenzyme PQQ synthesis protein D (PqqD)
WP_028414308	Bacillus sp. 278922_107	2	WP_028414308_2	MIGRRVKEIRVKKKLSLSQLAERAEIAKSYLSNIERDICINPTIDVVEKLAKSLKVHPAVLLSWEIKELGSESVEDSFSCIKNQINTLDSIQLKELRDSIDVIVWKREKVPLSDLGNLI	yes	5186	53.94	PF13560.5	1.3e-12	Helix-turn-helix domain
WP_028414308	Bacillus sp. 278922_107	3	WP_028414308_3	MKFFKDASKREHQNWNKAVSAGFYILLLLLFVNVIMYTYNGAELVSSFSMFWTGMIVTFGYQFILNRKSEKK	yes	831	22.88	PF05462.10	5.8e-07	Slime mold cyclic AMP receptor
WP_028414308	Bacillus sp. 278922_107	4	WP_028414308_4	MNETFKALADPTRRKILELLKERDLTAGEISEYFNMTKPSISNHLKILKQADLVQDEKRGQFVIYSLNTTVFQDLIGWFFSFQKGEK	yes	3138	20.05	PF12840.6	1.3e-17	Helix-turn-helix domain
WP_028414308	Bacillus sp. 278922_107	5	WP_028414308_5	MFGIKERCYVCQKKIQPNEEVWMRMKYPSRRGMTEIKAFLHQEAQFVCMDCFEKTKK	yes	3503	17.52	PF04570.13	8.9e-07	zinc-finger of the FCS-type, C2-C2
WP_028414308	Bacillus sp. 278922_107	6	WP_028414308_6	MKKEWKKPVLEVLDVNMTMAGPGTSIPDAVQPDPDETVHYS	yes	14	11.29	NF033524.1	1.6e-24	lasso_PadeA_fam: paeninodin family lasso peptide
WP_028414308	Bacillus sp. 278922_107	7	WP_028414308_7	MKKQPWHRSEKFLLLLCFFAPPIGYIAVVVNKKKLSREQWLSNLTVATIIMSIWLLKFLPHQWGIIILLTVVGIYWYHRILKKFKK	yes	574	9.27	PF01080.16	2.4e-05	Presenilin
WP_035436929	Bacillus sp. 491mf	1	WP_035436929_1	MSKKQDILLNQFIAQVPGNIVSDMDGEKVMLSISNGKYYNLGAVGGTIWALIEKPISVTKVVTELMQEYEIDQSTCEKQVISFLELLLDEALVEIVDGTAE	yes	1259	54.3	PF11977.7	1.9e-05	Zc3h12a-like Ribonuclease NYN domain
WP_035436929	Bacillus sp. 491mf	2	WP_035436929_2	MIGRNIYQIRKKRGLTLSELAEKAGISKSYLSNIERSINQNPSIQVLEKIGLVLEADLNTLLEMNANTETIQQIEKEWVDFVYELKKAGINKEKLGDYKILIDFIKWQNSGVN	yes	1017	47.46	PF12844.6	6e-15	Helix-turn-helix domain
WP_035436929	Bacillus sp. 491mf	3	WP_035436929_3	METDLSKEGLNMNISERITEQQFKEILMYIYMKGEESNNVEVKRLIEEIKQYLISIMNTSK	yes	4964	23.92	none	none	none
WP_035436929	Bacillus sp. 491mf	4	WP_035436929_4	MKKEWQQPVLEVLDVNMTMASTVYGPYTDEAYNPGHPVDPKNPDTWNRFTS	yes	15	23.14	NF033524.1	3.2e-20	lasso_PadeA_fam: paeninodin family lasso peptide
WP_035436929	Bacillus sp. 491mf	5	WP_035436929_5	MNSTRWRGGLLLNVQFKKGVLELCVLALVKKRDCYGYELVQQISNKFFISEGSVYPLLRRLTKEGYFQTYLKESSEGPPRKYYQLTNEGATQLHALVTEWRDFARGVQEIIEEV	yes	6300	22.78	PF03551.13	8.3e-24	Transcriptional regulator PadR-like family
WP_048717603	Bacillus sp. 522_BSPC	1	WP_048717603_1	MMVIKQEISGIMTYQGNKESVLKEVGNQQYVWNDKRNIYYKLGEIGMIIWEYCQYPISKQQIISMLMDKYDVSKEDCEEQVELFIKELLEDELLELVNLKGCIE	yes	4999	43.35	PF15123.5	2.4e-05	Domain of unknown function (DUF4562)
WP_048717603	Bacillus sp. 522_BSPC	2	WP_048717603_2	MSKTKITIEMTSTVEQTPGQIVSDMNGEKVMLSVANSKYYNLGVIGGDIWGIIKDPITIEKLVNKLLDKYDITQEECQKQVQSFLLTLKKEGLIKIINKEKRRVNDWGKN	yes	1196	36.45	PF05402.11	8.1e-17	Coenzyme PQQ synthesis protein D (PqqD)
WP_048717603	Bacillus sp. 522_BSPC	3	WP_048717603_3	MIGERIKYLRLRKGYSISRLAKEAGVSKTYLSNLDRGIQNNPSLQFLEKVAERLGITVDQLISDEFKQEDI	yes	1509	25.84	PF13560.5	1.7e-13	Helix-turn-helix domain
WP_048717603	Bacillus sp. 522_BSPC	4	WP_048717603_4	MEKLEWKEPKLEVLEVSKTMASTFDNNSLDNTYPAGTAWGDLGWS	yes	18	21.95	NF033524.1	2.8e-13	lasso_PadeA_fam: paeninodin family lasso peptide
WP_034286735	Bacillus sp. 72	1	WP_034286735_1	MLKNQPITKHHLFSQKQGNIVSDMDGEKVMLNIYNGKYYNLGELGGYIWELMEKPLTHQNLVTTLQSQYDVDHSECEEQVTVFLNQLIEEDLIQIGEHNNS	yes	1550	48.48	PF05402.11	1.7e-18	Coenzyme PQQ synthesis protein D (PqqD)
WP_034286735	Bacillus sp. 72	2	WP_034286735_2	MAIGKRIRELRMEQGLSLTELAKRAVVAKSYISSVERGIQLNPSIQFLNKVSAVLNVSVEQLLSDEKSIPEEIDSEWVELAKEAMNSGISKEQFKEFLEFQKWQKRNS	yes	1733	45.99	PF13560.5	6.8e-16	Helix-turn-helix domain
WP_034286735	Bacillus sp. 72	3	WP_034286735_3	MKKEWKKPELEILDVNKTMLGTDGEYTDAAFPSHTPKGDITFGS	yes	14	23.56	NF033524.1	2.4e-19	lasso_PadeA_fam: paeninodin family lasso peptide
WP_034286735	Bacillus sp. 72	4	WP_034286735_4	MKKEWEKPELEILDVNKTMLGTDGEYTDAAFPSHTPKGDLTFGS	yes	244	22.77	NF033524.1	2.8e-19	lasso_PadeA_fam: paeninodin family lasso peptide
WP_034286735	Bacillus sp. 72	5	WP_034286735_5	MPLLQMKEIWTPLKLIGVKFFKTPEGSVFIKVFNKPRKRINKRESVDTENSEKLYL	yes	26	17.66	none	none	none
WP_028398051	Bacillus sp. FJAT-14578	1	WP_028398051_1	MLKTEKILVNSRIVQSGGNVVSDMDGEKVMLNITKGKYYNLGELGGAIWGLMNTPIEVNEIITSLLSEYEVEKVECEQQVLSFVHSLHEEGLIQVITEE	yes	1174	52.48	PF05402.11	2.2e-20	Coenzyme PQQ synthesis protein D (PqqD)
WP_028398051	Bacillus sp. FJAT-14578	2	WP_028398051_2	MICEEEMALFIKEFGHLLDEYRKCEESSLKKAIYEDIVLLGSVITLSDDQNEAPFAV	no	2417	24.56	none	none	none
WP_028398051	Bacillus sp. FJAT-14578	3	WP_028398051_3	MKKQWKQPMLEVLDINMTMAGPGIKTPDAVQPDPDAPLKDQVHYS	yes	14	16.21	NF033524.1	3.9e-23	lasso_PadeA_fam: paeninodin family lasso peptide
WP_053490389	Bacillus sp. FJAT-18019	1	WP_053490389_1	MNAAIRECVEQDYVIEDVQKQFPCTVLWCEGRACLEYNSEKELAQISEYVKANFDKELLDVFFTAIESLPLED	no	5752	28.71	none	none	none
WP_053490389	Bacillus sp. FJAT-18019	2	WP_053490389_2	MKKEWSVPVLEVLDMNMTMAGPGNAIPDGVQPDPDELVHYS	yes	17	22.49	NF033524.1	8.8e-23	lasso_PadeA_fam: paeninodin family lasso peptide
WP_053490389	Bacillus sp. FJAT-18019	3	WP_053490389_3	MQLAPETSASFLAFEKDVYQTHTHIPLRIKELIALAVAHVTGCPYCIDVHVKKFKQLGGTREEILEAVLVATATRAGAILSHATHALLAYETITPSKESKDVNPSHDPECFC	yes	2410	20.98	PF04636.12	1.6e-07	PA26 p53-induced protein (sestrin)
WP_053490389	Bacillus sp. FJAT-18019	4	WP_053490389_4	MRNVGGVDRLFRLILSVPLLFILCYVDSNWRYIGLIGLVFLFNVLTRICFINHIFGINSCPMKDGKGGVTR	yes	2150	13.37	PF11127.7	1.1e-14	Protein of unknown function (DUF2892)
WP_053535781	Bacillus sp. FJAT-21352	1	WP_053535781_1	MKTQQITLEKAIVQREGNIVSDMDGEKVMLSVQKGKYYNLGKLGGEIWDLMKEPVTIQELVTTLQSQYDVAQTECEKQVTDFINQLLEQGLVKIEDRINS	yes	1238	33.9	PF04458.11	9.9e-06	Protein of unknown function (DUF505)
WP_053535781	Bacillus sp. FJAT-21352	2	WP_053535781_2	MKWWLNYILEWKFLMDFFDILKDTFAKGESGQNVTVNELVEEIKEKLSGIIEQPDSI	yes	6379	24.63	none	none	none
WP_053535781	Bacillus sp. FJAT-21352	3	WP_053535781_3	MKKEWQTPKLEVLNINMTMGGPGIMIPDGVQNDPDEMVHHS	yes	79	22	NF033524.1	2.6e-21	lasso_PadeA_fam: paeninodin family lasso peptide
WP_053535781	Bacillus sp. FJAT-21352	4	WP_053535781_4	MTKNKFITFEEAYEKRERSKKIFIGSYITIILILIVISRFDQKYLKFTKKSGYCQLWFVMLAFFVGKIN	yes	4812	7.74	PF09716.9	4.4e-06	Malarial early transcribed membrane protein (ETRAMP)
WP_053374682	Bacillus sp. FJAT-26390	1	WP_053374682_1	MTKNHAITIQALFLEQLVVQDENNIVSDMGGEKVILSIENGKYYNLGVMGSQIWDLLKVPVTISQVIEALLEQFEVAREVCEEQVVSFLSHLLEERLIHIKE	yes	1188	46.38	PF05402.11	1.9e-20	Coenzyme PQQ synthesis protein D (PqqD)
WP_053374682	Bacillus sp. FJAT-26390	2	WP_053374682_2	MIGERIQMLRKRKGLSLTELSQRAGVAKSYLSSIERGLQQNPSIQFLEKVGAVLNVTVEEFLNNDEKTDRKPDHLDNEWADLVREAMASGVSKDQFKEFLEFNKWKIKRE	no	411	37.67	PF13560.5	1.5e-16	Helix-turn-helix domain
WP_053374682	Bacillus sp. FJAT-26390	3	WP_053374682_3	MVLINSDDNQDLDMEWVALIMNARSLGFSKEDVRKVLLCLEESKKDDMQETAV	yes	758	22.26	PF08671.9	3.6e-13	Anti-repressor SinI
WP_053374682	Bacillus sp. FJAT-26390	4	WP_053374682_4	MQTKKQWNKPELEVLHVHMTAASTKNGPFTDEAYVPGQHSEKPRFTS	yes	17	15.59	NF033524.1	4.3e-14	lasso_PadeA_fam: paeninodin family lasso peptide
WP_054028527	Bacillus sp. FJAT-28004	1	WP_054028527_1	MIGERIQMLRKRKGLSLTELSQRAGVAKSYLSSIERGLQQNPSIQFLEKVGTVLNVTVEEFLNNDEKTDRKPDHLDTEWAELVREAMASGVSKDQFKEFLEFNKWKIKRE	no	336	40.85	PF13560.5	7.9e-17	Helix-turn-helix domain
WP_054028527	Bacillus sp. FJAT-28004	2	WP_054028527_2	MTKSQAITIHTLLLEQLIVQDSNNIVSDMGGEKVILSIENGKYYNLGMMGSQIWDLIKEPVVISVVVEALLEQFEVAKEVCEEQVLSFLSHLLEERLVHIKA	yes	1180	40.01	PF05402.11	1.5e-19	Coenzyme PQQ synthesis protein D (PqqD)
WP_054028527	Bacillus sp. FJAT-28004	3	WP_054028527_3	MQVKKQWNKPELEVLHVHMTAASTKTGPYTDEAYVPGEYSEDPRFTS	yes	17	22.12	NF033524.1	1.9e-15	lasso_PadeA_fam: paeninodin family lasso peptide
WP_054028527	Bacillus sp. FJAT-28004	4	WP_054028527_4	MVLVKSEDNQDLDMEWVALIMNARSLGFSKEDVRKVLLCLEESKKDDIQETAI	yes	684	21.53	PF08671.9	3.6e-13	Anti-repressor SinI
WP_028404170	Bacillus sp. J13	1	WP_028404170_1	MIVLGLVFLVFAIAVMQRLLPAIIAGLLLLLGFQAVHGRLIQFLDRIDQVLVRVVRAQMKGPPYAGIGCDVYYVRRAVRVFKHMGCAMLLR	no	4503	17.02	none	none	none
WP_028404170	Bacillus sp. J13	2	WP_028404170_2	MLEYPHGSPHIINITTDSSIRRTFHLSTNHPDKNLINTVEKLDETPVNSLEAQQQQQARNDRRKQALHDSDGKYKENESKNYH	yes	4530	13.49	none	none	none
WP_028404170	Bacillus sp. J13	3	WP_028404170_3	MKKQWSEPALEVLDMKMTMAGPGNAIPDGVQPDPDELVHTS	yes	16	8.46	NF033524.1	3.1e-22	lasso_PadeA_fam: paeninodin family lasso peptide
WP_026558799	Bacillus sp. J37	1	WP_026558799_1	MVKTKELLPTHIVSQGEGNIVSDMGGEKVMLSIGNGKYYNLGEIGGVIWDLAKKPITIDQVVTKLVSQYEVEKNECEQQVMKFVKQLIDEGLLIIES	yes	3587	62.49	PF05402.11	6.4e-19	Coenzyme PQQ synthesis protein D (PqqD)
WP_026558799	Bacillus sp. J37	2	WP_026558799_2	MKKQWKAPELEVLNISMTMAGPGIKTPDAVQPDPDADENDVVHYS	yes	5	20.73	NF033524.1	2.9e-22	lasso_PadeA_fam: paeninodin family lasso peptide
WP_026558799	Bacillus sp. J37	3	WP_026558799_3	MKKTWNVPVLEILDISMTMNGPGNANADCFDVSDGKSETHEGRSNASCLPKGSLDS	yes	2405	19.02	NF033524.1	1.3e-19	lasso_PadeA_fam: paeninodin family lasso peptide
WP_026558799	Bacillus sp. J37	4	WP_026558799_4	MMYKKLCSRCMCMSYSSSNLANWLCPHCANDLTEEKAKKVDHSINIPLMNRRLDQQMGINTYRQLSKKIR	yes	108	8.97	none	none	none
WP_026558801	Bacillus sp. J37	1	WP_026558801_1	MVKTKELLPTHIVSQGEGNIVSDMGGEKVMLSIGNGKYYNLGEIGGVIWDLAKKPITIDQVVTKLVSQYEVEKNECEQQVMKFVKQLIDEGLLIIES	yes	1205	62.49	PF05402.11	6.4e-19	Coenzyme PQQ synthesis protein D (PqqD)
WP_026558801	Bacillus sp. J37	2	WP_026558801_2	MIGPRIKKYRTQKNLSLSELAERAGVAKSYLSSIERNLQSNPSVQFLEKVSSVLGVSVNTLLNEQNETDPEELDLEWTKLVQDAMKSGVSKEQFKEFLEFNKWRLQNENDK	no	6324	25.95	PF13560.5	1.8e-14	Helix-turn-helix domain
WP_026558801	Bacillus sp. J37	3	WP_026558801_3	MGIIEGITHDGQLDQEWVELILEALELGISVEEIKEFLSKKSDAVLKSSL	no	6758	22.16	PF03598.14	1.1e-07	CO dehydrogenase/acetyl-CoA synthase complex beta subunit
WP_026558801	Bacillus sp. J37	4	WP_026558801_4	MKKQWKAPELEVLNISMTMAGPGIKTPDAVQPDPDADENDVVHYS	yes	293	20.73	NF033524.1	2.9e-22	lasso_PadeA_fam: paeninodin family lasso peptide
WP_026558801	Bacillus sp. J37	5	WP_026558801_5	MKKTWNVPVLEILDISMTMNGPGNANADCFDVSDGKSETHEGRSNASCLPKGSLDS	yes	23	19.02	NF033524.1	1.3e-19	lasso_PadeA_fam: paeninodin family lasso peptide
WP_026558801	Bacillus sp. J37	6	WP_026558801_6	MLKLVCFYLAILNVVDGTITYIGLKLNIIDEGNLIMSLLYEYNSAYFLLLKFSLSVFLVLILCYTNITLSKILVFFSLVGATLYTIVMFMHAYWIFISLLICL	yes	5947	10.11	PF14880.5	3e-05	Cytochrome oxidase c assembly
WP_026558801	Bacillus sp. J37	7	WP_026558801_7	MMYKKLCSRCMCMSYSSSNLANWLCPHCANDLTEEKAKKVDHSINIPLMNRRLDQQMGINTYRQLSKKIR	yes	2484	8.97	none	none	none
WP_016086743	Bacillus sp. LB(2018)	1	WP_016086743_1	MNVQFKKGVLELCVLALVKRKDCYGYELVQQISNKFLISEGSVYPLLRRLTKEGYFQTYLKESTEGPPRKYYQLTEQGETQLNLLVTEWRDFAKGVQEIIEGVEWDE	yes	5202	34.05	PF03551.13	8.1e-25	Transcriptional regulator PadR-like family
WP_016086743	Bacillus sp. LB(2018)	2	WP_016086743_2	MDGEKVMLNVQKGNYYNLGEIGGEIWELIEKPIKINQLVTMLVSNYDIEQKDCEEQVLSFVECLFQEGLIQIKDRSNR	yes	1226	27.29	PF05402.11	2.9e-19	Coenzyme PQQ synthesis protein D (PqqD)
WP_016086743	Bacillus sp. LB(2018)	3	WP_016086743_3	MKKEWKQPVLEVLNINMTMAGPGHKIPDAVQPDPDDPVKYS	yes	15	20.92	NF033524.1	1.3e-23	lasso_PadeA_fam: paeninodin family lasso peptide
WP_031536204	Bacillus sp. MB2021	1	WP_031536204_1	MMVIKQEISGIMTYQGNRDSVLKEVGNQQYVWNDKRNIYYKLGEIGMIIWEYCQYPISKQQIISMLMDKYDVSKEDCEEQVELFIKELLEDELLELVNMKGCIE	yes	5000	41.45	PF05402.11	2.9e-16	Coenzyme PQQ synthesis protein D (PqqD)
WP_031536204	Bacillus sp. MB2021	2	WP_031536204_2	MSKTKITIEMTSTVEQTPGQIVSDMNGEKVMLSVANSRYYNLGVIGGDIWGIIKEPITIEKLVNKLLDKYDITQEECQNQVHSFLLTLKKEGLIKIINKEKRRVNDWGKN	yes	1194	32.75	PF05402.11	4.9e-17	Coenzyme PQQ synthesis protein D (PqqD)
WP_031536204	Bacillus sp. MB2021	3	WP_031536204_3	MIGERIKYLRLRKGYSISRLAKEAGVSKTYLSNLDRGIQNNPSLQFLEKVAERLGITVDQLISDEFKQEDI	yes	1507	23.68	PF13560.5	1.7e-13	Helix-turn-helix domain
WP_031536204	Bacillus sp. MB2021	4	WP_031536204_4	MEKLEWKEPKLEVLEVSKTMASTFDNNSLDNTYPAGTAWGDLGWS	yes	18	20.67	NF033524.1	2.8e-13	lasso_PadeA_fam: paeninodin family lasso peptide
WP_016127650	Bacillus sp. OV752	1	WP_016127650_1	MSSKQTISLHSFVVQGQENVVSDMDGEKVMMSIHNGKYYNLGGIGGEIWSLINELISVNQVIDILLSRYMIEEAECKEQVLSFLNHLYAEGLISVDEKL	yes	1182	47.28	PF05402.11	2.1e-18	Coenzyme PQQ synthesis protein D (PqqD)
WP_016127650	Bacillus sp. OV752	2	WP_016127650_2	MKQEWQSPVLEVLDINMTMAGPGKRLVDQVFEDEDEQGALHHS	yes	15	15.2	NF033524.1	2.6e-21	lasso_PadeA_fam: paeninodin family lasso peptide
WP_016127650	Bacillus sp. OV752	3	WP_016127650_3	MHRSINDIFTSNTNNTHISTVYSK	yes	6901	1.49	none	none	none
WP_046198990	Bacillus sp. P14-1	1	WP_046198990_1	MNVQFKKGVLELCVLALVKRKDCYGYELVQQISNKFLISEGSVYPLLRRLTKEGYFQTYLKESTEGPPRKYYQLTEQGETQLNLLVTEWRDFAKGVQEIIEGVEWDE	yes	5216	29.53	PF03551.13	8.1e-25	Transcriptional regulator PadR-like family
WP_046198990	Bacillus sp. P14-1	2	WP_046198990_2	MKKDWTIPTLEVLDINMTMAGPGLKTPDAVQPDIDEVVHYS	yes	14	19.45	NF033524.1	1.3e-21	lasso_PadeA_fam: paeninodin family lasso peptide
WP_046198990	Bacillus sp. P14-1	3	WP_046198990_3	MDGEKVMLNVRKGKYYNLGETGGEIWDLIKTPIIVTELVSTLLSKYNIERSDCEEQVLSFLECLFQEDLIQIKGQSNR	yes	1241	14.08	PF05402.11	1.7e-19	Coenzyme PQQ synthesis protein D (PqqD)
WP_040057025	Bacillus sp. REN51N	1	WP_040057025_1	MAVKIKKRGERFMKSTGIVRKVDELGRVVLPKELRRTFSIREKDPIEIFIDEEKIILQKYKSNLECIITGEVSSDNKVYPGNIVLSDEGAEILKKELENKLQES	yes	6836	37.84	PF04014.17	5.6e-15	Antidote-toxin recognition MazE, bacterial antitoxin
WP_040057025	Bacillus sp. REN51N	2	WP_040057025_2	MSTLSLKHHVVQGEGNIASDMDQEKVMLNIENGKYYNLGNIGGAIWDEMSEAILVEELIEKLLNKYDVQREQCETHVLSFLSHLQSEKLIKVM	yes	1165	31.78	PF05402.11	1.2e-20	Coenzyme PQQ synthesis protein D (PqqD)
WP_040057025	Bacillus sp. REN51N	3	WP_040057025_3	MEKKQWEKPEVEVLDVNKTMAGPGLSYPDAVQPDPDPEDAMHHDS	yes	14	12.04	NF033524.1	8.5e-22	lasso_PadeA_fam: paeninodin family lasso peptide
WP_029324976	Bacillus sp. RP1137	1	WP_029324976_1	MIGRRVKEIRIQKKLSLSQLAERAEIAKSYLSNLERDICINPTIDVVEKLAKALKVHPAVLLSWEIKELGSGMDDSFSCIKSHISTLDSVQLKELRDSIDIVVWKREKVPLSDLGNLI	yes	5183	33.92	PF13560.5	7.5e-14	Helix-turn-helix domain
WP_029324976	Bacillus sp. RP1137	2	WP_029324976_2	MTQSEGNIVSDMGNEKVMLNIENGKYYNLGEIGGDIWESISKPTQVNELVNHIVKKYDVQTDKCEEEVISFLENMYQENLIELVVED	yes	1195	30.63	PF05402.11	1.2e-20	Coenzyme PQQ synthesis protein D (PqqD)
WP_029324976	Bacillus sp. RP1137	3	WP_029324976_3	MFGIKERCSVCQKEIQPNEEVWMRMKYPSKRGMTEIKAFLHQEAQFVCMDCFEKTKK	yes	2585	8.48	PF14471.5	0.0035	Domain of unknown function (DUF4428)
WP_046517730	Bacillus sp. SA1-12	1	WP_046517730_1	MSKTLQISSASIVCQKEGNIVSDMDGEKVMLNIANGKYYNLGEMGGEIWDLIQSPITLNQLVHTLLEQYEVEKEECEEQVLSFLKKLYEEDLIIIKEQ	yes	1209	46.29	PF05402.11	1e-21	Coenzyme PQQ synthesis protein D (PqqD)
WP_046517730	Bacillus sp. SA1-12	2	WP_046517730_2	MKKTWKTPELEILDVNMTMAGPGSTIPDAVQPDPNETIHYES	yes	4	18.48	NF033524.1	6.1e-23	lasso_PadeA_fam: paeninodin family lasso peptide
WP_046517730	Bacillus sp. SA1-12	3	WP_046517730_3	MGVLMMNSNGEPITIDPEWEELILSALNEGISPEEIRRFLGNYHNVDLKIKS	yes	5133	14.78	PF08671.9	5.5e-16	Anti-repressor SinI
WP_046517730	Bacillus sp. SA1-12	4	WP_046517730_4	MFENGRMVGHFLYMKKMPFLKKGTCFLLINSIRYIVRAIPKNLDLFNKSVSLNMNAGSIIMGE	yes	7807	8.06	none	none	none
WP_057218797	Bacillus sp. Soil768D1	1	WP_057218797_1	MISTQKLLEDSLIVQGQGNIVSDMDGEKVMLSIEKGKYYNLGELGGSIWDLMKEPITFDQLVNELLTQYDVDKEVCVVQVTDFLTQLNDEGLMKIVEIRNS	yes	1151	51.88	PF05402.11	6.5e-19	Coenzyme PQQ synthesis protein D (PqqD)
WP_057218797	Bacillus sp. Soil768D1	2	WP_057218797_2	MNFIDILLDTYTKGEFQQDVTVNDLVEDLKEKLSGIIEEHDRI	yes	7520	19.97	none	none	none
WP_057218797	Bacillus sp. Soil768D1	3	WP_057218797_3	MKKVWVKPELEVLNVNMTMAGPGIKTPDAVQPDVDEVIHYS	yes	4	19.42	NF033524.1	2e-21	lasso_PadeA_fam: paeninodin family lasso peptide
WP_057218797	Bacillus sp. Soil768D1	4	WP_057218797_4	MRAIIVIDKKNEEPVHLQHGGGMNMIADLQKYLVNIEMV	yes	479	10.84	none	none	none
WP_057218797	Bacillus sp. Soil768D1	5	WP_057218797_5	MTSGLGDGSSKNSSLAAGKDRKTFMGELVSRYI	yes	5590	10.58	none	none	none
WP_057218797	Bacillus sp. Soil768D1	6	WP_057218797_6	MQKKIDAEWINLILEAKSVGVSIQEVRDFIQNLNNQPHKNWN	yes	6207	10.05	PF08671.9	2.1e-15	Anti-repressor SinI
WP_026591918	Bacillus sp. UNC437CL72CviS29	1	WP_026591918_1	MITNKKISLNSFIVQGQENVVSDMDGEKVMMSIHNGKYYNLGGIGGEIWELINELISVNQLVNVLMSRYMIEEAECQEQVLSFLNHLYAEGLILVGDKN	yes	1183	38.42	PF05402.11	2.2e-18	Coenzyme PQQ synthesis protein D (PqqD)
WP_026591918	Bacillus sp. UNC437CL72CviS29	2	WP_026591918_2	MKELNIPLDHVKKHQYWSGKSSPAIMIKRNGWNAFLNEAKDYYDENSGNQNQAKNSIMNIATMKMNINSI	yes	5402	28.08	none	none	none
WP_026591918	Bacillus sp. UNC437CL72CviS29	3	WP_026591918_3	MSLCYHNAIGAHTDRTIGEEHRPETHIVPNVLLHMVKQQEESFIIDGGYGTKMVVR	yes	7405	21.09	none	none	none
WP_026591918	Bacillus sp. UNC437CL72CviS29	4	WP_026591918_4	MKQEWQSPVLEVLDINMTMAGPGKRIVDQVFEDEDEQGTLSHS	yes	15	18.12	NF033524.1	3.6e-22	lasso_PadeA_fam: paeninodin family lasso peptide
WP_026591918	Bacillus sp. UNC437CL72CviS29	5	WP_026591918_5	MDVLEIEMAILKFVDGVISLAQELLKTVIQFIDFVTNTYTIIYMSNV	yes	5627	14.99	none	none	none
WP_027321221	Bacillus sp. URHB0009	1	WP_027321221_1	MSQTLNISTVVKPADGLIATDMDGEKVVLSISNGKYYNLGATGGRVWGHLAGSQRIEEVVELLLQEYQIDRKTCEADVFEFLNQVYKEGLIQVC	yes	1106	47.57	PF05402.11	7.9e-21	Coenzyme PQQ synthesis protein D (PqqD)
WP_027321221	Bacillus sp. URHB0009	2	WP_027321221_2	MNNTVKKEWQTPNLQILSLRDTEVVKTKTGKPVDLLGHSS	yes	15	13.54	NF033524.1	2.5e-08	lasso_PadeA_fam: paeninodin family lasso peptide
WP_027321221	Bacillus sp. URHB0009	3	WP_027321221_3	MANYKKPEVHTVPNKNRGWDNKQDGETISHHPTKAEALENGRMEAKKDHTEHRIHNRDGKIATANSYGHDPFPPRG	no	4804	13.24	PF09954.8	2.6e-20	Uncharacterized protein conserved in bacteria (DUF2188)
WP_002184588	Bacillus sp. ok634	1	WP_002184588_1	MSSKQTISLHSFVVQGQENVVSDMDGEKVMMSIHNGKYYNLGGIGGEIWSLINELISVNQVIDILLSRYMIEEAECKEQVLSFLNHLYAEGLISVDEKL	yes	1181	47.28	PF05402.11	2.1e-18	Coenzyme PQQ synthesis protein D (PqqD)
WP_002184588	Bacillus sp. ok634	2	WP_002184588_2	MKQEWQSPVLEVLDINMTMAGPGKRLVDQVFEDEDEQGALHHS	yes	14	15.2	NF033524.1	2.6e-21	lasso_PadeA_fam: paeninodin family lasso peptide
WP_002184588	Bacillus sp. ok634	3	WP_002184588_3	MKVTAIPIKSEIVSVHNLMVNADGIFY	yes	830	2.68	none	none	none
AFU14267	Bacillus thuringiensis MC28	1	AFU14267_1	MNVQFKKGVLELCVLALVKRKDSYGYELVQQISNKFLISEGSVYPLLRRLTKEGYFQTYLKESTEGPPRKYYQLTEQGETQLHLLVTEWSDFAKGVQEIIEGVNWDE	yes	5197	42.51	PF03965.15	4.9e-05	Penicillinase repressor
AFU14267	Bacillus thuringiensis MC28	2	AFU14267_2	MDGEKVMLNVQKGKYYNLGEIGGEIWELIEKPIIINQLVTMLVSNYDIEQKDCEEQVLSFLECLFQEGLIQIKDQPNR	yes	1223	29.06	PF05402.11	8.6e-19	Coenzyme PQQ synthesis protein D (PqqD)
AFU14267	Bacillus thuringiensis MC28	3	AFU14267_3	MKKEWKQPVLEVLNINMTMAGPGHKYPDAVQPDPDDPVKYS	yes	15	21.29	NF033524.1	6.1e-24	lasso_PadeA_fam: paeninodin family lasso peptide
WP_001274517	Bacillus thuringiensis serovar oswaldocruzi	1	WP_001274517_1	MNVQFKKGVLELCVLALVKRKDCYGYELVQQISNKFLISEGSVYPLLRRLTKEGYFQTYLKESTEGPPRKYYQLTEQGEAQLNLLVTEWRDFAKGVQEIIEGVQWDE	yes	5198	28.8	PF03965.15	4.3e-05	Penicillinase repressor
WP_001274517	Bacillus thuringiensis serovar oswaldocruzi	2	WP_001274517_2	MRKNQVISKIRKELNVLSRNELVLSTDNSRLFVRIFHGFTKININTTANFCNRLYKPVKIGEIIDYLYC	yes	5278	19.76	none	none	none
WP_001274517	Bacillus thuringiensis serovar oswaldocruzi	3	WP_001274517_3	MSDMDGEKVMLNVRKGKYYNLGETGGEIWDLIKTPIIVTELVSTLLSKYNIERSDCEEQVLSFLECLFQEDLIQIKGQSNR	yes	1233	18.08	PF05402.11	1.9e-19	Coenzyme PQQ synthesis protein D (PqqD)
WP_001274517	Bacillus thuringiensis serovar oswaldocruzi	4	WP_001274517_4	MKKDWTIPTLEVLDINMTMAGPGLKTPDAVQPDIDEVVHYS	yes	15	13.21	NF033524.1	1.3e-21	lasso_PadeA_fam: paeninodin family lasso peptide
WP_010678068	Bacillus timonensis	1	WP_010678068_1	MKKDWNKPTLLVLDVKMTMAGQDGPATDAAFPNGTLKGDLTFC	yes	14	21.03	NF033524.1	1e-15	lasso_PadeA_fam: paeninodin family lasso peptide
WP_010678068	Bacillus timonensis	2	WP_010678068_2	MNQYIKKSNYDITQLEDEWIILNTDNYTITKLNQIGGFCWHLLDKSQSPNSLLQEIKENYNSSTTFEDVENYLQQLIQCGLVEHAG	no	7349	19.17	PF11019.7	6e-06	Protein of unknown function (DUF2608)
WP_010678068	Bacillus timonensis	3	WP_010678068_3	MSHYFHPVLQNAFFVNGPFTSVKGPLVLNKIFITHKILCVG	no	146	1.32	none	none	none
WP_001274521	Bacillus toyonensis	1	WP_001274521_1	MNVQFKKGVLELCVLALVKRKDSYGYELVQQISNKFLISEGSVYPLLRRLTKEGYFQTYLKESTEGPPRKYYQLTEQGETQLHLLVTEWSDFAKGVQEIIEGVNWDE	yes	5198	42.2	PF03965.15	4.9e-05	Penicillinase repressor
WP_001274521	Bacillus toyonensis	2	WP_001274521_2	MDGEKVMLNVQKGKYYNLGEIGGEIWELIEKPIIINQLVTMLVSNYDIERKDCEEQVLSFLECLFQEGLIQIKDQPNR	yes	1224	27.44	PF05402.11	2.6e-19	Coenzyme PQQ synthesis protein D (PqqD)
WP_001274521	Bacillus toyonensis	3	WP_001274521_3	MKKEWKQPVLEVLNINMTMAGPGHKYPDAVQPDPDDPVKYS	yes	16	22.81	NF033524.1	6.1e-24	lasso_PadeA_fam: paeninodin family lasso peptide
WP_016108922	Bacillus toyonensis	1	WP_016108922_1	MNVQFKKGVLELCVLALVKRKDSYGYELVQQISNKFLISEGSVYPLLRRLTKEGYFQTYLKESTEGPPRKYYQLTEQGETQLHLLVTEWSDFAKGVQEIIEGVNWDE	yes	5197	42.2	PF03965.15	4.9e-05	Penicillinase repressor
WP_016108922	Bacillus toyonensis	2	WP_016108922_2	MDGEKVMLNVQKGKYYNLGEIGGEIWELIEKPIIINQLVTMLVSNYDIERKDCEEQVLSFLECLFQEGLIQIKDQPNR	yes	1223	27.44	PF05402.11	2.6e-19	Coenzyme PQQ synthesis protein D (PqqD)
WP_016108922	Bacillus toyonensis	3	WP_016108922_3	MKKEWKQPVLEVLNINMTMAGPGHKYPDAVQPDPDDPVKFS	yes	15	22.96	NF033524.1	6.1e-24	lasso_PadeA_fam: paeninodin family lasso peptide
WP_001274522	Bacillus toyonensis	1	WP_001274522_1	MNVQFKKGVLELCVLALVKRKDSYGYELVQQISNKFLISEGSVYPLLRRLTKEGYFQTYLKESTEGPPRKYYQLTEQGETQLHLLVTEWSDFAKGVQEIIEGVNWDE	yes	5197	42.2	PF03965.15	4.9e-05	Penicillinase repressor
WP_001274522	Bacillus toyonensis	2	WP_001274522_2	MDGEKVMLNVQKGKYYNLGEIGGEIWELIEKPIIINQLVTMLVSNYDIERKDCEEQVLSFLECLFQEGLIQIKDQPNR	yes	1223	27.44	PF05402.11	2.6e-19	Coenzyme PQQ synthesis protein D (PqqD)
WP_001274522	Bacillus toyonensis	3	WP_001274522_3	MKKEWKQPVLEVLNINMTMAGPGHKYPDAVQPDPDDPVKYS	yes	15	22.81	NF033524.1	6.1e-24	lasso_PadeA_fam: paeninodin family lasso peptide
WP_001274523	Bacillus toyonensis	1	WP_001274523_1	MNVQFKKGVLELCVLALVKRKDSYGYELVQQISNKFLISEGSVYPLLRRLTKEGYFQTYLKESTEGPPRKYYQLTEQGETQLHLLVTEWSDFAKGVQEIIEGVNWDE	yes	5197	42.98	PF03965.15	4.9e-05	Penicillinase repressor
WP_001274523	Bacillus toyonensis	2	WP_001274523_2	MDGEKVMLNVQKGKYYNLGEIGGEIWELIEKPIIINQLVTMLVSNYDIEQKDCEEQVLSFLECLFQEGLIQIKDQPNR	yes	1223	29.06	PF05402.11	8.6e-19	Coenzyme PQQ synthesis protein D (PqqD)
WP_001274523	Bacillus toyonensis	3	WP_001274523_3	MKKEWKQPVLEVLNINMTMAGPGHKYPDAVQPDPDDPVKYS	yes	15	21.29	NF033524.1	6.1e-24	lasso_PadeA_fam: paeninodin family lasso peptide
WP_001274519	Bacillus toyonensis	1	WP_001274519_1	MNVQFKKGVLELCVLALVKRKDSYGYELVQQISNKFLISEGSVYPLLRRLTKEGYFQTYLKESTEGPPRKYYQLTEQGETQLHLLVTEWSDFAKGVQEIIEGVNWDE	yes	5198	40.64	PF03965.15	4.9e-05	Penicillinase repressor
WP_001274519	Bacillus toyonensis	2	WP_001274519_2	MDGEKVMLNVQKGNYYNLGEIGGEIWELIEKPIIINQLVTMLVSNYDIERKDCEEQVLSFLECLFQEGLIQIKDQPNR	yes	1224	28.32	PF05402.11	2e-19	Coenzyme PQQ synthesis protein D (PqqD)
WP_001274519	Bacillus toyonensis	3	WP_001274519_3	MKKEWKQPVLEVLNINMTMAGPGHKYPDAVQPDPDDPVKYS	yes	16	20.68	NF033524.1	6.1e-24	lasso_PadeA_fam: paeninodin family lasso peptide
WP_034765876	Bacillus vietnamensis	1	WP_034765876_1	MINSQTISLESIVGQVEGNIVSDMGGEKVMLSISNGKYYNLGEIGGVIWDAIEKPLPIEELIDNLLNEYQVDRETCEQQVLSFLEMLLKEEIILIRS	yes	1171	52.74	PF05402.11	7e-21	Coenzyme PQQ synthesis protein D (PqqD)
WP_034765876	Bacillus vietnamensis	2	WP_034765876_2	MMTKFVKTKDYEASRFDDEWVILNTDQFTATKVNEVGGFCWGLLDDVQTVDSIAEEVKHHFKIVEDIESFKQDIDQFLRDLHHYGLVTYAG	yes	6880	39.25	PF07275.10	4.6e-06	Antirestriction protein (ArdA)
WP_034765876	Bacillus vietnamensis	3	WP_034765876_3	MKKIWEEPKLKVLNVNLTMAGPGIRDVDESYEDEDEQGFLHHS	yes	7	19.62	NF033524.1	1.9e-15	lasso_PadeA_fam: paeninodin family lasso peptide
WP_034765876	Bacillus vietnamensis	4	WP_034765876_4	MSHETRQYKTNNKPEVLSHQQIVFETAQSWNKGKGNLNHPGTGNGGVNYPNDPYTGPHHGNGGGNGKGKGKK	yes	5809	14.89	none	none	none
WP_034765876	Bacillus vietnamensis	5	WP_034765876_5	MIIINQPKLVKFKSGTRLEAEIEIDGRKNFLWYEVESRF	yes	7997	13.87	none	none	none
KPL58246	Bacillus vietnamensis	1	KPL58246_1	MIRNQESMILCCRVSIHGESIESNMGGERVLLNVENGKYYNLGEVGGVIWDCLKSSKTIEQTISILLDEYDVEPSVCEENVLTFLHSLEEENLIAVNND	yes	1242	44.25	PF05402.11	6.2e-21	Coenzyme PQQ synthesis protein D (PqqD)
KPL58246	Bacillus vietnamensis	2	KPL58246_2	MMTKFVKTKEYEASQFDDEWVILNTDQFTATKVNEVGGFCWGLLDNEHTVDSIAEEVKQHFEIVEDTESFKHDIDQFLKELHRYGLVTNVS	yes	6921	41.75	PF09055.10	2.4e-06	Nickel-containing superoxide dismutase
KPL58246	Bacillus vietnamensis	3	KPL58246_3	MKKVWNKPTIEALDIKMTMASTVWGPYTDEAYVPGEDVDKDDPKTWDRFTS	yes	15	22.62	NF033524.1	2e-15	lasso_PadeA_fam: paeninodin family lasso peptide
KPL58246	Bacillus vietnamensis	4	KPL58246_4	MVLGKRQNEKYFKPEVLSHQQIVFETAQSWNPGKGNRDHKGTGNDGVNFPPGNPNTIPGGAGTPGKGKGKGKN	yes	5857	20.71	none	none	none
WP_048544206	Bacillus wiedmannii	1	WP_048544206_1	MNVQFKKGVLELCVLALVKRKDCYGYELVQQISNKFLISEGSVYPLLRRLTKEGYFQTYLKESTEGPPRKYYQLTEQGETQLNLLVTEWRDFAKGVQEIIEGVEWDE	yes	5209	35.09	PF03551.13	8.1e-25	Transcriptional regulator PadR-like family
WP_048544206	Bacillus wiedmannii	2	WP_048544206_2	MQSEENIVSDMDGEKVMLNVQKGKYYNLGETGGEVWELIKTPIMVTELVSTLLSKYNIERGDCEEQVLSFLECLFQEDLIQIKDQSNR	yes	1204	25.35	PF05402.11	1.2e-18	Coenzyme PQQ synthesis protein D (PqqD)
WP_048544206	Bacillus wiedmannii	3	WP_048544206_3	MKKDWTIPTLEVLDINMTMAGPGIKIPDGVQPDEDEMVHHS	yes	15	22.66	NF033524.1	2.4e-22	lasso_PadeA_fam: paeninodin family lasso peptide
WP_001274524	Bacillus wiedmannii	1	WP_001274524_1	MNVQFKKGVLELCVLALVKRKDCYGYELVQQISNKFLISEGSVYPLLRRLTKEGYFQTYLKESTEGPPRKYYQLTEQGETQLNLLVTEWRDFAKGVQEIIEGVEWDE	yes	5212	33.16	PF03551.13	8.1e-25	Transcriptional regulator PadR-like family
WP_001274524	Bacillus wiedmannii	2	WP_001274524_2	MKKDWTIPTLEVLDINMTMAGPGLKTPDAVQPDVDEVVHYS	yes	14	20.74	NF033524.1	1.3e-21	lasso_PadeA_fam: paeninodin family lasso peptide
WP_001274524	Bacillus wiedmannii	3	WP_001274524_3	MQSEENIVSDMDGEKVMLNVQKGKYYNLGQTGGEIWELIKTPIMVTELVSTLLSKYNIERSDCEEQVLSFLDCLFQEGLIQIKG	yes	1210	20.28	PF04351.12	4.9e-06	Pilus assembly protein, PilP
KPK07965	Betaproteobacteria bacterium SG8_39	1	KPK07965_1	MAPTKPLGPDSVVRVSSNQVYSRLGDEVAILELDCGVYYGLNDTGTFLWNLMQEPVRVNDMRAALVEEFDVDANTAEQDLLRVLADLRDAGLIEHVDL	yes	405	59.54	PF05402.11	5.6e-20	Coenzyme PQQ synthesis protein D (PqqD)
KPK07965	Betaproteobacteria bacterium SG8_39	2	KPK07965_2	MSKNSSGISNAPTEFIDLQGATFELDTLELARRGRQEQARVMAELMSAGAKRLAEFFRKARQSVGGLVVVRTAHGLKGN	no	6805	14.47	none	none	none
KPK07965	Betaproteobacteria bacterium SG8_39	3	KPK07965_3	MLDQTRIAQVGEHAQQILFGGVRIDIELFDQCRAHIIHAHRLLHQVPKEGARVI	no	417	9.58	none	none	none
WP_012576890	Bifidobacterium longum subsp. infantis	1	WP_012576890_1	MQADDTQTSISLRNQISLYPKEGGAIVFVNDTGEYLQVNEIGRIILDGLMCGKTIEDCTNKIAEEYQADGQIIARDADRFLADMGKHVRL	yes	13	31.6	PF05402.11	4.7e-12	Coenzyme PQQ synthesis protein D (PqqD)
WP_012576890	Bifidobacterium longum subsp. infantis	2	WP_012576890_2	MSKHENDIRLTSCDKGKRQMASAAVALAAVFVTPFVVPLVASLMVVLGIGSAAATAIVAVAWLGSAAVGMIFPAAAPLTSAIQSMIGILGTSGAAAW	no	4106	31.49	PF05628.11	6.4e-06	Borrelia membrane protein P13
WP_012576890	Bifidobacterium longum subsp. infantis	3	WP_012576890_3	MKDYVPPAVEVIASFKEATNGVWFGNYVDVGGAKAPFPWGSN	yes	54	16.23	NF033521.1	2.6e-08	lasso_leader_L3: lasso RiPP family leader peptide-containing protein
WP_012576890	Bifidobacterium longum subsp. infantis	4	WP_012576890_4	MDDNQIDWRETVEALLARSKRSFVPIDKSFVQLPRGNEERNSVLARFVRNGDRVLQGEHLHRATAVRPGIAELVPQKKRHNGGESQ	yes	7663	12.6	none	none	none
ALE09245	Bifidobacterium longum subsp. infantis	1	ALE09245_1	MQADDTQTSISLRNQISLYPKEGGAIVFVNDTGEYLQVNEIGRIILDGLMCGKTVEDCTNKIAEEYQADRQIIARDADRFLADMGKHVRL	yes	14	39.66	PF05402.11	1.1e-12	Coenzyme PQQ synthesis protein D (PqqD)
ALE09245	Bifidobacterium longum subsp. infantis	2	ALE09245_2	MKQYIAPTVETIASFREATNGLWFGKYVDIGGAKAPFPWGSN	yes	46	12.38	NF033521.1	1e-07	lasso_leader_L3: lasso RiPP family leader peptide-containing protein
ALE09245	Bifidobacterium longum subsp. infantis	3	ALE09245_3	MDEPFQGLDQRSTAWVQEQIRKQANRGVAMLISSEPDERVESIADDVVILNRGMVTREGSLGQLRNNHDTLRQFFPSLHD	yes	316	6.94	none	none	none
WP_043164788	Bifidobacterium parmae	1	WP_043164788_1	MPMLLVMLGLSLATGVIRTLMRGVASCLALLAHPLRLVVFLANSVFTAFAMLSGLLMLAFLLMHFLAGSDAPALDGSFTLIVAAFLTAVLASMLMDWCDARLRRRSARHG	yes	6229	43.66	PF04831.12	3.1e-05	Popeye protein conserved region
WP_043164788	Bifidobacterium parmae	2	WP_043164788_2	MQTDNTMANTSLKDQISLYPKEGGAIVFVNDTGEYLQVNEIGRIILDGLMHGKTVEDCMNAIAEEYQTDRQIIVRDTERFLADIGKHVRL	yes	14	31.34	PF05402.11	2.6e-12	Coenzyme PQQ synthesis protein D (PqqD)
WP_043164788	Bifidobacterium parmae	3	WP_043164788_3	MKDYVPPVVEVIASFKEATNGVWFGNYVDVGGAKAPFPWGSN	yes	55	16.41	NF033521.1	3e-08	lasso_leader_L3: lasso RiPP family leader peptide-containing protein
WP_043164788	Bifidobacterium parmae	4	WP_043164788_4	MSNVNPLDYYMAGLARPYCGPKSIERLIEMKNMWIMHYMQYKTILKNVF	yes	4740	9.19	none	none	none
WP_043164788	Bifidobacterium parmae	5	WP_043164788_5	MGNNVLDFQILTADGETDDAARISTFSFNGPCPGLPSTLTYSNC	yes	5358	7.65	none	none	none
WP_044088995	Bifidobacterium reuteri DSM 23975	1	WP_044088995_1	MPMLLVMLGLSLATGVIRTLMRGVASCLALLAHPLRLVVFLANSVFTAFAMLSGLLMLAFLLMHFLAGSDAPALDGSFTLIVAAFLTAVLASMLMDWCDARLRRRSARHG	yes	6237	43.66	PF04831.12	3.1e-05	Popeye protein conserved region
WP_044088995	Bifidobacterium reuteri DSM 23975	2	WP_044088995_2	MQTDNTMANTSLKDQISLYPKEGGAIVFVNDTGEYLQVNEIGRIILDGLMHGKTVEDCMNAIAEEYQTDRQIIVRDTERFLADIGKHVRL	yes	13	31.34	PF05402.11	2.6e-12	Coenzyme PQQ synthesis protein D (PqqD)
WP_044088995	Bifidobacterium reuteri DSM 23975	3	WP_044088995_3	MKDYVPPVVEVIASFKEATNGVWFGNYVDVGGAKAPFPWGSN	yes	54	16.41	NF033521.1	3e-08	lasso_leader_L3: lasso RiPP family leader peptide-containing protein
WP_044088995	Bifidobacterium reuteri DSM 23975	4	WP_044088995_4	MGNNVLDFQILTADGETDDAARISTFSFNGPCPGLPSTLTYSNC	yes	5358	7.65	none	none	none
KFI86628	Bifidobacterium reuteri DSM 23975	1	KFI86628_1	MPMLLVMLGLSLATGVIRTLMRGVASCLALLAHPLRLVVFLANSVFTAFAMLSGLLMLAFLLMHFLAGSDAPALDGSFTLIVAAFLTAVLASMLMDWCDARLRRRSARHG	yes	6234	43.66	PF04831.12	3.1e-05	Popeye protein conserved region
KFI86628	Bifidobacterium reuteri DSM 23975	2	KFI86628_2	MKDYVPPVVEVIASFKEATNGVWFGNYVDVGGAKAPFPWGSN	yes	52	16.41	NF033521.1	3e-08	lasso_leader_L3: lasso RiPP family leader peptide-containing protein
KFI86628	Bifidobacterium reuteri DSM 23975	3	KFI86628_3	MGNNVLDFQILTADGETDDAARISTFSFNGPCPGLPSTLTYSNC	yes	5099	7.65	none	none	none
WP_033139341	Blautia producta	1	WP_033139341_1	MDKYTIIQLKKKLNVTDLSGEKVMVDFDSGKYFMIKGAGNDIWNLIQTEITVGDIIKRLMEDYEVSEEECTSAVIKFLQKMKELDFIY	no	200	47.44	PF15232.5	1.4e-05	Domain of unknown function (DUF4585)
WP_033139341	Blautia producta	2	WP_033139341_2	MKESWVRPDMEVLDVKETAFGPQNPKMPDSDKTAVIGPNGEVIGWEQSYGENNTSA	yes	372	31.1	NF033524.1	3e-10	lasso_PadeA_fam: paeninodin family lasso peptide
WP_033139341	Blautia producta	3	WP_033139341_3	MRKTWIIPDVDVLDVKETAFGVMNPNNPDSEKTAVTDDQGNILGWKQEFGEAAASL	yes	48	28.89	NF033524.1	1.7e-08	lasso_PadeA_fam: paeninodin family lasso peptide
WP_024508502	Bradyrhizobium sp. ARR65	1	WP_024508502_1	MNTGSRKAFSMMTILIVHMLNRVLPSALTTKPLTMLTSIRVYPNKSVAAYTSLTGMMVGVAPTATKTPRRFGSRASVNMIPIGAINRCDRLDRLALYKLIFAGSTFPRHTLPPFIPFCGP	yes	3499	20.42	none	none	none
WP_024508502	Bradyrhizobium sp. ARR65	2	WP_024508502_2	MKKLLFVAASAVVLAAPAPTFVAKVAAQPIDTKVRVADTSYPECEEDPLDGICDLFFCLTDPSCQR	no	6805	18.5	none	none	none
WP_024508502	Bradyrhizobium sp. ARR65	3	WP_024508502_3	MFTLALLPNLRGVFVAVGATPTIIPVRLVYAATLLFGYTLMLVSIVNGFVVRAEGNTRFSMWTMSIVIMLNALRDPVFIILLDLGVQGAALAALVSQIAAMNPYIAYFAKRRGIVLARLS	no	3372	16.23	none	none	none
WP_024508502	Bradyrhizobium sp. ARR65	4	WP_024508502_4	MPHVRTLANPAALLQLERPSGGYDRDEVIAAFAEQPTATDADPTLILRMGHADSEAPSLHVLDNHGSDHGARNDVGMNAFPKICGELCLGREGSGIFRRPMKRTLDA	yes	4976	14.99	none	none	none
WP_024508502	Bradyrhizobium sp. ARR65	5	WP_024508502_5	MEDYVDRENPVRAIEALTQLWTLSGLASFMPGRGGKEVELAPMLDCRLRFPSLNCEKPMKAAVTKEGVRNDV	yes	4221	13.83	none	none	none
WP_024508502	Bradyrhizobium sp. ARR65	6	WP_024508502_6	MNTTAINDTVLDLGDATELTEGLGGASRAEPATGDYYLEGDCD	yes	628	12.47	NF033522.2	7.1e-07	lasso_benenodin: benenodin family lasso peptide
WP_024508502	Bradyrhizobium sp. ARR65	7	WP_024508502_7	MGPRFLAFWDFFRAIRDSLTASHRHWKAMSKPRDDRQKDLLLPALDHIFDIGCPVGCLAGRRTNGQGNPREPLQAGMYTDARNRSEVGLRRQTLPRF	yes	6323	11.18	none	none	none
WP_024508502	Bradyrhizobium sp. ARR65	8	WP_024508502_8	MESTNFAAFNTRAKPRAPQPNPRTPSVQKPVIGSAPSQHSDRRDGLVVERRSSSVQEHLVMVTGAPMNAICLMRSARNAI	yes	3133	10.49	none	none	none
WP_024508502	Bradyrhizobium sp. ARR65	9	WP_024508502_9	MGRPSIPPEKLLRSMLLQAFYSIGSERLLMERLEYDLLFRWFVGTQRVQIGPESQISPQVERGTYLKPD	no	7282	9.32	PF05598.10	5.3e-19	Transposase domain (DUF772)
WP_024508502	Bradyrhizobium sp. ARR65	10	WP_024508502_10	MFVIVAHPVGQDTDINFPSASCCASKRRKLLYKQDQTVINFGRKCEGPLSIKSRSDEVAETFRLLRAFRALRNPAVRQCIIQMIEAVSARDVAQRVPRPPTDQRKS	no	5935	8.41	none	none	none
WP_024508502	Bradyrhizobium sp. ARR65	11	WP_024508502_11	MHMAPSMSGAVSQPIVSHLGRANAKKPDGSKKVLLVEHTEGQCRAIVGFKDGDPTAAYMCGEPVLRRPRKDSSWCAYHHGQMHVSHWSDGRSSSQPKAST	yes	5333	8.21	none	none	none
WP_027583880	Bradyrhizobium sp. Ai1a-2	1	WP_027583880_1	MQALGLAGMAAAYRQLAEQDNAADLSRDEWLGLMLDREAAMPADRRLTNRLAAAKLRFVDACIEDVDFASRRGLDRRNTLQLAQGAWLKAHENFIITGLTGLVA	yes	3587	30.99	PF08483.10	2.4e-12	IstB-like ATP binding N-terminal
WP_027583880	Bradyrhizobium sp. Ai1a-2	2	WP_027583880_2	MHQYQAGSIPDQNLDPVRSFRSEYEGRAAKRVETKHFLYLRSQPIMATAEVNRPRRDVNLQIGTGRDHRDARTARINRDSCSPSMAASVRPHDDVANRNLELDCRNVTLL	yes	4297	18.89	none	none	none
WP_027583880	Bradyrhizobium sp. Ai1a-2	3	WP_027583880_3	MNTTAINDTLIKDTVQDLGDATELTKGFGGSRRAEHTTGDYYYMDDSD	yes	630	12.19	NF033522.2	1.4e-06	lasso_benenodin: benenodin family lasso peptide
WP_027583880	Bradyrhizobium sp. Ai1a-2	4	WP_027583880_4	MKASKFSQKTFILKRLRLRLRRSAAGPESARRPIQLEKEVPRIAADRDATVEAA	yes	2903	12.11	none	none	none
WP_027583880	Bradyrhizobium sp. Ai1a-2	5	WP_027583880_5	MKRLAHTDNMMRLIQKTAWSLEISSGGGMNGLRKWRASKMIFALPATNSRPL	no	2774	10.85	none	none	none
WP_027583880	Bradyrhizobium sp. Ai1a-2	6	WP_027583880_6	MKKKVEWRKISKLGTETAGPFTAGKTKAYDAHLTARAARNRTHHDPPGALKPATRS	yes	5056	10.42	none	none	none
WP_027583880	Bradyrhizobium sp. Ai1a-2	7	WP_027583880_7	MGFQPGALRQLQGVAPVKAAAGREVDVFDTGVDEAQLGCGQPIGQAPVGRHGGFAIEHQAEPLIPAEIGGIVLFG	no	3629	8.35	none	none	none
WP_027571354	Bradyrhizobium sp. WSM1743	1	WP_027571354_1	MKKLLFVAASVVALATAAVPTFVAEVAAQPVEAKVQVADTSYPECEEDPLDGICDLFFCLTDPACVEHHPELSPLRHEELPPPSGS	no	5711	18.31	none	none	none
WP_027571354	Bradyrhizobium sp. WSM1743	2	WP_027571354_2	MNTTAINETAINDTVQDLGDATELTKGFGGSWRAEHTTGDYYYVDESD	yes	626	14.96	NF033522.2	1.3e-06	lasso_benenodin: benenodin family lasso peptide
WP_027571354	Bradyrhizobium sp. WSM1743	3	WP_027571354_3	MKASKFSDTPKALILKRGNEPANTLGCIKMRAT	yes	2994	12.81	none	none	none
WP_027571354	Bradyrhizobium sp. WSM1743	4	WP_027571354_4	MSVEAFSPEAADERVVGRFAAPRDVQRDAALIRPPVKFARHELTAVIDAERYRESHFLPGSFQHLHDIGAAEGKPWRQSCSISSWSDSRDPDP	yes	2350	11.08	none	none	none
WP_027571354	Bradyrhizobium sp. WSM1743	5	WP_027571354_5	MIERHFCHCATRPRSRVAATGADVGANMLVSLFTMLRPHSRSSLIMISESGAIERLSSAVPHGPASVIKMERHPHHPIRWSKIVTPIQFLARRRC	yes	2514	10.98	none	none	none
WP_018319406	Bradyrhizobium sp. WSM2793	1	WP_018319406_1	MKYRQIDSPPVAAAKASFSASTAYRIERDTRLPSQKKAPRGRRRPDPLSEVFETEIVP	yes	7736	20.77	PF01381.21	6.1e-06	Helix-turn-helix
WP_018319406	Bradyrhizobium sp. WSM2793	2	WP_018319406_2	MNTTAINDTLINDMVQDLGDATELTKGFGGSWRAEHTTGDYYYMDDSD	yes	626	13.83	NF033522.2	1.5e-06	lasso_benenodin: benenodin family lasso peptide
WP_018319406	Bradyrhizobium sp. WSM2793	3	WP_018319406_3	MSATGPGSENTGLLLRVPCDFRIDEALYEEADRGQRTLLPERLDDLIGESNPVRVIDVFVATLGLAEMGFEVAEPAHTGRPSYHSRQPFGSRSCLQGH	yes	1362	13.31	none	none	none
WP_018319406	Bradyrhizobium sp. WSM2793	4	WP_018319406_4	MKASNFSQKASFSSGCGCGHLPQGRSQLGDLFQLEKEVPRIAADRDATVEAA	yes	1940	11.39	none	none	none
WP_018319406	Bradyrhizobium sp. WSM2793	5	WP_018319406_5	MALEAGPTSEWLTRMVRRPTGVRRLRNLKAHLGQTERSDKYVDHANRVALANQVIEAFGQQCPLPTICLFVKSLINSKITRDS	no	1365	8.99	none	none	none
WP_018319406	Bradyrhizobium sp. WSM2793	6	WP_018319406_6	MNLRAASLSDSLVEPNSHGPFVICEEPAAKAAKKTYGVLDGVFGGIAR	yes	3182	8.05	none	none	none
GAD58269	Brevundimonas abyssalis TAR-001	1	GAD58269_1	MQRKGTISDKVIDLGDVIAETKGTTVDDIQDQDNFLQRPEAGLSID	yes	715	27.56	NF033522.2	2e-11	lasso_benenodin: benenodin family lasso peptide
GAD58269	Brevundimonas abyssalis TAR-001	2	GAD58269_2	MHALRALAAEVNPEHVEVARPGDRAVSWGWGPKKMSEAYAYALPYKSHVNLGFYRGADLPDPRGRLKGTGKAMRHLSIQHADEISDAAVRDLLVAARDERRRALGLAD	no	7957	19.1	PF08818.10	7.2e-15	Domain of unknown function (DU1801)
GAD58269	Brevundimonas abyssalis TAR-001	3	GAD58269_3	MDDDDELSRPDPCAWIWRQSASGDVYAAVAQAMGLREDRGFAGVGEVDEPMRLAEGKPHLKFPLTAQAAPAHARPDWARPALPRSGQ	no	6924	6.47	none	none	none
WP_029416644	Brevundimonas bacteroides DSM 4726	1	WP_029416644_1	MERTKRRAGDYDQRIAAVVREARVRAHLTQSDLGRLLGVTFQQVQKYETGTNRLPASAYPILFRELGLTPELLFGQAEPSDRPVPLRSRASVELTTIFDRLDGDRQSLLMRIARELDGSR	yes	5577	43.21	PF13560.5	4.6e-12	Helix-turn-helix domain
WP_029416644	Brevundimonas bacteroides DSM 4726	2	WP_029416644_2	MDRTEYGREAARRLHDAEAKLDLALAAINGLSAHLTSGRIDQEITAVIGQDALAAITEAQGPVVKARARLLKAHRAMKADARRLGIQWRLGGPFEDKPDEDQPVPRPTGRHLEAVA	yes	6446	39.33	none	none	none
WP_029416644	Brevundimonas bacteroides DSM 4726	3	WP_029416644_3	MTTLIRLVRLGDARALTRDALPGPYLEMGIFPSRTVEG	yes	679	24	NF033525.2	1.7e-05	lasso_albusnod: albusnodin family lasso peptide
WP_003164918	Brevundimonas diminuta	1	WP_003164918_1	MSGLLSRRLGGAAMTCALMAAGPALAGGSGMPWEGPLQQVVQSITGPVVQAVAVVAVVIFGVAVAMSESGSNLRRGLGIMFGLCIAFAASTFFLDFFGFAGGVEVA	no	6033	49.87	PF04956.12	9.6e-22	TrbC/VIRB2 family
WP_003164918	Brevundimonas diminuta	2	WP_003164918_2	MAGASDHPEGWTLPVAQALATPVLMAGMPREYAIAMGTIALVLGLALRIWWLGLLWWACAHAVGLWAARSDARFFDVLRRHLALPGHLDA	no	6353	42.37	PF05101.12	1.2e-13	Type IV secretory pathway, VirB3-like protein
WP_003164918	Brevundimonas diminuta	3	WP_003164918_3	MNTFKLRLVSFGSAKALTRDGMGEEFIEGLVRDSLYPPAG	yes	807	28.32	none	none	none
WP_003164918	Brevundimonas diminuta	4	WP_003164918_4	MAWLSEHASMIGAFVGGVITGGGAGWALTLRMVKQKLVVAESVVNQRGARAGGDVVGRDKTTN	yes	7262	14.82	none	none	none
WP_039245916	Brevundimonas nasdae	1	WP_039245916_1	MTNAKTVYEAPAMTSLGSFETLTQGASRGSALDATFPTGTPFGDLTFS	yes	741	16.3	NF033528.1	3.3e-06	lasso_cyano: lasso peptide
WP_039245916	Brevundimonas nasdae	2	WP_039245916_2	MGKLHTTPSKSPPLLLKNPGSLERTFAPHCNIVQLFLQRTLWPLDVIEKPVSRKCGKPLA	no	7595	-0.1	none	none	none
WP_039246087	Brevundimonas nasdae	1	WP_039246087_1	MTTVKTPYEAPAMTSLGSFETLTQGASRGSQLDATFPTGTPFGELTFS	yes	782	27.49	NF033528.1	1e-06	lasso_cyano: lasso peptide
WP_039246087	Brevundimonas nasdae	2	WP_039246087_2	MRVRSSIFDRNLIKYAFRSLQSQTRSD	yes	2833	3.49	none	none	none
WP_039246087	Brevundimonas nasdae	3	WP_039246087_3	MCIIVNTVADSVRPRLGLQRPEGVLYEVPVEDTRAYAHAGGLLSGGAQTTD	no	2791	-5.25	none	none	none
WP_054765314	Brevundimonas sp. DS20	1	WP_054765314_1	MTASVSSRRFGAVGAIALATSLILVQPAFASANVEGLLQNVVDMLTGNTARLLAVLAVVVVGILWMFGLFDLRRAAIVVLGIVVVFGAAEIVNLITGGA	no	3491	71.97	PF04956.12	3.7e-26	TrbC/VIRB2 family
WP_054765314	Brevundimonas sp. DS20	2	WP_054765314_2	MAEERLTEDPLFLACTRPAMILGVPMEAMGVNVILSGVVFLVGGSLLYLLVAPALHLVFRAICRADHNAFRLLFVYVDTKGRSRNAALWGGSSATPLPLIRRYRPAELARG	no	3965	54.57	PF05101.12	2.2e-33	Type IV secretory pathway, VirB3-like protein
WP_054765314	Brevundimonas sp. DS20	3	WP_054765314_3	MTKSTSRLVRLGSARTMTRAVSRGEFDELNPVLKYTIPPSE	yes	968	29.95	none	none	none
WP_054765314	Brevundimonas sp. DS20	4	WP_054765314_4	MKIQNETRVLRLGAARRLTRAILMGPFTELNPARHWTMPPE	yes	750	25.35	none	none	none
WP_054765314	Brevundimonas sp. DS20	5	WP_054765314_5	MDDALPWVVIGSASALLALVLMLGLKLISPKRFAQIFAGLASGVAIGLALSRLSAGGPHG	no	3790	19.57	PF13567.5	4.6e-05	Domain of unknown function (DUF4131)
WP_054765314	Brevundimonas sp. DS20	6	WP_054765314_6	MTRIALFVAVALAGCSAPDRTAEKFAADPDAAARVVAACDAGRTETECDAARRGLAEARRDARMGAYEQAF	no	7390	16.56	none	none	none
WP_054765314	Brevundimonas sp. DS20	7	WP_054765314_7	MEAVSEDPDRGSPAVTLSPREQECLQWVCRGKSSSDIGVILSLSPRTVDSYLEKVCSKLRVRTRIEAVASGVRRGLIDPG	yes	7330	15.14	PF08281.11	8.5e-08	Sigma-70, region 4
WP_054766333	Brevundimonas sp. DS20	1	WP_054766333_1	MVIPMSPIASARRPSHTLAATLAIALAATALSAQPAMASANVEGLLQNVVDMLTGNTARLLAVLAVVVVGILWMFGLFDLRRAAIVVLGIVVVFGAAEIVNLITGGA	no	3549	46.09	PF01845.16	1.6e-05	CcdB protein
WP_054766333	Brevundimonas sp. DS20	2	WP_054766333_2	MDCASPAQPREIPALSPRESECLLWVSRGKSSADIGQIVGLSPRTVDSYLEKTCAKLRVRTRIEAVAVAVRDGIIDPDAE	yes	7180	37.89	PF08281.11	1.1e-09	Sigma-70, region 4
WP_054766333	Brevundimonas sp. DS20	3	WP_054766333_3	MTTKSISRLVRLGAARQLTRANSRGEFDELNPVLKYTIPPTE	yes	1010	27.08	none	none	none
WP_054766333	Brevundimonas sp. DS20	4	WP_054766333_4	MSLVPTSPGASASSIDDLSDRQIACLRLAATGLSSPGIAEQIGISPRTVDEHLAAACEVLGVRTRIQAVAQLAKVTRALEEPRSFLP	no	2589	25.74	PF12434.7	2.2e-05	Malate dehydrogenase enzyme
WP_054766333	Brevundimonas sp. DS20	5	WP_054766333_5	MKIRTDAPILRLGAARRLTRAIAMGPFTELNPARHWTMPPE	yes	792	19.18	none	none	none
WP_054766333	Brevundimonas sp. DS20	6	WP_054766333_6	MPSPGLLLTIGATSAFLALCLALGLGLLSPKRFAQSVAGGACGIALVVAGSWMMEGGAHG	no	3872	16.17	PF11297.7	0.026	Protein of unknown function (DUF3098)
WP_035305708	Brevundimonas sp. EAKA	1	WP_035305708_1	MTSTVQIRLIGFGPVTALTRGAIVGPPLEIEETPFDGVA	yes	1076	22.29	none	none	none
WP_035305708	Brevundimonas sp. EAKA	2	WP_035305708_2	MTGIAQIRLIDLGPVTVLTRGAVIGPPVEHEEMPYDGGA	yes	747	18.98	NF033525.2	2e-05	lasso_albusnod: albusnodin family lasso peptide
WP_035305708	Brevundimonas sp. EAKA	3	WP_035305708_3	MRPAPLHLPIPAMCRSSLYDVSLVRNAFS	yes	7517	-2.13	none	none	none
KDP95717	Brevundimonas sp. EAKA	1	KDP95717_1	MTSTVQIRLIGFGPVTALTRGAIVGPPLEIEETPFDGVA	yes	1181	22.29	none	none	none
KDP95717	Brevundimonas sp. EAKA	2	KDP95717_2	MTGIAQIRLIDLGPVTVLTRGAVIGPPVEHEEMPYDGGA	yes	852	18.98	NF033525.2	2e-05	lasso_albusnod: albusnodin family lasso peptide
KDP95717	Brevundimonas sp. EAKA	3	KDP95717_3	MRANARGVLRTPSGVRSKQLGA	yes	2473	-3.48	none	none	none
WP_035306434	Brevundimonas sp. EAKA	1	WP_035306434_1	MRRILGRRPFGAMTKCALLLGGVMMAGPALAGGSGMPWEGPLQQVVQSITGPVVQAAAVVAVVIFGAGIAMSENGSSMRRGLGIMFGLSIAFAASTFFLDFFGFAGGAEIG	no	5387	52.42	PF04956.12	1.9e-22	TrbC/VIRB2 family
WP_035306434	Brevundimonas sp. EAKA	2	WP_035306434_2	MAASGSDPRPEGWDLPVAQALAEPVLMAGMPRDYAIAMGTIAMVLGLALRIWWLGLLWWAAAHAIGLWAARADRRFFDVLRRHLALPGHLDA	no	5722	46.51	PF05101.12	1.2e-13	Type IV secretory pathway, VirB3-like protein
WP_035306434	Brevundimonas sp. EAKA	3	WP_035306434_3	MMQNPVTLTRLGSARDLTRHEPFGDFVEIGLMRSKTPI	yes	58	27.65	NF033521.1	4.6e-06	lasso_leader_L3: lasso RiPP family leader peptide-containing protein
WP_035306434	Brevundimonas sp. EAKA	4	WP_035306434_4	MTTTRIALVRLGSVRALTQLEPEGPFAELGVDRSRTPI	yes	259	14.99	PF06311.11	1.7e-05	NUMB domain
AEA61657	Burkholderia gladioli BSR3	1	AEA61657_1	MRCRSECLSSHFRMNTMSEVVEFKSWVCLICGWTYNEEEGLPDEGLPAGTRFADIPADWRCPLCDVGKDDFVVVEF	yes	1827	23.43	PF10497.8	0.00073	Zinc-finger domain of monoamine-oxidase A repressor R1
AEA61657	Burkholderia gladioli BSR3	2	AEA61657_2	MLDTLCYRVYGTLQGTVEAVYEANPGLAARPQPFASGVEIVMPDIEAPRDETVSLWT	no	5636	15.28	PF05489.11	2e-23	Phage Tail Protein X
AEA61657	Burkholderia gladioli BSR3	3	AEA61657_3	MSAIIKKLFRNRASNQAHRFDVVSVTHGQPGYQTIDFRVVTRLGGR	yes	702	3.82	none	none	none
WP_004193894	Burkholderia mallei	1	WP_004193894_1	MLREIAAAHTPVDVLWRRTKGSFGIGFVKGIVSHYDAFRELIRDGVLMRSGQLDEAELEHALKAVRVGQNAAAISLALVGCVEIFCASWQNFMTNRSAAIC	yes	0	42.24	PF00733.20	4.7e-06	Asparagine synthase
WP_004193894	Burkholderia mallei	2	WP_004193894_2	MKFCQDAQKISTHPTSARLIAAAFCPTRTALSACSSSASSSWPLRISTPSRISSRNAS	no	28	1.81	none	none	none
WP_004193894	Burkholderia mallei	3	WP_004193894_3	MLPKAERFSGFWGISTSHCFYYI	yes	7102	-3.5	none	none	none
KOS99565	Burkholderia mallei	1	KOS99565_1	MLREIAAAHTPVDVLWRRTKGSFGIGFVKGIVSHYDAFRELIRDGVLMRSGQLDEAELEHALKAVRVGQNAAAISLALVGCVEIFCASWQNFMTNRSAAIC	yes	0	42.24	PF00733.20	4.7e-06	Asparagine synthase
KOS99565	Burkholderia mallei	2	KOS99565_2	MVRFLAKLLRSTIHGSHGVSLDAVSSTHGTPGFQTPDARVISRFGFN	yes	3456	9.91	none	none	none
KOS99565	Burkholderia mallei	3	KOS99565_3	MKFCQDAQKISTHPTSARLIAAAFCPTRTALSACSSSASSSWPLRISTPSRISSRNAS	no	21	1.81	none	none	none
WP_027217044	Butyrivibrio fibrisolvens MD2001	1	WP_027217044_1	MGFVMNKETKIKLIKKIDVTDMAGDKVMIDFESGKYFLLRGTAVDIWDNIQSETTVGDLVKTLLTIYDVDEETCLSGTEKFLTQLEEANFISLT	no	2588	20.21	PF05402.11	1.6e-20	Coenzyme PQQ synthesis protein D (PqqD)
WP_027217044	Butyrivibrio fibrisolvens MD2001	2	WP_027217044_2	MKVWNAPVMESLEINETAKGGKKVSEHDGFINYSHNGLPAEEYASGPVAK	no	25	18.92	NF033524.1	6.4e-10	lasso_PadeA_fam: paeninodin family lasso peptide
WP_027217044	Butyrivibrio fibrisolvens MD2001	3	WP_027217044_3	MSAIFGAIGFGGIITSDRVLEILKKPFSTCVTDNYFELK	yes	1472	9.51	none	none	none
WP_022757274	Butyrivibrio fibrisolvens WTE3004	1	WP_022757274_1	MKAWNTPVIETLEINETAAGGRQVTSHDGNIRVDNGIPAEEYLSGPVER	no	78	17.54	NF033524.1	2.1e-10	lasso_PadeA_fam: paeninodin family lasso peptide
WP_022757274	Butyrivibrio fibrisolvens WTE3004	2	WP_022757274_2	MNKETKIKLIKKIDVTDMAGDKVMIDFESGKYFLLRGTAVDIWDSIQSETTVGDLVKTLLTIYDVDEETCLSGTEKFLTQLEEAKFISLT	no	2640	14.38	PF05402.11	9.6e-21	Coenzyme PQQ synthesis protein D (PqqD)
WP_022757274	Butyrivibrio fibrisolvens WTE3004	3	WP_022757274_3	MNGPRELNKSDLEQIEKSDAFFARKVLSSSNELYQIFVDRFLMSK	yes	2995	14.37	none	none	none
WP_022757274	Butyrivibrio fibrisolvens WTE3004	4	WP_022757274_4	MSAIFGAIGFGGIITSNRVLEILKKPFSTCVTDNYFELRIKNLND	yes	1503	8.21	none	none	none
WP_013281766	Butyrivibrio proteoclasticus B316	1	WP_013281766_1	MDMKESVKLKKQLNVTDLSGEKVMIDFESGKYFMIKGAGNDIWDLIQEEITVEDIINRLLGEYDVSREECTASVQEFLGKLKELDFI	yes	3194	54.12	PF15232.5	1.7e-05	Domain of unknown function (DUF4585)
WP_013281766	Butyrivibrio proteoclasticus B316	2	WP_013281766_2	MKNWNAPEIKELCLSGTQQHGTPNPYVDGKIYDAQRNENWFTFSGNNVDDTATPGEVIIGNP	no	82	19.09	none	none	none
WP_013281766	Butyrivibrio proteoclasticus B316	3	WP_013281766_3	MIAQAYVSRIANDYFTWSSSIVYIVTAECEPVLVSLSIIDFSINVWIWGTMLLCTAETKLLDFRCVPVFHTSFPPIKITCLLKNIAGKRQCKDF	yes	61	-7.81	none	none	none
WP_022779293	Butyrivibrio sp. AE3009	1	WP_022779293_1	KMYSEAELIVTDYSSAIFDFAYLRKSIIYYQFDGDEYYQNNPFTKKGFFDYEKDGFGPVVKDYSILTNMLIEMADKGCALDEVYRERMDRIFAFNDKNSCERTYKKIVELLSNK	yes	944	32.91	PF04464.13	4e-25	CDP-Glycerol:Poly(glycerophosphate) glycerophosphotransferase
WP_022779293	Butyrivibrio sp. AE3009	2	WP_022779293_2	MKNWNAPEIKELTLSSTEAGHGHGYMDWEFKDQWGNVFQSHSGTDYNVDHRENREPVDEP	no	31	24.19	NF033524.1	5e-08	lasso_PadeA_fam: paeninodin family lasso peptide
WP_022779293	Butyrivibrio sp. AE3009	3	WP_022779293_3	MKYIENAWTESLLSTTRTAVREHIKR	yes	967	-0.91	none	none	none
WP_026518077	Butyrivibrio sp. MC2021	1	WP_026518077_1	MKLHYYFPSLKFMEEKYPWLKSMPFLLPAAWVIRGCSAACSKESRRHRQEVESADKKEVDRMLDMYHRLNLNFRK	yes	6568	9.33	none	none	none
WP_026518077	Butyrivibrio sp. MC2021	2	WP_026518077_2	MKNWNAPEIQELNLSNTELGNRRSGYCDAAVWSVELHKNFYSYSGEGDPNEDEWNVHPQH	no	45	0.78	NF033524.1	2.6e-06	lasso_PadeA_fam: paeninodin family lasso peptide
WP_026518077	Butyrivibrio sp. MC2021	3	WP_026518077_3	MKLYAPYCSIAITRSSVAELCVAKVKFLNFRCIPIFHSCFLLLNYKKRIMRSFFIVKKSIKTVIFL	yes	117	-7.16	none	none	none
WP_026505996	Butyrivibrio sp. NC3005	1	WP_026505996_1	MTKETIITLIKKLDVTDITGDKVMIDFETGKYFMLKGTAVDIWDSIQSPISFGNLLGKLENIYEVDEATCKDDVEKFLNQLESNKFITLS	no	2068	36.28	PF15232.5	2.8e-05	Domain of unknown function (DUF4585)
WP_026505996	Butyrivibrio sp. NC3005	2	WP_026505996_2	MKWNAPVMEELNINATANGMAPDENFDGDWVEINGKWYRPGNGSVSGGEIAQ	yes	1400	23.83	NF033524.1	4.2e-07	lasso_PadeA_fam: paeninodin family lasso peptide
WP_026505996	Butyrivibrio sp. NC3005	3	WP_026505996_3	MKWNAPVMEELNINATANGMAPDENFDGDWVEINGKWYRPGNGSVSGGEIAQ	yes	102	23.63	NF033524.1	4.2e-07	lasso_PadeA_fam: paeninodin family lasso peptide
WP_026505996	Butyrivibrio sp. NC3005	4	WP_026505996_4	MKWNAPVMEELNINATANGMAPDENFDGDWVEINGRWYRPGNGSISGSETAH	yes	1751	18.52	NF033524.1	2.1e-07	lasso_PadeA_fam: paeninodin family lasso peptide
WP_026488816	Butyrivibrio sp. XBB1001	1	WP_026488816_1	MKTWTSPEIKELNISNTALGNARSGYCDAAVYSIELHRNFYSFSGEGEKNQDDWHVTPQNP	no	55	12.44	NF033524.1	7.1e-06	lasso_PadeA_fam: paeninodin family lasso peptide
WP_026488816	Butyrivibrio sp. XBB1001	2	WP_026488816_2	MPVILILFSFSTKGVEVSVKLDAIYCSITVTRSGITKRCITDIELLDFWRSPSFHTFCPPLLSMA	yes	76	7.51	none	none	none
WP_026488816	Butyrivibrio sp. XBB1001	3	WP_026488816_3	MPDLVTVMLQYIASSFTETSTPLVEKEKRIRMTGM	no	72	-26.92	none	none	none
WP_026493688	Butyrivibrio sp. XPD2002	1	WP_026493688_1	MKKVWNDATLVELDITATAGGMLNNHMVDSDEYYDEKAQTWKVDLGTGKALS	yes	74	31.88	none	none	none
WP_026493688	Butyrivibrio sp. XPD2002	2	WP_026493688_2	MKWRKKYVKFKIAADKVGNGEPVKRL	yes	2798	-2.27	none	none	none
WP_026493688	Butyrivibrio sp. XPD2002	3	WP_026493688_3	MQQIKWGMESQLKGYKEKAEASEETSYSALGKLDFLLSYLLYGAECEDYFSFLFYKNKNPFF	yes	2832	-4.53	PF17110.4	8.6e-06	Subunit 11 of the general transcription factor TFIIH
WP_022765651	Butyrivibrio sp. XPD2006	1	WP_022765651_1	MNKNTKVKLIKKIDVTDIAGDKVMIDFETGKYYMLKGTAVDVWDNIQSEITIAELLEKLMAIYDVDEETCLKGIEDFLIQLENSKFISLT	yes	1452	47.57	PF05402.11	1.1e-19	Coenzyme PQQ synthesis protein D (PqqD)
WP_022765651	Butyrivibrio sp. XPD2006	2	WP_022765651_2	MKTWVNPEVVELEISATAQGDGPIAIPDAIRVDNDGTWYSFPSGSSQDAQ	no	47	21.91	NF033524.1	3.8e-06	lasso_PadeA_fam: paeninodin family lasso peptide
WP_022765651	Butyrivibrio sp. XPD2006	3	WP_022765651_3	MMKNKKRHIYQKTDEYAFFILFLDHVNEINFEFSSCIRKSSIPLRHVSSSTSYIAISFSRSSAIVISDCILSQTSTAVPLSI	no	1381	-11.95	none	none	none
WP_035151049	Calothrix sp. 336/3	1	WP_035151049_1	MSSQELQMQISDTSFVSVCADQISSDLGGEIVILNLKTGVYHGLNEVGSRIWDLIQQPKPVKDIQAALLAEYEVTLEECDRDLQALLQDLIHAELIEVKNETAA	yes	417	48.24	PF05402.11	4.4e-22	Coenzyme PQQ synthesis protein D (PqqD)
WP_035151049	Calothrix sp. 336/3	2	WP_035151049_2	MTKKIYQLPLSFEQILNLVLQLPAQEQEKLIQEIKKTASTNQDEDLLSVFDRIGRNAQIKGLTEETLEELLADES	yes	6761	30.92	PF14164.5	5.3e-06	YqzH-like protein
WP_035151049	Calothrix sp. 336/3	3	WP_035151049_3	MSSTKLSLSLSMILASLVNLATSQARQRKTKVYDCTEFVCGQDYVLETTDDGSYITAQFRGVKAGDHIILNNGSGSQRYRVEEIDYYSEPSDMWTALLKVAEEIPG	yes	1249	27.53	none	none	none
WP_035151049	Calothrix sp. 336/3	4	WP_035151049_4	MKKVYSQPLMTNHGSVEEMTKFFDPSPSSTDFIFFPGDNAADGQLSGRSGDANGTCTNGGNIGQCNYSRRASAL	yes	114	23.9	NF033528.1	1.2e-15	lasso_cyano: lasso peptide
WP_015197585	Calothrix sp. PCC 6303	1	WP_015197585_1	MLLDRHLLDNSTVVASQNQISSDLVDETVILNLKSGVYHGLNQVGTTVWKLIQQPRNFEEIRDAVLTEYEVSVEECDRDLRQLLEDLAAQDLVEVKTTASV	yes	123	50.49	PF05402.11	1.7e-20	Coenzyme PQQ synthesis protein D (PqqD)
WP_015197585	Calothrix sp. PCC 6303	2	WP_015197585_2	MFKYIVAASLILSSAAALPASAEEMGPGIGRISRSSNGYTAYVCTNNTSSSLTLRTGAGKDYNQIRQIPHGRNIQVLDSTGSRDGFRWFNVSYRGNSGWVRSDYVCTR	yes	7046	33.3	PF08239.10	0.0084	Bacterial SH3 domain
WP_015197585	Calothrix sp. PCC 6303	3	WP_015197585_3	MKTAYSSPRLINHGNVSQVTQANLANKTSDLLFGTVQGTVPGNGGSLDACIFPKNDSRCKGANLN	yes	92	17.26	NF033528.1	7.7e-13	lasso_cyano: lasso peptide
WP_019489786	Calothrix sp. PCC 7103	1	WP_019489786_1	MITQQVQQTILESSIVIASPDQISSDLGDEAVILNLKSGVYHGLNEVGARVWNFIQQAKTVKEILEMLLQEYDVDVEQCNKDLIALLSDLLAAELISISNETTA	yes	414	39.79	PF05402.11	5.2e-23	Coenzyme PQQ synthesis protein D (PqqD)
WP_019489786	Calothrix sp. PCC 7103	2	WP_019489786_2	MKKTYGVPVLTNHGDLKTITQAFGKKTRKDFAFFNGASIDPGIGVDTNGDGVNDAITGQGSRDGIINLL	yes	146	33.78	NF033528.1	6.8e-23	lasso_cyano: lasso peptide
WP_019489786	Calothrix sp. PCC 7103	3	WP_019489786_3	MRLKRWESPRKEGRNDKGRGGSARQRQVKKQQQMLRKRLKEETKQNQNQDKSQNKSQNKNQNQDNQDWGKKRYSSPSFFLINYVNEL	yes	2748	21.84	PF02535.21	0.0014	ZIP Zinc transporter
WP_019489786	Calothrix sp. PCC 7103	4	WP_019489786_4	MKKQYNTPTLINHGSVQSITQLGGGSKRNDFLFFSAAAAAAVGVNPNTPVLTATGSTDAIIKLCNEPGANCPK	yes	569	19.29	NF033528.1	6.1e-24	lasso_cyano: lasso peptide
WP_012473031	Candidatus Amoebophilus asiaticus 5a2	1	WP_012473031_1	MEVYNAQLARKANYFVELSKLGMTTKKNFQYEDDGKVMDVRIDVNEDLRDFKKQYKVERKKEIEEDKERYELMNYKEKDFYVPCCSKCGECIGGGCDGHP	yes	1373	33.77	none	none	none
WP_012473031	Candidatus Amoebophilus asiaticus 5a2	2	WP_012473031_2	MYKNKFERLLGLHLNNSTELEYDNYGKVLTSGKASSLTRGDDNCITENTTPPNWMSSTW	yes	869	19.07	none	none	none
WP_012473031	Candidatus Amoebophilus asiaticus 5a2	3	WP_012473031_3	MLVYSANSCLATSKTLLAKELELIKMRAIAYSTMIDVAEREFNILIRKK	yes	5004	5.18	none	none	none
KKP94827	Candidatus Dependentiae candidate division TM6 bacterium GW2011_GWF2_36_131	1	KKP94827_1	MEKFKKTNEQLITLGYASQLTQGGSGNMHEGPRSTDNGMFICKTTHKEKKISSTKQNSAKLHN	yes	1178	16.29	NF033522.2	7.7e-09	lasso_benenodin: benenodin family lasso peptide
KKP94827	Candidatus Dependentiae candidate division TM6 bacterium GW2011_GWF2_36_131	2	KKP94827_2	MKNNKQLQKKAVKNEVKVTDLGKVSLLTLGRCTNSSWECPRMTGPRF	yes	778	11.03	NF033525.2	2.9e-07	lasso_albusnod: albusnodin family lasso peptide
KKP94827	Candidatus Dependentiae candidate division TM6 bacterium GW2011_GWF2_36_131	3	KKP94827_3	MEIIMNKKILLILSLLSPGALLCMEESEKSSEKID	yes	3617	8.99	none	none	none
ETX06968	Candidatus Entotheonella gemina	1	ETX06968_1	MPGRVLSARGGLIAGPYDPTDRFTYWPVRVARGGDMLAPPMPQSNLSMGAIWPSG	yes	2002	9.39	none	none	none
ETX06968	Candidatus Entotheonella gemina	2	ETX06968_2	MMRKPKKQRRLITIKKTKYMLLGFTGAQTDFIFPMDTGE	yes	833	3.43	none	none	none
ETX06968	Candidatus Entotheonella gemina	3	ETX06968_3	MARRARKLRIVSHVRTKKVLRGGNGLVYDAFWRWLLIPN	yes	1286	-3.52	none	none	none
WP_049947408	Candidatus Halobonum tyrrellensis G22	1	WP_049947408_1	MNTFDNSHEIVAAENCLSTTIDGETVVLHTDAGKYYGFNEVGTFVWESLQEPHTVEEVYEAVTDEYDVGYDRCREDVDELLAELADKDLVTVDAE	yes	457	47.61	PF13360.5	5.2e-06	PQQ-like domain
WP_049947408	Candidatus Halobonum tyrrellensis G22	2	WP_049947408_2	MKGSQSNREYTSPEVTEFGSVEQITEKLNKQGLKPDQYTEATNGVVVGSTQPAK	yes	131	17.33	PF06486.10	7.1e-06	Protein of unknown function (DUF1093)
WP_049947408	Candidatus Halobonum tyrrellensis G22	3	WP_049947408_3	MEGRTRERPGRLVSERIDGAGRSAVVNRKREIWFKVKLYAPNQILYP	no	2335	-0.48	none	none	none
ESP90004	Candidatus Halobonum tyrrellensis G22	1	ESP90004_1	MNTFDNSHEIVAAENCLSTTIDGETVVLHTDAGKYYGFNEVGTFVWESLQEPHTVEEVYEAVTDEYDVGYDRCREDVDELLAELADKDLVTVDAE	yes	520	47.61	PF13360.5	5.2e-06	PQQ-like domain
ESP90004	Candidatus Halobonum tyrrellensis G22	2	ESP90004_2	MKGSQSNREYTSPEVTEFGSVEQITEKLNKQGLKPDQYTEATNGVVVGSTQPAK	yes	131	17.33	PF06486.10	7.1e-06	Protein of unknown function (DUF1093)
ESP90004	Candidatus Halobonum tyrrellensis G22	3	ESP90004_3	MEGRTRERPGRLVSERIDGAGRSAVVNRKREIWFKVKLYAPNQILYP	no	2398	-0.48	none	none	none
WP_010301747	Candidatus Odyssella thessalonicensis L13	1	WP_010301747_1	MENIEITTEISAILDTNLGVVLEESASSLTRGLVGTGKEGFCVGFRY	yes	840	8.58	none	none	none
WP_010301747	Candidatus Odyssella thessalonicensis L13	2	WP_010301747_2	MEKEMENIEITTKTSTVLDTNLVVVLEESASSLTQGCCGGWLEQWGGYSRP	yes	1050	6.64	none	none	none
WP_010301747	Candidatus Odyssella thessalonicensis L13	3	WP_010301747_3	MVKGRKKWKISKLPQKYQQS	yes	941	-0.35	none	none	none
WP_010301667	Candidatus Odyssella thessalonicensis L13	1	WP_010301667_1	MNKTDLIKAVSDQCNLPQSNVNQIFDAILATVTASLKKKEEVNLPGFGKFKVTERAARKGRNPQTGQEITIAASKAPSFSAGKALKDAVN	no	5371	34.78	PF00216.20	9.4e-37	Bacterial DNA-binding protein
WP_010301667	Candidatus Odyssella thessalonicensis L13	2	WP_010301667_2	MVKSFFNKLDKNEHAGLINISQSASTITAGGCGAKFEQGGVTSLQKFDA	yes	797	18.41	NF033471.1	4.9e-07	J25_fam_lasso: acinetodin/klebsidin/J25 family lasso peptide
WP_010301667	Candidatus Odyssella thessalonicensis L13	3	WP_010301667_3	MLSSDRFYTYITLAVSAAIAESWVGSSFKLSAISFHYII	yes	4885	-0.87	none	none	none
WP_032112539	Candidatus Paracaedibacter symbiosus	1	WP_032112539_1	MENIEINDTEYGITLEASASTLTQGRLGGDSEGNSHYPLQR	yes	979	14.58	none	none	none
WP_032112539	Candidatus Paracaedibacter symbiosus	2	WP_032112539_2	MENIEINDTEYGITLVASASTLTQGSKGGDPSEGSGAYYTYV	yes	760	12.77	none	none	none
WP_032112539	Candidatus Paracaedibacter symbiosus	3	WP_032112539_3	MLNWGHYTKLQSLLLKNNKLETLPDWLSQLTALQELWIHNNPLAADSVMGYLKVAPKGVRVVISKTLLDKIRGPLQGYYEVKKHWKEPEAFQITKIPNHKN	no	5382	6.34	PF12799.6	1.5e-10	Leucine Rich repeats (2 copies)
KHD08890	Candidatus Thiomargarita nelsonii	1	KHD08890_1	MTNGGQAISLKKMAATNLVVAKDMLLVCLVREATVTILNYIARAFGTKPPNLVDGLIGFQRRMVENLFLVVVNMP	yes	5647	20.66	none	none	none
KHD08890	Candidatus Thiomargarita nelsonii	2	KHD08890_2	MKKFPDLVYTYKDLKIPIELHWRWTPNPYLFPLSVEEAWQKREMISIANTKVATLPNNRIRLIFDKIPKIKSIM	yes	3842	14.64	PF14907.5	1.3e-07	Uncharacterised nucleotidyltransferase
KHD08890	Candidatus Thiomargarita nelsonii	3	KHD08890_3	MKLSEISYMIQPTEKMAEHAMFNGQRVLLTGISGFLGRVLCHGNRQKSTNKLNHAGIATGLYPT	yes	2473	11.55	none	none	none
KHD08890	Candidatus Thiomargarita nelsonii	4	KHD08890_4	MLSKEERTRYHYAKREPKLLLIYVVDETGKISIRFYAVGVQSFSFGWVALWTPTEVNR	yes	3504	10.71	none	none	none
KHD08890	Candidatus Thiomargarita nelsonii	5	KHD08890_5	MMKKIFWVRLAIMMLSLMIPNAIAAQNQCSKSEIMTLIKKGFDKSEIDEICHQESYCCCQIKTYKWTRECFLCDYSHEYAGKIYRWLPIRRCSNPTRKRDFRHRKKIVKRCTQASLCGRE	no	7199	8.45	none	none	none
WP_029911571	Caulobacter sp. UNC358MFTsu5.1	1	WP_029911571_1	MTKTRKFRLVRLGDAKVLTQGQGDQNFEINTLPGKDVG	yes	888	36.04	NF033525.2	2.5e-10	lasso_albusnod: albusnodin family lasso peptide
WP_029911571	Caulobacter sp. UNC358MFTsu5.1	2	WP_029911571_2	MSDKPFAARPAAVDAWVKAAPAAAPVATRFTARLTIDVTPACRARIKIAAFGRGQTVADMVRDLFDREFPETQA	yes	6079	31.46	PF09274.9	1.1e-05	ParG
WP_029911571	Caulobacter sp. UNC358MFTsu5.1	3	WP_029911571_3	MSAIRKVRFVKLGDAKRLTHGGGDHGVDWLAQPMEPQG	yes	689	21.4	NF033525.2	3.5e-07	lasso_albusnod: albusnodin family lasso peptide
WP_009187015	Cecembia lonarensis LW9	1	WP_009187015_1	MHKSIQKETMKVKAESVYRVQEERILFTELGDEGVIYDMGKNDYFSLNETYCSIFLKIRKGLGMAGIVQELVEEYAVDQATCEKEVRDVIQELMKRGFIHEVVA	no	1178	40.86	PF05402.11	1.1e-16	Coenzyme PQQ synthesis protein D (PqqD)
WP_009187015	Cecembia lonarensis LW9	2	WP_009187015_2	MEYIGFYKVEFSWMRWNGFCLYRRLKSSKEGICLLTK	yes	12	2.33	none	none	none
WP_009187015	Cecembia lonarensis LW9	3	WP_009187015_3	MNNTKKKVWEKPAIQNIKINSGTRSGNNENRNFHNPTILNS	no	1918	1.07	none	none	none
WP_054743246	Cellulosilyticum ruminicola JCM 14822	1	WP_054743246_1	MTKWKDGYIEGDITNTHETQLLMTSILYDPGWRIKVDGKKQDILAIQNALLGCRLSPGTHHIILYYEVPGFKIGLCISLFTLVIILTVHRVRRQQR	yes	3	27.39	PF15580.5	3.3e-06	Immunity protein 53
WP_054743246	Cellulosilyticum ruminicola JCM 14822	2	WP_054743246_2	MNKKTWTLPTVSKFNVSETQYGVAPTGHHDATTYDDDGKWWASGVSANSSDANNYTE	yes	492	23.68	none	none	none
WP_054743246	Cellulosilyticum ruminicola JCM 14822	3	WP_054743246_3	MSSKKNWCSPQLYSLNLNQTKVEIDTTTPSGLGVDFTANYEAPVDIADTSSSSSSGSADYYFGSVS	yes	2205	21.01	none	none	none
WP_054743246	Cellulosilyticum ruminicola JCM 14822	4	WP_054743246_4	MKKNQWMLPTMSKVTLQATQQGSAATRHHDATTYDSNGIWWAGGTSGNSSYANSY	yes	148	19.66	none	none	none
WP_054743246	Cellulosilyticum ruminicola JCM 14822	5	WP_054743246_5	MLKKYFKNSRLWLNAFLIPIGLMSLLLMREGIYPFGSKSILTIDLRGQYVGMLAICAIFI	yes	2422	14.04	PF09586.9	8.1e-10	Bacterial membrane protein YfhO
WP_054743246	Cellulosilyticum ruminicola JCM 14822	6	WP_054743246_6	MYQKPNMASHLQAITMQQPMMMMENGGQVVFQLIHPMLTITQSSVYYIRLVYFKLAYNIDKSNEKG	yes	535	9.34	none	none	none
WP_012792506	Chitinophaga pinensis DSM 2588	1	WP_012792506_1	MSESVQTSLCKETIVRRNERNFLVSRIGEEVVLMDIHNGQYIGLNAVGSAIWEKLEQPVAIHDVVNALMQEYAISMQLCEQETLLFLQKMMQHRMLIVD	no	1386	30.58	PF05402.11	6.3e-18	Coenzyme PQQ synthesis protein D (PqqD)
WP_012792506	Chitinophaga pinensis DSM 2588	2	WP_012792506_2	MKNETTQQKTTWETPDMTVLPINDVTLGAGAAGTDFASEISV	yes	29	10.77	PF09579.9	1.5e-07	Sporulation protein YtfJ (Spore_YtfJ)
WP_012792506	Chitinophaga pinensis DSM 2588	3	WP_012792506_3	MRLVNDQHPVLHHLLKKKKGFLLAELHTDRIFLHQRVYDIMNSYRLFQFFPDSAANSIETYVLSVVDVHQDDFFSDAAYQEIPLVPSHDRFLTEGRLYTF	yes	1389	9.84	none	none	none
WP_012792506	Chitinophaga pinensis DSM 2588	4	WP_012792506_4	MKNNTSQQPLTWETPDMIVLPIDKVTLGKAGSGSDFAAEWEVST	yes	224	9.16	PF09579.9	1.8e-06	Sporulation protein YtfJ (Spore_YtfJ)
WP_014099515	Chloracidobacterium thermophilum B	1	WP_014099515_1	MLSLMNRALIPKHVIVRSVADEAILLNLTTEHYYGLDSVAYSMLRQATSCPTLQDALAALLDEYEVEPERLQQDFNALLEQLQQANLIEIVPPDPVSSDSPPAAAPIS	yes	455	27.81	PF05402.11	3.4e-17	Coenzyme PQQ synthesis protein D (PqqD)
WP_014099515	Chloracidobacterium thermophilum B	2	WP_014099515_2	MKQPLPSIEQQASLSQVKQPGKKTYHSPTFTGYGSLTDFTRASGNGGTPDSILMRNASR	yes	45	0.83	NF033528.1	9e-09	lasso_cyano: lasso peptide
WP_014099515	Chloracidobacterium thermophilum B	3	WP_014099515_3	MLKLLQQGIEILLEPFRFDFIFVQQSRQSVLQRRAARGLPQHAVGHTVQTVVMLRGQIEQDGFIRNRAHNDMLGNQGSVHKRKHRCVRQVRDWEWLIGTCSSGTSAITG	no	530	-0.75	none	none	none
WP_040233130	Citrobacter braakii	1	WP_040233130_1	MSTIHYENANFLRELAENLPHIRADADKAALLQRLADDELAQAEYDDWVRAKVAAARADARPKLTTEQVRQRLQTRYQELREQRDAV	no	3768	41.63	PF14878.5	2.9e-06	Death-like domain of SPT6
WP_040233130	Citrobacter braakii	2	WP_040233130_2	MRQNTSVALGPHFSSFVDAQVQGGRYGSASDVIRAGLRLLEEHEARVKALQEALIAGRESGEPRSFDSEAFLRRMHTQHG	no	4890	34.69	PF03693.13	3.1e-42	Bacterial antitoxin of ParD toxin-antitoxin type II system and RHH
WP_040233130	Citrobacter braakii	3	WP_040233130_3	MSFFDELKASLEETVEIKNGVREPARITRYEIADVKAIRAQLNVSQSEMANVLGTSIDTIKSWEAGRRNPTGLAAKVLATIQSNPKFFRELAAH	no	4428	32.05	PF04744.11	4.1e-05	Monooxygenase subunit B protein
WP_040233130	Citrobacter braakii	4	WP_040233130_4	MQYEIDWIESAMEDLVALFEYLAENASLWDANDVTDRILHSTDKLVCFPRLYSPDERYGAGVRRISLLGQNVLYEVDDTARRVTVLAVVGQRQNPKTIR	no	4021	26.24	PF05016.14	1.4e-13	ParE toxin of type II toxin-antitoxin system, parDE
WP_040233130	Citrobacter braakii	5	WP_040233130_5	MKKQTFVPKKLVKVGKATELTKGGVGKIIEYFIGGGVGRYG	no	813	15.22	NF033521.1	1.5e-05	lasso_leader_L3: lasso RiPP family leader peptide-containing protein
WP_040233130	Citrobacter braakii	6	WP_040233130_6	MVKTYRLSPLAEADLEEIWLYTLRNWSIVQADNYHHDLVATFEALANGMKFGLPSVLPEYQKCLCGSHVVYFLDYTDCVDIIRILHQRQDADLHF	no	4610	11.99	PF05016.14	4.4e-16	ParE toxin of type II toxin-antitoxin system, parDE
WP_040233130	Citrobacter braakii	7	WP_040233130_7	YIHYYNNERISLKLKGLSPVEYRTQALKAA	yes	5319	8.63	PF13333.5	2.9e-14	Integrase core domain
ALG59680	Citromicrobium sp. JL477	1	ALG59680_1	MKEFDHNQNEVIDLGKASVETKGAVGFYIDASGGQLANSPGLLDE	yes	869	29.92	NF033522.2	1.9e-14	lasso_benenodin: benenodin family lasso peptide
ALG59680	Citromicrobium sp. JL477	2	ALG59680_2	MDTKLLARIGAVVFVGLAIATTIVQLREEPAPVRQADRRIWVPDGDPLPAQLRACAQMGELALSSPDCRAAWAEKRRRFFGVDHPEAYSGIGDRALPESFSREARGEN	yes	5747	28.58	PF10814.7	9.2e-06	Cell wall synthesis protein CwsA
ALG59680	Citromicrobium sp. JL477	3	ALG59680_3	MQADRVIRALSALAQEHRLAAFRLLVQAGEQGVAAGVLAEKLQVPPSSMSFHLAQLGNAGLVTQRRESRSIIYSADYAAMNGLMGYLTENCCGGMSCSQDTECFPSPQRKSA	yes	7446	27.7	PF13545.5	9.8e-05	Crp-like helix-turn-helix domain
ALG59680	Citromicrobium sp. JL477	4	ALG59680_4	MTRLKLSDITDGKPVKLTIEIPARLHRRLIEYGTVLNGGVSEGAPVPELLIPPMIERFVASDRDFAKARRGSRALSKQ	yes	1336	26.03	PF10038.8	4.7e-29	Protein of unknown function (DUF2274)
ALG59680	Citromicrobium sp. JL477	5	ALG59680_5	MDRPFDSNDRTGAFDYSDFAQEFLRRNAAYRQQYARIASESGFDPQSPACRRMARSWGLEFPD	yes	5597	9.89	none	none	none
ALG59680	Citromicrobium sp. JL477	6	ALG59680_6	MQRRVEARLAKHSLALVLSQLRSVVESRSESQFEISEKGRRCIGAFEDARLLRTAADRCLSRSIALATCLAAYGDRARIVIGVHTPPFAAHCWTQHRDTVLNDSVEEVLRYEPILVV	yes	192	9.25	PF13471.5	1.4e-24	Transglutaminase-like superfamily
WP_026882525	Clostridium akagii DSM 12554	1	WP_026882525_1	MQKQQWVEPKINELGVENTEYGTKVTSKSDATYQQGKFTFYSFS	yes	5	18.03	none	none	none
WP_026882525	Clostridium akagii DSM 12554	2	WP_026882525_2	MNILNYQTLDIHSDFRLILLNINAAL	no	5164	-1.62	none	none	none
WP_026882525	Clostridium akagii DSM 12554	3	WP_026882525_3	MVQKLHRNQTQLINRVNLRFIHSHN	yes	66	-3.66	none	none	none
WP_041894779	Clostridium beijerinckii	1	WP_041894779_1	MNETKLKWSEPEIMELSVKETQLGGHYSSSPDGAPWQDSNGNWQEPHGKS	yes	85	28.4	NF033524.1	1.2e-05	lasso_PadeA_fam: paeninodin family lasso peptide
WP_041894779	Clostridium beijerinckii	2	WP_041894779_2	MNLRGKTKINKTKLKWSKPDIIKLPIKDTKLGSGGYDYADGAPWQDSNGNWQEPKGKS	yes	306	7.84	none	none	none
WP_041894779	Clostridium beijerinckii	3	WP_041894779_3	MIMQMEHHGKIPMVIGKNQKENHKMKRKLKR	yes	412	3.21	PF05670.12	2.7e-06	Domain of unknown function (DUF814)
WP_026889089	Clostridium beijerinckii HUN142	1	WP_026889089_1	MNETKLKWSEPEVMDLSVKDTQLGGHYSSSPDGAPWQDSNGNWQEPHGKS	yes	85	25.66	none	none	none
WP_026889089	Clostridium beijerinckii HUN142	2	WP_026889089_2	MMLQMEHHGKIPMVIGKNQKENHKIKRKLKR	yes	720	3.21	PF05670.12	1e-06	Domain of unknown function (DUF814)
WP_026889089	Clostridium beijerinckii HUN142	3	WP_026889089_3	MIRDDTMLKYPVLYVKKLGVVC	yes	943	-4.02	none	none	none
WP_023973413	Clostridium beijerinckii NRRL B-598	1	WP_023973413_1	MNETKLKWSEPEIMELSVKETQLGGHYSSSPDGAPWQDSNGNWQEPHGKS	yes	85	29.73	NF033524.1	1.2e-05	lasso_PadeA_fam: paeninodin family lasso peptide
WP_023973413	Clostridium beijerinckii NRRL B-598	2	WP_023973413_2	MNLRGKTKINKTKLKWSKPDIVKLSVKDTKLGSGGYDSADGAPWQDSNGNWQEPKGKS	yes	306	10.24	none	none	none
WP_023973413	Clostridium beijerinckii NRRL B-598	3	WP_023973413_3	MFFCFFMSNLNTKYNIRKNYDIMVNSDVIKFN	yes	4807	2.24	none	none	none
WP_017825142	Clostridium botulinum CB11/1-1	1	WP_017825142_1	MRLIKNSSLVETRKNDELTILNMDNGKYYGLQDTSLEIWGLLEKYNNENELLNQALNIYNDDKKIITKEIKEFISNLIQEELLIYEEI	yes	442	44.63	PF00996.17	2.2e-06	GDP dissociation inhibitor
WP_017825142	Clostridium botulinum CB11/1-1	2	WP_017825142_2	MKEFTKPYLANYGKAINLIQGECGYGSENYKLDKTGARKWSYKKPARHSNGTWVQIVCETFTLCRTKRPKDQC	yes	85	35.23	none	none	none
WP_017825142	Clostridium botulinum CB11/1-1	3	WP_017825142_3	MKSTKNSAVNMLGVFLINLSEVIVSTASFGLVGEPKPPKSLLK	yes	4923	18.77	none	none	none
WP_043853122	Clostridium butyricum	1	WP_043853122_1	MKLEWNDPSFKDLSVVNTEAANKTNPIHDGTIYHTNYGDFEGHKS	yes	37	15.64	none	none	none
WP_043853122	Clostridium butyricum	2	WP_043853122_2	MMGLYIIQTMEILKVINLRDEIIEKERVSQRKIFCDTLSFLFKEDIKKHSYR	yes	119	10.47	none	none	none
WP_043853122	Clostridium butyricum	3	WP_043853122_3	MKIVDNLLSRFEKAEVFSMSILIIYLILVIVILWFFHGAHKKW	yes	1472	3.19	none	none	none
WP_058142130	Clostridium butyricum	1	WP_058142130_1	MKKEWKEPYIEVLNFKNTYGRGGGGHGGNYNPHGNPHMPGGFYPPGHCWPPHHNGGNGDFNGEVTGS	yes	1479	41.43	NF033524.1	3.6e-09	lasso_PadeA_fam: paeninodin family lasso peptide
WP_058142130	Clostridium butyricum	2	WP_058142130_2	MKKWIEPEIQNLALKDTKGGPKYDPKVDGDAIYDENSNKWWQAIGKS	yes	4	13.19	PF14444.5	5.8e-06	S1-like
WP_058142130	Clostridium butyricum	3	WP_058142130_3	MYIAVINLINLYIFIKSSNEKVKIVYINIINIIEVLYEKRVERALYRSFKF	yes	1636	4.44	none	none	none
WP_058229694	Clostridium butyricum	1	WP_058229694_1	MKLEWNDPSFKDLSVVNTEAANKTNPIHDGTIYHTNYGDFEGHKS	yes	38	15.64	none	none	none
WP_058229694	Clostridium butyricum	2	WP_058229694_2	MMGLYIIQTMEILKVINLRDEIIEKERVSQRKIFCDTLSFLFKEDIKKHSYR	yes	120	10.47	none	none	none
WP_058229694	Clostridium butyricum	3	WP_058229694_3	MKIVDNLLSRFEKAEVFSMSILIIYLILVIVILWFFHGAHKKW	yes	1470	3.19	none	none	none
WP_002580679	Clostridium butyricum 60E.3	1	WP_002580679_1	MKLEWNDPSFKDLSVVNTEAANKTNPIHDGTIYHTNYGDFEGHKS	yes	37	15.64	none	none	none
WP_002580679	Clostridium butyricum 60E.3	2	WP_002580679_2	MMGLYIIQTMEILKVINLRYEINEKERVSQRKIFCDTLSFSFKEDIKKHSYR	yes	119	7.51	none	none	none
WP_002580679	Clostridium butyricum 60E.3	3	WP_002580679_3	MADNLLRRFEKAEVFSMSILIIYLILVIVILWFFHGAHKKW	yes	1478	3.9	none	none	none
WP_027635994	Clostridium butyricum AGR2140	1	WP_027635994_1	MKLEWNDPSFKDLSVVNTEAANKTNPIHDGTIYHTNYGDFEGHKS	yes	37	13.77	none	none	none
WP_027635994	Clostridium butyricum AGR2140	2	WP_027635994_2	MMGLYIIQTMEILKVINLRDGIIEKERVSQTKIVCDTFSFSFKENMKRVWLLIKNNETKVYKKDYILWFH	yes	119	12.59	PF16069.4	1.7e-06	Domain of unknown function (DUF4811)
WP_027635994	Clostridium butyricum AGR2140	3	WP_027635994_3	MKKINKDVKYLINYQDIIKRYSQNFILEL	yes	2445	2.21	none	none	none
ETI90262	Clostridium butyricum DORA_1	1	ETI90262_1	MSNKNCDQLIDVNTIIRKNINIDDSEIDGEKVMMDIERGQYYMLNDVASRIWTIIEDDICIKDVINLLLKEYDINEETCTKSVLEFLNKLNIDNLIEIM	yes	4941	55.29	PF05402.11	3.7e-19	Coenzyme PQQ synthesis protein D (PqqD)
ETI90262	Clostridium butyricum DORA_1	2	ETI90262_2	MKKEWNDPKLVELSVQHTEQSPSWLTNKDGEFVDANGNYWESRS	yes	48	23.09	NF033524.1	4.5e-07	lasso_PadeA_fam: paeninodin family lasso peptide
ETI90262	Clostridium butyricum DORA_1	3	ETI90262_3	MKSEWKEPNIINLSVVNTQKIIDKCPICNHPITHPEIFGDVSNHKGNCPNISDNFKS	yes	4754	18.33	none	none	none
WP_003412851	Clostridium butyricum E4 str. BoNT E BL5262	1	WP_003412851_1	MKLEWNDPSFKDLSVVNTEAANKTNPIHDGTIYHTNYGDFEGHKS	yes	38	15.64	none	none	none
WP_003412851	Clostridium butyricum E4 str. BoNT E BL5262	2	WP_003412851_2	MMGLYIIQTMEILKVINLRDEIIEKERVSQRKIFCDTLSFLFKEDIKKHSYR	yes	120	9.89	none	none	none
WP_003412851	Clostridium butyricum E4 str. BoNT E BL5262	3	WP_003412851_3	MKIVDNLLSRFEKAEVFSMSILIIYLILVIVILWFFHGAHKKW	yes	1473	3.19	none	none	none
WP_032077243	Clostridium drakei	1	WP_032077243_1	MKKWETPEIWELGVGCTKGALDGNGEDHIRVTVNGHREWGNRPSA	yes	42	15.53	none	none	none
WP_032077243	Clostridium drakei	2	WP_032077243_2	MKGKSYTKGLEEEILEKVEIAKKYIDQGYDAVFVFIEKTDNYIY	yes	5041	15.04	none	none	none
WP_032077243	Clostridium drakei	3	WP_032077243_3	MQYLYLLKKRTTIFIKKVMDVMT	yes	5016	-1.85	none	none	none
WP_022746953	Clostridium saccharobutylicum	1	WP_022746953_1	MNETKLMWIEPEIIDLSVKETKLGSHFSSTPDGAPWQDANGDWQEPHGKS	yes	63	25.6	none	none	none
WP_022746953	Clostridium saccharobutylicum	2	WP_022746953_2	MIIKIIFIYCFLVLIIVGFFKGAHKKW	yes	6997	-3.36	PF14055.5	3.8e-06	NVEALA protein
WP_022746953	Clostridium saccharobutylicum	3	WP_022746953_3	MYKTSIKIRFVGLIFYKYENYSNRV	yes	6700	-3.95	none	none	none
WP_029162225	Clostridium scatologenes	1	WP_029162225_1	MEKKIWNPPEFLELGVQSTEKSKTWQGGVDATWTDGSGNTWESHSGTM	yes	47	24.05	none	none	none
WP_029162225	Clostridium scatologenes	2	WP_029162225_2	MQLGLMVVAILGSHTQVLCS	yes	135	-3.77	none	none	none
WP_029162225	Clostridium scatologenes	3	WP_029162225_3	MHGIISTLLKDNIIVGYISVFSIYLNKFY	no	7560	-5.88	none	none	none
CDB15476	Clostridium sp. CAG:221	1	CDB15476_1	MKKRWKNPNVIALGVENTYDIENCSIAPPFPSQDGKQPTRIKCGHCKKVFESVNDFNAHVLAHYDAGITKDHAIYLYS	yes	6101	40.46	PF11331.7	1.5e-05	Probable zinc-ribbon domain
CDB15476	Clostridium sp. CAG:221	2	CDB15476_2	MKKEWIKPEIKDLNLENTYEDGLIDCPNENDDTSIFSCPPFGNGNSDGNDKGNKKCNFPRCNHKVKGNGYRCKCHLNSEISQS	yes	1988	23.88	PF05142.11	1.6e-06	Domain of unknown function (DUF702)
CDB15476	Clostridium sp. CAG:221	3	CDB15476_3	MKQWENPEIKELGVESTEKSSTHINRVDATTYDSDGNYWDSRS	yes	95	22.07	none	none	none
CDB15476	Clostridium sp. CAG:221	4	CDB15476_4	MVKKIRLELINSMTPLITKNIKFKKMILFLNKILQEVVHIYY	yes	3997	7.75	none	none	none
CDE44126	Clostridium sp. CAG:411	1	CDE44126_1	MIKREGRVKIKNMPNVTELAGEKVMVDFTHGKYFMLKGVGNDIWEMLEDEIEVDSIIERLLQEYEVEEEQCVGSTIKFLEQLEELEFIEGIV	yes	1456	51.37	PF05402.11	2.4e-20	Coenzyme PQQ synthesis protein D (PqqD)
CDE44126	Clostridium sp. CAG:411	2	CDE44126_2	MKKWNNPEVVSLDMSCTAQGKHICEKFDEIRVDQNGNYWAGFCSGEDSKPTPSGEVIVK	yes	994	27.94	none	none	none
CDE44126	Clostridium sp. CAG:411	3	CDE44126_3	MKQYEEPILIEKEKKREGRSLHKKGTKQICPKEKNQYAADWTCANCQHCIHQEGWSWLNDRCSIA	yes	3690	17.81	none	none	none
WP_041064265	Cohnella kolymensis	1	WP_041064265_1	MKKIWQKPLLEILDVSMTMAGPGRVIADTMTVHDPDEGIDVVITIPGHHS	yes	5	23.94	NF033524.1	2.9e-18	lasso_PadeA_fam: paeninodin family lasso peptide
WP_041064265	Cohnella kolymensis	2	WP_041064265_2	MGQLTPDQVQQVLINIYNDRDHLSETEVKDLVSYIKEKILAVAAKQTGG	yes	5550	8.82	PF11561.7	5e-06	Single strand annealing-weakened 1
WP_041064265	Cohnella kolymensis	3	WP_041064265_3	MLSVRNGKYYNLGMVGGRVWELMETPITKKRINRSVARRI	yes	1268	-7.13	PF05402.11	4e-07	Coenzyme PQQ synthesis protein D (PqqD)
WP_027092710	Cohnella thermotolerans DSM 17683	1	WP_027092710_1	MTDQRYADQTIVQKEGNIVSDMNGEKVMFSIRSGKYYNLGRVGGRIWDLIAAPVAVARLVDELMKEYEVDRATCERQVAEFLRSLQRESLIEVRPS	yes	4110	43.42	PF14147.5	0.00043	Sporulation protein YhaL
WP_027092710	Cohnella thermotolerans DSM 17683	2	WP_027092710_2	MEIRAKQEWQTPELETLNVSETMYGKGMTNIDFVTTEDMDIYSPS	yes	5445	26.47	NF033524.1	3.7e-18	lasso_PadeA_fam: paeninodin family lasso peptide
WP_027092710	Cohnella thermotolerans DSM 17683	3	WP_027092710_3	MEKQAKNEWLQPVLEVLDASQTMGGPNGIYPDKNGKGHNNGHPHAS	yes	45	23.01	NF033524.1	3.9e-15	lasso_PadeA_fam: paeninodin family lasso peptide
WP_027092710	Cohnella thermotolerans DSM 17683	4	WP_027092710_4	FDDVTAVLSLPEKYRKRLRTTNSVERLNEEVRRRERVIRIFPNRESVIRLIGALLMEQDEKWASGKKYLDMVEYLEWRESRPKSVSKVTRIM	no	3959	18.25	PF00872.17	5.8e-25	Transposase, Mutator family
WP_027092717	Cohnella thermotolerans DSM 17683	1	WP_027092717_1	MTDQRYADQTIVQKEGNIVSDMNGEKVMFSIRSGKYYNLGRVGGRIWDLIAAPVAVARLVDELMKEYEVDRATCERQVAEFLRSLQRESLIEVRPS	yes	1234	43.42	PF14147.5	0.00043	Sporulation protein YhaL
WP_027092717	Cohnella thermotolerans DSM 17683	2	WP_027092717_2	MEIRAKQEWQTPELETLNVSETMYGKGMTNIDFVTTEDMDIYSPS	yes	52	26.47	NF033524.1	3.7e-18	lasso_PadeA_fam: paeninodin family lasso peptide
WP_027092717	Cohnella thermotolerans DSM 17683	3	WP_027092717_3	MEKQAKNEWLQPVLEVLDASQTMGGPNGIYPDKNGKGHNNGHPHAS	yes	7620	23.01	NF033524.1	3.9e-15	lasso_PadeA_fam: paeninodin family lasso peptide
WP_027093854	Cohnella thermotolerans DSM 17683	1	WP_027093854_1	MSHSLEFPNRLFTQADGNLVSDMNGEKVMLSIQSGKYYNLGEIGGRIWELIASPLSVGQITDILVNEYEVDPAECSQEVERFIQALSKEQLVRSMDALPE	yes	1686	37.86	PF05402.11	7.8e-20	Coenzyme PQQ synthesis protein D (PqqD)
WP_027093854	Cohnella thermotolerans DSM 17683	2	WP_027093854_2	MKKAWRAPELETLDISMTMAGTGTKYVDWSYVGGKHLETNDDPKWSDYPAPPES	yes	459	24.78	NF033524.1	1.8e-19	lasso_PadeA_fam: paeninodin family lasso peptide
WP_027093854	Cohnella thermotolerans DSM 17683	3	WP_027093854_3	MSAASTWRRTTIRSGAITRLRLSLNLLTVNDVLPLRPAPLSEAADKGAPVSVRNPLGM	yes	550	-14.16	none	none	none
WP_039676138	Corynebacterium minutissimum	1	WP_039676138_1	MTAPASATGVILTDAAAAKAKSLLEQEGRDDLSLRIAVQPGGCAGLRYQLYFDDRTLDGDKVDTIGGVNLVVDKMSIPYLTGAKIDFSDTIEAQGFTIDNPNAGGSCACGDSFN	no	80	58.01	PF01521.19	2.1e-21	Iron-sulphur cluster biosynthesis
WP_039676138	Corynebacterium minutissimum	2	WP_039676138_2	MVPTLTMLGRFSAATRGAAIPWLETTLVTHNSMAG	yes	2403	1.14	NF033521.1	1.2e-05	lasso_leader_L3: lasso RiPP family leader peptide-containing protein
WP_039676138	Corynebacterium minutissimum	3	WP_039676138_3	MTPYGRLAAPAPLFSRALLVVVYFDEQASLIAVIPSQKGISSPLVAMEESAQPVMPKTYRYRYVPTLFLLPAQPNQTHS	yes	6982	-0.74	none	none	none
WP_015205178	Crinalium epipsammum PCC 9333	1	WP_015205178_1	MISDNSLIVAKKEQVSSALAGEAVILNLESGVYYGLNPVGASIWNLIQKSTSVREIRDAILEEYNVDFDQCDRDVKALLEQLQDQGMIEVQHETAA	yes	427	29.87	PF05402.11	5.1e-24	Coenzyme PQQ synthesis protein D (PqqD)
WP_015205178	Crinalium epipsammum PCC 9333	2	WP_015205178_2	MDTQWMKTNVLVIGGGTAGTMAAIKAKQANPDTEVLILEKANIRHSGAIAMSMDGVNTAVIPGNSTPEQ	yes	825	28.12	PF01946.16	8.4e-07	Thi4 family
WP_015205178	Crinalium epipsammum PCC 9333	3	WP_015205178_3	MVNLEQSVLFNLKRTQKMSSAKKEYTMPALTIYGNLEVLTQGGKDGEQLDASFPVNTPKGKLTFS	yes	60	20.33	NF033528.1	9.1e-09	lasso_cyano: lasso peptide
WP_047822856	Croceicoccus naphthovorans	1	WP_047822856_1	MKELDTIQREIIDLGSASEETKGDALFDIDVSGGRLSYATGMADD	yes	668	28.75	NF033522.2	1.6e-14	lasso_benenodin: benenodin family lasso peptide
WP_047822856	Croceicoccus naphthovorans	2	WP_047822856_2	MDTKLLARIGAAVFVGLAIATTIVQLREEPAPVRQADRRIWVPDGDPLPAQLRACAQMGELALSSPDCLAAWAEKRRRFFGVDHPEAYSGIGDRALPESFSREARGEN	yes	5538	28.62	PF10814.7	5.9e-06	Cell wall synthesis protein CwsA
WP_047822856	Croceicoccus naphthovorans	3	WP_047822856_3	MTRLKLSDITDGKPVKLTIEIPARLHRRLVEYGVVLNGGVSEGAPEPAALIPPMIERFVASDRDFAKARRRTHASSSR	yes	1139	25.2	PF10038.8	1.8e-30	Protein of unknown function (DUF2274)
WP_039007196	Cupriavidus sp. IDO	1	WP_039007196_1	MKKASRPWRYATAGLVAVVMPATLAWYWLAPDKQAQYLTAKVERGDIESAVLATGTLQASRQVDVGAQVTGQIPIL	yes	1914	27.58	none	none	none
WP_039007196	Cupriavidus sp. IDO	2	WP_039007196_2	MQPNDFDLIVMSSASDLTEKDVHVAATEVDRQLDGRAWNMNQPLNMIAYEDQA	yes	4453	15.91	none	none	none
WP_039007196	Cupriavidus sp. IDO	3	WP_039007196_3	MNPVSIQPTKVVAYGSFLAVILSKKSSPGDGIFGRGVKGM	yes	4142	8.48	none	none	none
WP_036000161	Cyanobacteria [Leptolyngbya] sp. JSC-1	1	WP_036000161_1	MSQVSAPLNNLAGLISATKEQVSSDLVDETVILNLKSGVYFGLNEVGTTIWNLIQQPRTLQSIHTSLLSEYDVDSEQCMQDLTAILHALQAAELIEITHADVE	yes	417	25.69	PF05402.11	2.7e-21	Coenzyme PQQ synthesis protein D (PqqD)
WP_036000161	Cyanobacteria [Leptolyngbya] sp. JSC-1	2	WP_036000161_2	MQKKRYVKPELTVHGDVEKITQGSGFGIKDVFVYGLADPIGNCGGDSCNVGSR	yes	86	14.34	NF033528.1	4.6e-12	lasso_cyano: lasso peptide
WP_036000161	Cyanobacteria [Leptolyngbya] sp. JSC-1	3	WP_036000161_3	MKLFGSKLLPENCAVDQDLVGF	yes	5682	1.29	none	none	none
WP_012626509	Cyanothece sp. PCC 7425	1	WP_012626509_1	MNLQALAIVLERRGYLASCYTCGNQMTSASFMVSLGENHLIRFLVSDYGITWTEMRDDRELMKLEGAEAISQLQDLANLVKYQICSTTVAAGSPKEVKASS	yes	6981	34.27	PF08844.9	1.1e-46	Domain of unknown function (DUF1815)
WP_012626509	Cyanothece sp. PCC 7425	2	WP_012626509_2	MIPPSMHHATPPISHCRFCKHYNPAGRRGGHCESLGAMVGGNWHACSLAVPTFSPLWSELQEAIEHQLHPVSTPEIHPVSVTETEPDQVEVLAWGEIEVVLPLSI	yes	2670	23.65	PF14875.5	1e-05	N-term cysteine-rich ER, FAM69
WP_012626509	Cyanothece sp. PCC 7425	3	WP_012626509_3	MANENLHGLKETYHKPKLSIYGNISAITANVANTSMNNDAGGGGKTKTA	yes	4715	17.79	NF033528.1	2.9e-10	lasso_cyano: lasso peptide
WP_015209841	Cylindrospermum stagnale PCC 7417	1	WP_015209841_1	MNTKAIAFAFVLGISTFLSTWQQPAQGARGTEITSGDKNTAFINFQHLAQNDDGGDNGGD	yes	6545	26.11	none	none	none
WP_015209841	Cylindrospermum stagnale PCC 7417	2	WP_015209841_2	MLLTKSFTTILKQDKVLALVINRSKFMKEVSIPHHIYTSFFEESAVLLDAKKNIYYALNDSAADFWKLLVKSDSVEETLKEISDLYECSSTVVLKDMEALVDRLLKAGLLEIKRSNL	yes	61	26.08	PF05402.11	4.8e-15	Coenzyme PQQ synthesis protein D (PqqD)
WP_015209841	Cylindrospermum stagnale PCC 7417	3	WP_015209841_3	MSAKRLPETIAHVRITRQSWQHGFLEGEVSAGSFEWHFQWHFRRGELSVKPSQGRALIKEPLGRFLEQQDYQLEPGGDYAFTIRAEL	no	4257	21.92	PF11344.7	2e-47	Protein of unknown function (DUF3146)
WP_015209841	Cylindrospermum stagnale PCC 7417	4	WP_015209841_4	MTTLNPTKKQYSQPEIIEIGDAVRTTLGHHRWGRREHHRRYYYRWH	yes	342	16.76	NF033525.2	4.8e-07	lasso_albusnod: albusnodin family lasso peptide
WP_015209841	Cylindrospermum stagnale PCC 7417	5	WP_015209841_5	MAALAGVGVMTGGAAVVAFGAGFAAWKFIKGNKNAPKQILKKLEAKLYS	yes	3824	15.68	PF13056.5	4.6e-08	Protein of unknown function (DUF3918)
EQB20827	Dehalobacter sp. UNSWDHB	1	EQB20827_1	MIMRNKEILLNSIVERRKDLPVTEIDGEKVMMNMDKGKYYGMDAVGSRIWNLMEEKQSVDEIVQTLLDEYEVDLLTCQQEVLEFFNMLYNEKLLNLADAR	yes	7	46.9	PF08914.10	0.012	Rap1 Myb domain
EQB20827	Dehalobacter sp. UNSWDHB	2	EQB20827_2	MEVLVLSPYVIIQLIWNVFWHEWHDILHFIGPITIIGIFYKRFGWGRISIAVFVLGALKEVRDLLFTADTVWHSTVDMFYNIIGILLGIALTKLLDKYR	yes	4234	25.91	PF06341.10	0.00012	Protein of unknown function (DUF1056)
EQB20827	Dehalobacter sp. UNSWDHB	3	EQB20827_3	MKNRWSKPLLTDLTMKRTEYDYGAPGADDAWESINLNGCPIPDGVIGVGSCVNGCPNT	yes	25	10.07	none	none	none
WP_013705915	Desulfobacca acetoxidans DSM 11109	1	WP_013705915_1	MNQSIGLNQTIQRSDDLVSCDLDGETALMSVANGKYYGLDPVGSRIWVLLEQARPVSDLCAILLQEFEVEASQCQHDVLVFLNELAQDNLIKVFDEPTR	yes	2235	50.08	PF11010.7	1.9e-05	Protein of unknown function (DUF2848)
WP_013705915	Desulfobacca acetoxidans DSM 11109	2	WP_013705915_2	MDRMNRSGNRLNNPALDNQSPGPKGGCASSPRSPWKAPHLVDISLLNETSAHTGMVYDGEIGAGS	no	1130	5.34	none	none	none
WP_013705915	Desulfobacca acetoxidans DSM 11109	3	WP_013705915_3	MVTRAILTLQGYYYGFNSQLAAGANSQDCLLLFTCSTIWRTSSSEYL	no	7686	1.02	none	none	none
KJR97809	Desulfobulbaceae bacterium BRH_c16a	1	KJR97809_1	MEKKEYVAPVVVVYGDVEEITKASSPTPTRLDANYNQGASGNIFS	yes	339	17.92	NF033528.1	1.4e-10	lasso_cyano: lasso peptide
KJR97809	Desulfobulbaceae bacterium BRH_c16a	2	KJR97809_2	MLFLLELEHQADIPLLSCVDVTTLLKSAAEEGYEDEMLRQLEDRHRKRQT	no	3077	5.81	none	none	none
KJR97809	Desulfobulbaceae bacterium BRH_c16a	3	KJR97809_3	MHLFLEPAELNFLFYIKTDGLILLGKGYPKGAGRR	yes	2804	3.58	none	none	none
WP_028580019	Desulfobulbus japonicus DSM 18378	1	WP_028580019_1	MEHSERNTNLNSVGYESLVWVRDEAGKEFSCSVNPGKGQVKNFADLSEEEKATCMDVNQIIGTERW	yes	567	26.89	PF16140.4	4.7e-06	Domain of unknown function (DUF4848)
WP_028580019	Desulfobulbus japonicus DSM 18378	2	WP_028580019_2	MYGYESLAWIKDKHGKEYVCPIDVLKGDISDRDDLTEEERKQCMDVNQLIGTERW	yes	373	25.77	none	none	none
WP_028580019	Desulfobulbus japonicus DSM 18378	3	WP_028580019_3	METREKVTNNTEKKQWAQPELTHYGSVEKITLKGWGAQDGQGLEPAGHHPSL	yes	1731	21.66	NF033528.1	4.1e-08	lasso_cyano: lasso peptide
WP_028584982	Desulfobulbus mediterraneus DSM 13871	1	WP_028584982_1	MIYEKLVEVSRGAAQIVGLWGGMSMD	yes	956	-4.89	none	none	none
WP_028584982	Desulfobulbus mediterraneus DSM 13871	2	WP_028584982_2	MESGLLGNGDKEKGCGFRVSVDASGVILSLVSQSFCSSPIYPFLLLSS	yes	34	-13.1	none	none	none
WP_028584982	Desulfobulbus mediterraneus DSM 13871	3	WP_028584982_3	MTKGGRGRSGCCRRTERQETILHPMHLLIP	no	83	-13.72	none	none	none
AGF78335	Desulfocapsa sulfexigens DSM 10523	1	AGF78335_1	MKKIQAIVKPFKLDDVKDALTEIGVKGMTISEVKGYGRQKGHTEIYRGAEYVVDFIPKVKIEIVVSADMVDLVVDTIRDTANTGKIGDGKIFVIPIERIVRVRTGEEDHDAI	no	5770	53.56	PF00543.21	4.4e-47	Nitrogen regulatory protein P-II
AGF78335	Desulfocapsa sulfexigens DSM 10523	2	AGF78335_2	MKKTILLLLTLLFLTVNIAIAAININTADEKTLATLPGIGEAKAAAIVQYRKDNGNFKSPQDIVQVKGIGQKVFEKLSKEITVE	yes	3748	37.52	PF14520.5	1.7e-07	Helix-hairpin-helix domain
AGF78335	Desulfocapsa sulfexigens DSM 10523	3	AGF78335_3	MIIKTQVYKLSKDVLRQEIDGETVLLDMKSENYFGLNDVGSHVLEMLQDGSNLDSLVSHLLSIYEIGKQQLEIDITELLQQLLDAGLISPS	yes	1026	26.01	PF05402.11	1.6e-19	Coenzyme PQQ synthesis protein D (PqqD)
AGF78335	Desulfocapsa sulfexigens DSM 10523	4	AGF78335_4	MIEQSEGSVDNGKKGISSSMPPKKLEYSKSILINHGSVVRLTAGCAGSGADSGTYSESSFIGPDGSCQST	no	88	7.86	NF033528.1	6.2e-06	lasso_cyano: lasso peptide
WP_015758698	Desulfofarcimen acetoxidans DSM 771	1	WP_015758698_1	MKLAVVEVSIVPLGTGSPGVSAYVARCLEVLCGEKEVVYQLTPMGTIIEGELDAVLSVVRRMHEEPFNSGVERVVTSIRIDDRRDQALTMQGKMASVKNKLDLIDSSK	yes	5772	54.39	PF01910.16	2.8e-38	Thiamine-binding protein
WP_015758698	Desulfofarcimen acetoxidans DSM 771	2	WP_015758698_2	MGLQIGLGSTIAKAKGLVVAGMNGEKYMLNIEKGEIYGLNSIGSSIWLLLEQPNTVQELVTALIKEYDVDEGNCQRDVLSFVSRLYNKGLVDIAQTVK	yes	691	51.23	PF05402.11	4.1e-24	Coenzyme PQQ synthesis protein D (PqqD)
WP_015758698	Desulfofarcimen acetoxidans DSM 771	3	WP_015758698_3	MTNPAKTDENQRVIVTVLGADRVGIIAGVSGILAENNINILDISQTTLREFFTMIMVADMKQSKINLNTLKAKLAALGEELGMRIDAMHEDAFRFMHRI	no	6984	42.12	PF13291.5	7.7e-08	ACT domain
WP_015758698	Desulfofarcimen acetoxidans DSM 771	4	WP_015758698_4	MEKLIQSKKQPWSEPQVTEINVKNTEDHIVYKVNGGSDCMYDTEHTDHVS	yes	83	22.1	none	none	none
WP_015758698	Desulfofarcimen acetoxidans DSM 771	5	WP_015758698_5	MPEQYGYIVFPSTHEAIRTEKLLQKHGAVFTIVPTPRSITTSCGISVRFNPSEEKIFKQLLEDYEVQTDGIYLLPKNR	no	6630	16.61	PF11823.7	8.8e-28	Protein of unknown function (DUF3343)
WP_015757852	Desulfofarcimen acetoxidans DSM 771	1	WP_015757852_1	MDPLLGDIELFAFDFAPRHWMPCEGQTLSTATYQTLFSLIGITFGGNGITTFCLPDLRNALPMQGMGMHYCIAVEGIYPSRY	yes	4066	32.64	PF07484.11	3.6e-27	Phage Tail Collar Domain
WP_015757852	Desulfofarcimen acetoxidans DSM 771	2	WP_015757852_2	MDYFLGQIIVFPYSFVPVGWMLCNGQQLSVQQNAALFSLIGNKFGGNGQTTFNLPNLQGAEAIPGTGYYICVSGIYPTRE	yes	3783	26.3	PF07484.11	7.8e-30	Phage Tail Collar Domain
WP_015757852	Desulfofarcimen acetoxidans DSM 771	3	WP_015757852_3	MRKLDTNSHSVFLLTYHLILVVKYRRKVINDTIANRIKEIGEYIAPKYNISFLEYNHDKDHTHILFKAHPNYGKNIFGRKVFVF	no	3412	5.77	PF11744.7	2.8e-06	Aluminium activated malate transporter
WP_014187298	Desulfosporosinus orientis DSM 765	1	WP_014187298_1	MKIRDGFMLHEVAGQWVIVPLGERVVEFNGIMMLTESGALLWKVLEKDVSEEELVQAVLMEYFVDAETAKRDVREFIEDIRGKGLLE	yes	1892	46.85	PF05402.11	1.4e-18	Coenzyme PQQ synthesis protein D (PqqD)
WP_014187298	Desulfosporosinus orientis DSM 765	2	WP_014187298_2	MKIKKTVIPAAGLGTRFLPVTKALPKEMLPIVDKPTIHYIVEEAVNSGIEDILIIIDPLTIRQKIIY	yes	4380	26.55	PF00483.22	5.1e-14	Nucleotidyl transferase
WP_014187298	Desulfosporosinus orientis DSM 765	3	WP_014187298_3	MNIKQSYINFDFDMTFIRKNDDIKSVNFDGEIALIDIHNGAYYYMDSIGSIIWEKIQSPSSVIQIASQLISQYDVDIETCKNHVYDFIVELIDRDLVSILI	yes	20	25.26	PF05402.11	1.9e-18	Coenzyme PQQ synthesis protein D (PqqD)
WP_014187298	Desulfosporosinus orientis DSM 765	4	WP_014187298_4	MKKWDKPVIIKLDIKSTEAGSGKGNVDGVYYDAHGWVLPGTSGPGGKPPFEEVP	yes	35	22.48	NF033524.1	2.3e-08	lasso_PadeA_fam: paeninodin family lasso peptide
WP_014187298	Desulfosporosinus orientis DSM 765	5	WP_014187298_5	MREYIKPSINCVELRSEESLASLASTSVLWKRYALSEQVNDKNSVLFWIKFLRK	yes	1705	13.65	PF03650.12	7.2e-07	Uncharacterised protein family (UPF0041)
WP_014187298	Desulfosporosinus orientis DSM 765	6	WP_014187298_6	MQCIVEEAGGIFRQMDGTEMLYNRENNLNEKGFYVVKRKHLGLRSN	yes	6716	9.77	PF00459.24	3.7e-06	Inositol monophosphatase family
WP_007783034	Desulfosporosinus youngiae DSM 17734	1	WP_007783034_1	MPFNNNNCLLNAVVKRINDIPSAVIDDEIVMMHIEKGKYYGLDPVGSRIWGLMENPQIVSSIVKTLLEEYDVDTMTCEQQVLEFINKLKDEELIVITDLNEGCRLL	yes	4	44.08	PF05402.11	4.8e-22	Coenzyme PQQ synthesis protein D (PqqD)
WP_007783034	Desulfosporosinus youngiae DSM 17734	2	WP_007783034_2	MLTKSQIILQINEVFSDFVHDYPMCEEYREEILDITAYRVLKSQKTIDNYVLAPQVRVDIIVELTKLAMLIQGYRNYNVIPRKSEKRSYQRYFTYDKTGKVIFTAITDPNCKMNTDISG	yes	2343	34.28	none	none	none
WP_007783034	Desulfosporosinus youngiae DSM 17734	3	WP_007783034_3	MKGGEKMDDQVKKRWNEPQLLDLNLDKTNFVWQGSGVDGLWISAVNPPSPPPPNVFGS	yes	3	17.02	none	none	none
WP_007783034	Desulfosporosinus youngiae DSM 17734	4	WP_007783034_4	MRFIVQIALLWVIYQLGNWVAEKSHLPIPGNVLGMIILFLLLLAGIIRIEWIEKGADFLLKHLAFFFIPIAVGLMQWIGLFQLSGVQLLVSIILGTAVCVMVMNSVTTLLVRFRSPKGGV	yes	5179	9.52	PF04172.15	8.5e-06	LrgB-like family
WP_035352141	Edaphobacter aggregans DSM 19364	1	WP_035352141_1	MVNDNSHLRTIVNQDGAAVLDTKLGSISTLNSTGAYVWQGLERGESLETIVANLSRETGEQPEVVRRDVRDFVETLRAQQLLSH	yes	1798	21.29	PF05402.11	5.8e-18	Coenzyme PQQ synthesis protein D (PqqD)
WP_035352141	Edaphobacter aggregans DSM 19364	2	WP_035352141_2	MRYIQPKITGRFNATSTIKSAKIAPQSEVGSSLLTNGAAYQADE	yes	82	16.22	none	none	none
WP_035352141	Edaphobacter aggregans DSM 19364	3	WP_035352141_3	MWLGWAWAAVSPPRTITELRVQFRLKELSDILFFVLRSTKPSVLGGEQSVPRAMFPGKNEFGASLIAGKRKLGIFRQRQPDSKHANAASNPYRLGTGELLRTGIGSLRVQ	no	2847	9.69	none	none	none
WP_035352141	Edaphobacter aggregans DSM 19364	4	WP_035352141_4	WNRSANRHKITIKWKFTRKLARLKLNYSFKRSQY	yes	4021	8.51	none	none	none
AFK02410	Emticicia oligotrophica DSM 17448	1	AFK02410_1	MNYQLNTEKILFTQLGEEGVIYDTESNEYVSLNETFFKILQGIENRKTTEQIVRNLCDEYDISEEKCAREVHAALLKLADKKYII	no	3088	25.08	PF05402.11	1.2e-17	Coenzyme PQQ synthesis protein D (PqqD)
AFK02410	Emticicia oligotrophica DSM 17448	2	AFK02410_2	MEKNLANNTEQSNEQTSKKQWIEPAMESLEITNNTLFGADKGEFAS	yes	607	22.66	NF033524.1	3.2e-06	lasso_PadeA_fam: paeninodin family lasso peptide
AFK02410	Emticicia oligotrophica DSM 17448	3	AFK02410_3	MKTQEETSEVMDIQVEKKTWINPTMEFIEIENKLNIDLLATVAS	no	2931	21.45	none	none	none
WP_025189570	Enterococcus faecalis	1	WP_025189570_1	MRKVKRELKIISQDDGAIVLDKSRGIYFQVNASGVSMLEGLSKGLTIEELALQLETSFSLDKAQAETDVAEFMALLKEMKLA	yes	58	44.97	PF05402.11	1.9e-12	Coenzyme PQQ synthesis protein D (PqqD)
WP_025189570	Enterococcus faecalis	2	WP_025189570_2	MTKQNYSKPSIEKIAGFKESTRGLWTGKFRDVFGGRALFQVVIYY	yes	339	21.09	NF033521.1	9.9e-08	lasso_leader_L3: lasso RiPP family leader peptide-containing protein
WP_025189570	Enterococcus faecalis	3	WP_025189570_3	MKLIVELIYERKAITSLCETIEKRLNQIEKIDYAKFNDQKIKTTSILTTLFLKISATFLKLLAYR	yes	5016	12.02	none	none	none
WP_025189570	Enterococcus faecalis	4	WP_025189570_4	MDNTPSDNKLKKYIHIGVLHYHANNYYKKRGTTPLDYSLPIFTISRSILLTHITILILSICHHLT	yes	5399	10.41	none	none	none
WP_025189570	Enterococcus faecalis	5	WP_025189570_5	MALKPLINKEVIILNLLEEKNAYETYS	yes	4949	8.34	none	none	none
WP_002401910	Enterococcus faecalis	1	WP_002401910_1	MRKVKRELKIISQDDGAIVLDKSRGIYFQVNASGVSMLEGLSKGLTIEELALQLETSFSLDKAQAETDVAEFMALLKEMKLA	yes	57	44.97	PF05402.11	1.9e-12	Coenzyme PQQ synthesis protein D (PqqD)
WP_002401910	Enterococcus faecalis	2	WP_002401910_2	MTKQNYSKPSIEKIAGFKESTRGLWTGKFRDVFGGRALFQVVIYY	yes	340	21.09	NF033521.1	9.9e-08	lasso_leader_L3: lasso RiPP family leader peptide-containing protein
WP_002401910	Enterococcus faecalis	3	WP_002401910_3	MKLIVELIYERKAITSLCETIEKRLNQIEKIDYAKFNDQKIKTTSILTTLFLKISATFLKLLAYR	yes	5015	12.02	none	none	none
WP_002401910	Enterococcus faecalis	4	WP_002401910_4	MDNTPSDNKLKKYIHIGVLHYHANNYYKKRGTTPLDYSLPIFTISRSILLTHITILILSICHHLT	yes	5398	10.41	none	none	none
WP_002401910	Enterococcus faecalis	5	WP_002401910_5	MALKPLINKEVIILNLLEEKNAYETYS	yes	4948	8.34	none	none	none
CBL32058	Enterococcus faecalis	1	CBL32058_1	MRKVKRELKIISQDDGAIVLDKSRGIYFQVNASGVSMLEGLSKGLTIEELALQLETSFSLDKAQAETDVAEFMALLKEMKLA	yes	58	44.97	PF05402.11	1.9e-12	Coenzyme PQQ synthesis protein D (PqqD)
CBL32058	Enterococcus faecalis	2	CBL32058_2	MTKQNYSKPSIEKIAGFKESTRGLWTGKFRDVFGGRALFQVVIYY	yes	408	21.09	NF033521.1	9.9e-08	lasso_leader_L3: lasso RiPP family leader peptide-containing protein
CBL32058	Enterococcus faecalis	3	CBL32058_3	MVKNILQSEIIKFFSYNWCLFGTVGTILVAPVILFFSGIGNDQPLVTNEILSMSIRNFF	yes	4144	13.34	none	none	none
CBL32058	Enterococcus faecalis	4	CBL32058_4	MKLIVELIYERKAITSLCETIEKRLNQIEKIDYAKFNDQKIKTTSILTTLFLKISATFLKLLAYR	yes	5015	12.02	none	none	none
CBL32058	Enterococcus faecalis	5	CBL32058_5	MMVKKTVIQVICVQLNIAIITLIKNSRIKERVKEPLNWIIPIPKQIKLENKPIIHTITVRRNSLVVMSFIRAGIVSKVVRKYEFEYS	no	4364	11.08	none	none	none
CBL32058	Enterococcus faecalis	6	CBL32058_6	MDNTPSDNKLKKYIHIGVLHYHANNYYKKRGTTPLDYSLPIFTISRSILLTHITILILSICHHLT	yes	5398	10.41	none	none	none
CBL32058	Enterococcus faecalis	7	CBL32058_7	MALKPLINKEVIILNLLEEKNAYETYS	yes	4948	8.34	none	none	none
WP_057090582	Enterococcus faecalis	1	WP_057090582_1	MRKVKRELKIISQDDGAIVLDKSRGIYFQVNASGVSMLEGLSKGLTIEELALQLETSFSLDKAQAETDVAEFMALLKEMKLA	yes	58	37.12	PF05402.11	1.9e-12	Coenzyme PQQ synthesis protein D (PqqD)
WP_057090582	Enterococcus faecalis	2	WP_057090582_2	MNIQLFPEQIDPVSFSARFLARLSLILSA	yes	306	8.24	none	none	none
WP_057090582	Enterococcus faecalis	3	WP_057090582_3	ADSIKLKRARNLALKDTGSICSGKSWIFIMQVSSPSKEP	no	272	1.26	none	none	none
EJS80333	Enterococcus faecalis ATCC 29212	1	EJS80333_1	MRKVKRELKIISQDDGAIVLDKSRGIYFQVNASGVSMLEGLSKGLTIEELALQLETSFSLDKAQAETDVAEFMALLKEMKLA	yes	58	44.97	PF05402.11	1.9e-12	Coenzyme PQQ synthesis protein D (PqqD)
EJS80333	Enterococcus faecalis ATCC 29212	2	EJS80333_2	MGIKWFRNFIRRQADQGKTVLLSSHYLSEIEAIADDVVIINKGQIVVTGELHEVMQNIETLEDVFFLLTEGGN	yes	3134	25.95	none	none	none
EJS80333	Enterococcus faecalis ATCC 29212	3	EJS80333_3	MTKQNYSKPSIEKIAGFKESTRGLWTGKFRDVFGGRALFQVVIYY	yes	174	21.09	NF033521.1	9.9e-08	lasso_leader_L3: lasso RiPP family leader peptide-containing protein
EJS80333	Enterococcus faecalis ATCC 29212	4	EJS80333_4	MKNIVLSNICKQHKKKNILENITFKAKEGRITAFLGPNGAGKSSTLRILLGLDLPLSGTATFGKKSIVISSFHYKLSDRHLMGLAELHQEKLKHI	yes	2649	20.2	PF05673.12	0.00082	Protein of unknown function (DUF815)
EJS80333	Enterococcus faecalis ATCC 29212	5	EJS80333_5	MKKIPIQIIWITKFIIIDTLSKLISLRFIKIIPTVIGIRKRTNPLKIEVEIINENSDKTSIRIRKTCSFFVRMVSRSFPLKYKNKQPKISKMITILTIHMNFSKLRSSNMDTIIDCINKI	yes	1128	14.81	PF17149.3	5.5e-06	Periplasmic sensor domain found in signal transduction proteins
EJS80333	Enterococcus faecalis ATCC 29212	6	EJS80333_6	MKLIVELIYERKAITSLCETIEKRLNQIEKIDYAKFNDQKIKTTSILTTLFLKISATFLKLLAYR	yes	5013	12.02	none	none	none
EJS80333	Enterococcus faecalis ATCC 29212	7	EJS80333_7	MDNTPSDNKLKKYIHIGVLHYHANNYYKKRGTTPLDYSLPIFTISRSILLTHITILILSICHHLT	yes	5396	10.41	none	none	none
EJS80333	Enterococcus faecalis ATCC 29212	8	EJS80333_8	MALKPLINKEVIILNLLEEKNAYETYS	yes	4946	8.34	none	none	none
WP_025186383	Enterococcus faecalis ATCC 4200	1	WP_025186383_1	MRKVKRELKIISQDDGAIVLDKSRGIYFQVNASGVSMLEGLSKGLTIEELALQLETSFSLDKAQAETDVAEFMALLKEMKLA	yes	57	44.97	PF05402.11	1.9e-12	Coenzyme PQQ synthesis protein D (PqqD)
WP_025186383	Enterococcus faecalis ATCC 4200	2	WP_025186383_2	MTKQNYSKPSIEKIAGFKESTRGLWTGKFRDVFGGRALFQVVIYY	yes	340	21.09	NF033521.1	9.9e-08	lasso_leader_L3: lasso RiPP family leader peptide-containing protein
WP_025186383	Enterococcus faecalis ATCC 4200	3	WP_025186383_3	MKLIVELIYERKAITSLCETIEKRLNQIEKIDYAKFNDQKIKTTSILTTLFLKISATFLKLLAYR	yes	5015	12.02	none	none	none
WP_025186383	Enterococcus faecalis ATCC 4200	4	WP_025186383_4	MDNTPSDNKLKKYIHIGVLHYHANNYYKKRGTTPLDYSLPIFTISRSILLTHITILILSICHHLT	yes	5398	10.41	none	none	none
WP_025186383	Enterococcus faecalis ATCC 4200	5	WP_025186383_5	MALKPLINKEVIILNLLEEKNAYETYS	yes	4948	8.34	none	none	none
EEU15856	Enterococcus faecalis ATCC 4200	1	EEU15856_1	MRKVKRELKIISQDDGAIVLDKSRGIYFQVNASGVSMLEGLSKGLTIEELALQLETSFSLDKAQAETDVAEFMALLKEMKLA	yes	57	44.97	PF05402.11	1.9e-12	Coenzyme PQQ synthesis protein D (PqqD)
EEU15856	Enterococcus faecalis ATCC 4200	2	EEU15856_2	MTKQNYSKPSIEKIAGFKESTRGLWTGKFRDVFGGRALFQVVIYY	yes	409	21.09	NF033521.1	9.9e-08	lasso_leader_L3: lasso RiPP family leader peptide-containing protein
EEU15856	Enterococcus faecalis ATCC 4200	3	EEU15856_3	MKKIPIQIIWITKFIIIDTLSKLISLRFIKIIPTVIGIRKRTNPLKIEVEIINENSDKTSIRIRKTCSFFVRMVSRSFPLKYKNKQPKISKMITILTIHMNFSKLRSSNMDTIIDCINKI	yes	1363	14.81	PF17149.3	5.5e-06	Periplasmic sensor domain found in signal transduction proteins
EEU15856	Enterococcus faecalis ATCC 4200	4	EEU15856_4	MVKNILQSEIIKFFSYNWCLFGTVGTILVAPVILFFSGIGNDQPLVTNEILSMSIRNFF	yes	4144	13.34	none	none	none
EEU15856	Enterococcus faecalis ATCC 4200	5	EEU15856_5	MKLIVELIYERKAITSLCETIEKRLNQIEKIDYAKFNDQKIKTTSILTTLFLKISATFLKLLAYR	yes	5015	12.02	none	none	none
EEU15856	Enterococcus faecalis ATCC 4200	6	EEU15856_6	MDNTPSDNKLKKYIHIGVLHYHANNYYKKRGTTPLDYSLPIFTISRSILLTHITILILSICHHLT	yes	5398	10.41	none	none	none
EEU15856	Enterococcus faecalis ATCC 4200	7	EEU15856_7	MKNIVLSNICKQHKKKNILENITFKAKEGRITAFLGPNGAGKSSTLRILLGLDLPLSGTATFGKKK	yes	2648	10.41	PF03193.15	1.4e-07	RsgA GTPase
EEU15856	Enterococcus faecalis ATCC 4200	8	EEU15856_8	MALKPLINKEVIILNLLEEKNAYETYS	yes	4948	8.34	none	none	none
EEU82750	Enterococcus faecalis D6	1	EEU82750_1	MRKVKRELKIISQDDGAIVLDKSRGIYFQVNASGVSMLEGLSKGLTIEELALQLETSFSLDKAQAETDVAEFMALLKEMKLA	yes	58	44.97	PF05402.11	1.9e-12	Coenzyme PQQ synthesis protein D (PqqD)
EEU82750	Enterococcus faecalis D6	2	EEU82750_2	MTKQNYSKPSIEKIAGFKESTRGLWTGKFRDVFGGRALFQVVIYY	yes	732	21.09	NF033521.1	9.9e-08	lasso_leader_L3: lasso RiPP family leader peptide-containing protein
EEU82750	Enterococcus faecalis D6	3	EEU82750_3	MVKNILQSEIIKFFSYNWCLFGTVGTILVAPVILFFSGIGNDQPLVTNEILSMSIRNFF	yes	4144	13.34	none	none	none
EEU82750	Enterococcus faecalis D6	4	EEU82750_4	MKLIVELIYERKAITSLCETIEKRLNQIEKIDYAKFNDQKIKTTSILTTLFLKISATFLKLLAYR	yes	5015	12.02	none	none	none
EEU82750	Enterococcus faecalis D6	5	EEU82750_5	MDNTPSDNKLKKYIHIGVLHYHANNYYKKRGTTPLDYSLPIFTISRSILLTHITILILSICHHLT	yes	5398	10.41	none	none	none
EEU82750	Enterococcus faecalis D6	6	EEU82750_6	MALKPLINKEVIILNLLEEKNAYETYS	yes	4948	8.34	none	none	none
EOL98425	Enterococcus faecalis EnGen0233	1	EOL98425_1	MRKVKRELKIISQDDGAIVLDKSRGIYFQVNASGVSMLEGLSKGLTIEELALQLETSFSLDKAQAETDVAEFMALLKEMKLA	yes	58	44.97	PF05402.11	1.9e-12	Coenzyme PQQ synthesis protein D (PqqD)
EOL98425	Enterococcus faecalis EnGen0233	2	EOL98425_2	MTKQNYSKPSIEKIAGFKESTRGLWTGKFRDVFGGRALFQVVIYY	yes	174	21.09	NF033521.1	9.9e-08	lasso_leader_L3: lasso RiPP family leader peptide-containing protein
EOL98425	Enterococcus faecalis EnGen0233	3	EOL98425_3	MKLIVELIYERKAITSLCETIEKRLNQIEKIDYAKFNDQKIKTTSILTTLFLKISATFLKLLAYR	yes	5016	12.02	none	none	none
EOL98425	Enterococcus faecalis EnGen0233	4	EOL98425_4	MLLAFIFVLFEFVHFFPFQCVQLFYSTIILNDITDKKANSPHIAITGPTVNGKSYLAKFIFFLSVLMNGKGLYVDPKSEFFNRIMEVINHPLYYDSILKNSSRWKNSHLH	yes	3892	8.91	PF12846.6	2.6e-16	AAA-like domain
EOL98425	Enterococcus faecalis EnGen0233	5	EOL98425_5	MDNTPSDNKLKKYIHIGVLHYHANNYYKKRGTTPLYYSLPIFTISRSILLTHITILILSICHHLT	yes	5399	8.9	none	none	none
EOL98425	Enterococcus faecalis EnGen0233	6	EOL98425_6	MALKPLINKEVIILNLLEEKNAYETYS	yes	4949	8.34	none	none	none
EOJ54882	Enterococcus faecalis EnGen0363	1	EOJ54882_1	MRKVKRELKIISQDDGAIVLDKSRGIYFQVNASGVSMLEGLSKGLTIEELALQLETSFSLDKAQAETDVAEFMALLKEMKLA	yes	58	44.97	PF05402.11	1.9e-12	Coenzyme PQQ synthesis protein D (PqqD)
EOJ54882	Enterococcus faecalis EnGen0363	2	EOJ54882_2	MTKQNYSKPSIEKIAGFKESTRGLWTGKFRDVFGGRALFQVVIYY	yes	174	21.09	NF033521.1	9.9e-08	lasso_leader_L3: lasso RiPP family leader peptide-containing protein
EOJ54882	Enterococcus faecalis EnGen0363	3	EOJ54882_3	MKLIVELIYERKAITSLCETIEKRLNQIEKIDYAKFNDQKIKTTSILTTLFLKISATFLKLLAYR	yes	5016	12.02	none	none	none
EOJ54882	Enterococcus faecalis EnGen0363	4	EOJ54882_4	MDNTPSDNKLKKYIHIGVLHYHANNYYKKRGTTPLDYSLPIFTISRSILLTHITILILSICHHLT	yes	5399	10.41	none	none	none
EOJ54882	Enterococcus faecalis EnGen0363	5	EOJ54882_5	MALKPLINKEVIILNLLEEKNAYETYS	yes	4949	8.34	none	none	none
EPI40457	Enterococcus faecalis LA3B-2	1	EPI40457_1	MRKVKRELKIISQDDGAIVLDKSRGIYFQVNASGVSMLEGLSKGLTIEELALQLETSFSLDKAQAETDVAEFMALLKEMKLA	yes	57	44.97	PF05402.11	1.9e-12	Coenzyme PQQ synthesis protein D (PqqD)
EPI40457	Enterococcus faecalis LA3B-2	2	EPI40457_2	MTKQNYSKPSIEKIAGFKESTRGLWTGKFRDVFGGRALFQVVIYY	yes	175	21.09	NF033521.1	9.9e-08	lasso_leader_L3: lasso RiPP family leader peptide-containing protein
EPI40457	Enterococcus faecalis LA3B-2	3	EPI40457_3	MLLAFIFVLFEFVHFFPFQCVQLFYSTIILNDITDKKANSPHIAITGPTVNGKSYLAKFIFFLSVLMNGKGLYVDPKSEFFNRIMEVINHPLYYDSILKNSSRWKNSHLH	yes	3893	7.45	PF12846.6	2.6e-16	AAA-like domain
WP_025193554	Enterococcus faecalis LA3B-2	1	WP_025193554_1	MRKVKRELKIISQDDGAIVLDKSRGIYFQVNASGVSMLEGLSKGLTIEELALQLETSFSLDKAQAETDVAEFMALLKEMKLA	yes	57	44.97	PF05402.11	1.9e-12	Coenzyme PQQ synthesis protein D (PqqD)
WP_025193554	Enterococcus faecalis LA3B-2	2	WP_025193554_2	MTKQNYSKPSIEKIAGFKESTRGLWTGKFRDVFGGRALFQVVIYY	yes	340	21.09	NF033521.1	9.9e-08	lasso_leader_L3: lasso RiPP family leader peptide-containing protein
WP_025193554	Enterococcus faecalis LA3B-2	3	WP_025193554_3	MRAKRITITKSVFMNKLITTKELFTNKNVRFYNKPSVTV	yes	4508	0.58	none	none	none
WP_002410796	Enterococcus faecalis TX1341	1	WP_002410796_1	MRKVKRELKIISQDDGAIVLDKSRGIYFQVNASGVSMLEGLSKGLTIEELALQLETSFSLDKAQAETDVAEFMALLKEMKLA	yes	57	45.42	PF05402.11	1.9e-12	Coenzyme PQQ synthesis protein D (PqqD)
WP_002410796	Enterococcus faecalis TX1341	2	WP_002410796_2	MTKQNYSKPSIEKIAGFKESTRGLWTGKFRDVFGGRALFQVVIYY	yes	340	21.09	NF033521.1	9.9e-08	lasso_leader_L3: lasso RiPP family leader peptide-containing protein
WP_002410796	Enterococcus faecalis TX1341	3	WP_002410796_3	MKLIVELIYERKAITSLCETIEKRLNQIEKIDYAKFNDQKIKTTSILTTLFLKISATFLKLLAYR	yes	5015	12.02	none	none	none
WP_002410796	Enterococcus faecalis TX1341	4	WP_002410796_4	MDNTPSDNKLKKYIHIGVLHYHANNYYKKRGTTPLDYSLPIFTISRSILLTHITILILSICHHLT	yes	5398	10.41	none	none	none
WP_002410796	Enterococcus faecalis TX1341	5	WP_002410796_5	MALKPLINKEVIILNLLEEKNAYETYS	yes	4948	8.34	none	none	none
WP_048884465	Erythrobacter atlanticus	1	WP_048884465_1	MTDAIDLQGSFAPGDDVVGREVGGETILLDLGTGIYFGLNEVGGKVWQSLDAGQKSIGELCDTIEQQFDAKRETIERDVTALIQDLVERGLVNQQAA	yes	2009	33.14	PF05402.11	1e-23	Coenzyme PQQ synthesis protein D (PqqD)
WP_048884465	Erythrobacter atlanticus	2	WP_048884465_2	MLKKFLAATAAAGLVLAPIAAQANTRADTAGVSLDRASANMPAGENLGGGSDALLILIALLIAAGVVVVVIGDSDEDDASPGTGG	no	823	26.63	none	none	none
WP_048884465	Erythrobacter atlanticus	3	WP_048884465_3	MTTKTSINTGKARYSTPQLKEFGSVRNLTGGSGGTRGDGQLGQTRL	yes	23	15.39	NF033528.1	3.1e-08	lasso_cyano: lasso peptide
WP_048884465	Erythrobacter atlanticus	4	WP_048884465_4	MPAMTVADARLALNERLAELDRLDRLSAEGREPVTLQQDSVGRLSRMDAMQQQAMAQAEGRRRQAERARIAAAIARLEEGEWGFCMTCGETIAQGRLANDPAVANCIGCASANQ	no	6170	12.25	PF01258.16	6e-09	Prokaryotic dksA/traR C4-type zinc finger
KNH00954	Erythrobacter citreus LAMA 915	1	KNH00954_1	MQALSTIYQIISMLTNVLVMLIIIQFIIGLLFAFNVVNRSNDFLAGFYMAINRLLEPVLGPIRNLLPNTGAIDFSPLVLIILLNIVLIVLGNVIYG	yes	5507	79.26	PF02687.20	6e-05	FtsX-like permease family
KNH00954	Erythrobacter citreus LAMA 915	2	KNH00954_2	MKDFEHNENEVIDLGKASVETKGNALFDIDVSSGRLSYATGLAEG	yes	659	28.74	NF033522.2	1.1e-15	lasso_benenodin: benenodin family lasso peptide
KNH00954	Erythrobacter citreus LAMA 915	3	KNH00954_3	MPLVENTDAPCCAEQEDRIEVEETTGRFETALAQLPEKTAGIFRMNRFEKKSYRQIHQELGIALPTVDYHMMKALAHLRTVFADRA	no	4623	13.05	PF08281.11	3.1e-15	Sigma-70, region 4
WP_047094216	Erythrobacter marinus	1	WP_047094216_1	MNIETKSKITKTDDCVETVVDEELVLMNIVSGVFYSLKDTGRRAWELLEGEQTFGALVDAMCSEYDVAEQTCRTELAKLIGDLEERSLVQVG	yes	1812	22.83	PF05402.11	1.7e-18	Coenzyme PQQ synthesis protein D (PqqD)
WP_047094216	Erythrobacter marinus	2	WP_047094216_2	MAPKCHSSYRWAWQQPLLSHSCVSQKTIAESKWGFLLLATPGAPESVLLPGRSNRA	yes	7991	-4.52	none	none	none
WP_047094216	Erythrobacter marinus	3	WP_047094216_3	MLHLSLGLAPVRRGGLSLTRWNAGIIFGVLTSRAKAPQPQVAHGRSPARRDGAIPPTPIRLPTPRHIGQLPAPTLEAAAACNRQVYTGMRCASA	yes	3530	-7.89	none	none	none
KPP94412	Erythrobacteraceae bacterium HL-111	1	KPP94412_1	MSDMLREHWRPSDDAIANPVGGETVILHLGNGTYYGLDTIGSILWEGLKEGQRPADICDRILEQYEVERETLENDLRRFLSELAENELVVRA	yes	3288	66.12	PF05402.11	3.1e-22	Coenzyme PQQ synthesis protein D (PqqD)
KPP94412	Erythrobacteraceae bacterium HL-111	2	KPP94412_2	MMKTTSRVMLTVAAAGLALSPIAAQANTRAGDSTATYSAPVSQPGMGRSAEGEKLVGPGFIAAILAAAAAVGIILLLDDDDDQSPGA	yes	4257	48.02	none	none	none
KPP94412	Erythrobacteraceae bacterium HL-111	3	KPP94412_3	MASSTKATYQRPTLSVYGGFAKLTAAGSGFFSEGPNQGPMAKATRKI	yes	11	25.35	NF033528.1	3.7e-07	lasso_cyano: lasso peptide
WP_007200714	Fictibacillus macauensis ZFHKF-1	1	WP_007200714_1	MTLAIDVKVMQEAGYAVSDMAGEKVLLSIEKGKYYNLGETGGLLWELMSEPKSIEQIITEVMEEYAVERSVCEQEVLAFITNLQNENLIRVL	yes	1140	53.76	PF05402.11	1.4e-23	Coenzyme PQQ synthesis protein D (PqqD)
WP_007200714	Fictibacillus macauensis ZFHKF-1	2	WP_007200714_2	MKKEWNTPVLEVLDVNMTMAGPGLRIADAVQPDEDETVHYS	yes	15	12.7	NF033524.1	1.3e-23	lasso_PadeA_fam: paeninodin family lasso peptide
WP_007200714	Fictibacillus macauensis ZFHKF-1	3	WP_007200714_3	MLWAKKALDVCRREYGVRLG	yes	6437	3.49	none	none	none
WP_016869271	Fischerella muscicola PCC 7414	1	WP_016869271_1	MSKAVEVKISENTIVVASVEQISSDLGGEAVILNLKSGTYHGLNEVGTLIWNLIQTPKTVKDIKAAILAEYEVEAEQCDRDLLKLLEDLLAAELINIQNDATV	yes	421	41.72	PF05402.11	7e-23	Coenzyme PQQ synthesis protein D (PqqD)
WP_016869271	Fischerella muscicola PCC 7414	2	WP_016869271_2	MPFSRSGISISVIYELVAQFIFTIPTFQKHKIHDFRGLIYGRDYIFEPIEGLKKGYMTAQCKGVKRGDWIILEDDSRSYRYQVEQIDYYSEPSDMWIALLNQAIVEET	yes	1284	30.84	PF04203.12	4.1e-06	Sortase family
WP_016869271	Fischerella muscicola PCC 7414	3	WP_016869271_3	MKKTYSTPMLIAHGSVEDITQAFGNKQLTDFLFFNGSNIPDTDGTDDGGTPAQGSIDGIIHPVQK	yes	126	29.61	NF033534.1	1.1e-06	rhodolasso: lasso peptide
WP_016869271	Fischerella muscicola PCC 7414	4	WP_016869271_4	MKKAYSVPKLTVYGDVAEITQILGSSSRIDFLFFNGNSISGGDDIGSRDINCTSNGNRLNCKVK	yes	673	11.92	NF033528.1	9.3e-27	lasso_cyano: lasso peptide
WP_016861771	Fischerella muscicola SAG 1427-1 = PCC 73103	1	WP_016861771_1	MNSKAVERKISENSIVIASVEQISSDLGGEIVILNLKSGMYHGLNEVGSRIWNLIQTPKTVKDIKAAILAEYEVEAEQCDRDLLALLEDLLAAELINIQHEATV	yes	421	33.74	PF05402.11	7.6e-23	Coenzyme PQQ synthesis protein D (PqqD)
WP_016861771	Fischerella muscicola SAG 1427-1 = PCC 73103	2	WP_016861771_2	MPFSRSGISLSVIYDFVMQLFFTTPTFQKHKVYDFRGFICGRDYVFEPIDGLEKGYMTAQCKGVKRGDWIILENDSRFYRYQVEEIDYYSEPSDMWIALLSQGMVDNF	yes	1420	31.81	PF06001.12	2.6e-05	Domain of Unknown Function (DUF902)
WP_016861771	Fischerella muscicola SAG 1427-1 = PCC 73103	3	WP_016861771_3	MKKTYIAPMLIAHGTVGDITQAFGNKNLTDFLFFNGSNIPDTDGTNDGGTPAQGSIDGIIHPVQK	yes	126	30.91	NF033528.1	9.1e-21	lasso_cyano: lasso peptide
WP_016861771	Fischerella muscicola SAG 1427-1 = PCC 73103	4	WP_016861771_4	MKSAYSTPKLTVHGDVAEITQILGSSSRKDFLFFNGNSISGGDDIGSRDINCTSNGGNLNCNTQ	yes	666	16.14	NF033528.1	4.6e-28	lasso_cyano: lasso peptide
WP_016861771	Fischerella muscicola SAG 1427-1 = PCC 73103	5	WP_016861771_5	MNSEFGSAVCTFHDLSPILSVNLMYVVVVEGRTPRLDLRRSLVVIDIALSVTKVCRKLEFTVFS	no	510	7.62	none	none	none
BAU05804	Fischerella sp. NIES-3754	1	BAU05804_1	MKSKTVEFNISENTIVVASVEQISSDLGGEAVILNLKSGVYHGLNEVGTLIWNLIQTPKTVKDIKAAILAEYEVEAERCDRDLLKLLEDLLAAELINIQNDATV	yes	421	42.75	PF05402.11	3.8e-22	Coenzyme PQQ synthesis protein D (PqqD)
BAU05804	Fischerella sp. NIES-3754	2	BAU05804_2	MPFSRSGISISVIYELVAQFIFTIPTFQKHKIHDFRGLIYGRDYIFEPIEGLKKGYMTAQCKGVKRGDWIILEDDSRSYRYQVEQIDYYSEPSDMWIALLNQAIVEET	yes	1267	30.75	PF04203.12	4.1e-06	Sortase family
BAU05804	Fischerella sp. NIES-3754	3	BAU05804_3	MKSTYSTPILSVYGDVTEITQILGSSGQTDFLFFTGSGQSVSGGNDKGSLDIICDGTGWRNLGNCRTAPTNK	yes	716	28.91	NF033528.1	1.7e-26	lasso_cyano: lasso peptide
BAU05804	Fischerella sp. NIES-3754	4	BAU05804_4	MKKTYIAPKLIAHGSVETITNFSGNRTRTDFVFFNGDNNAGLSGPVNLNGSLGSIDHFDTPCPENPSRCK	yes	126	15.67	NF033528.1	2.5e-20	lasso_cyano: lasso peptide
WP_017309289	Fischerella sp. PCC 9339	1	WP_017309289_1	MNLKALERKISENSIVVASVEQISSDLGGEAVILNVKSGMYHGLNEVGSRIWNLIQTPKTVKDIKAAILAEYEVEVEQCDRDLLALLEDLLAAELINIQNEATV	yes	411	35.4	PF05402.11	2.1e-22	Coenzyme PQQ synthesis protein D (PqqD)
WP_017309289	Fischerella sp. PCC 9339	2	WP_017309289_2	MPFSRSGMSLSVIYDFVMQFIFTTPTFQKHKVYDFREFICGRDYVFEPIEGLKKGYMTAQCKGVKCGDWIILENDSRLYRYQVEEIDYYSEPSDMWIALLSQGMVENF	yes	1362	27.7	none	none	none
WP_017309289	Fischerella sp. PCC 9339	3	WP_017309289_3	MKKSYQAPKLNSHGTVSKLTAASGEIGFQDVFFGRPGTEPTKGNGTLNACIQVNGQCLDPNAKGKGID	yes	443	27.25	NF033534.1	4.8e-06	rhodolasso: lasso peptide
WP_017309289	Fischerella sp. PCC 9339	4	WP_017309289_4	MKKSYQAPKLNSHGTVSKLTAYSGEFGFQDLFFGNPDTAPTKGNGTLNACIQVNGQCLDPNAKGKGID	yes	119	22.11	NF033534.1	1.4e-05	rhodolasso: lasso peptide
WP_017309289	Fischerella sp. PCC 9339	5	WP_017309289_5	MTLTGKWSADNGNKDIYVIQNGVTVLVHWTETNPYWNYSSGIVKNNEVKMSFGGGDQLSGTIATDGSKISWNNGSSWSRVN	yes	6554	17.04	none	none	none
WP_026722563	Fischerella sp. PCC 9431	1	WP_026722563_1	MNSKAVEGKISEHSIIVASVEQISSDLGGEAVILNLKSGMYHGLNEVGSRIWNLIQTPKTVKDIKAAILAEYEVEAEQCDRDLLALVEDLLAAELISIQNEATV	yes	420	40.66	PF05402.11	2.3e-22	Coenzyme PQQ synthesis protein D (PqqD)
WP_026722563	Fischerella sp. PCC 9431	2	WP_026722563_2	MPFSRSGINLSVIYDFVMQFILTTPTLQKHKIHDFRGFICGRDYVFEPTDGLKKGYMTAQCRGVKRGDWIILENNSCFYRYQVEEIDYYSEPSDMWIALLNQAIV	yes	1240	26.62	none	none	none
WP_026722563	Fischerella sp. PCC 9431	3	WP_026722563_3	MKKTYVAPMLIAHGSVETITNFSGKQTRKDFVFFNGDNNAGLSGPVNINDTLGSEDFFAAPCKENPSKCQ	yes	128	17.53	NF033528.1	3.1e-20	lasso_cyano: lasso peptide
WP_026722563	Fischerella sp. PCC 9431	4	WP_026722563_4	MKSAYSTPKLTAHGDIAEITQILGSSSRKDFLFFNGNSISGGDDQGSRDINCTSNGGNINCNTQ	yes	821	13.31	NF033528.1	4.8e-27	lasso_cyano: lasso peptide
WP_026733937	Fischerella sp. PCC 9605	1	WP_026733937_1	MNSKTLERNILKDSIVVASAEQISSDLGGEAVILNIKSGTYHGLNEVGARIWNLIQKPKTVKDITAVLLQEYEVEAEQCDRDAIALLEDLFGAGLINVTNETAA	yes	424	33.59	PF05402.11	1.6e-23	Coenzyme PQQ synthesis protein D (PqqD)
WP_026733937	Fischerella sp. PCC 9605	2	WP_026733937_2	MKKTYSTPILTTHGSVEAITQMFGTSKREDFLFFSGNASSPNGTVSLTGGTGSVDGILFRCDENGLPEKCPKK	yes	117	24.4	NF033534.1	1.3e-05	rhodolasso: lasso peptide
WP_026733937	Fischerella sp. PCC 9605	3	WP_026733937_3	MKNQYSAPQLTFHGDVAEITQILGGESRKDFLFFSGNAVSDGNDLGSRDVFCDGKGGGLGNCK	yes	751	23.22	NF033528.1	1.1e-25	lasso_cyano: lasso peptide
WP_016867680	Fischerella thermalis 111/344/542	1	WP_016867680_1	MKNQSLEKAKNSIPSYRTPQLLVAGTAVELVRNDIGGHLKDGTGGWWVWGS	yes	823	14.97	none	none	none
WP_016867680	Fischerella thermalis 111/344/542	2	WP_016867680_2	MFQHTEKAYFGCTNKTLVSGFSWRFEFGILDLRSNFSQTQYLSLNNDSYKLSKLPFSLDLKPDVKFSYIKQD	yes	4694	11.82	none	none	none
WP_016867680	Fischerella thermalis 111/344/542	3	WP_016867680_3	MAFSKAIATGERGLSASTLAIKICPVPPPEAIASFQCNLHNLDTRIPVKYKVFKIMPCSPRQPSYTGLKAVSPKFISGRDLGL	no	4915	7.44	none	none	none
WP_016872084	Fischerella thermalis BR2B	1	WP_016872084_1	MKSKTVEVNISENTIVVASVEQISSDLGGEAVILNLKSGVYHGLNEVGTLIWNLIQTPKTVKDIKAAILAEYEVEAERCDRDLLKLLEDLLAAELINIQNDATV	yes	420	43.28	PF05402.11	3.8e-22	Coenzyme PQQ synthesis protein D (PqqD)
WP_016872084	Fischerella thermalis BR2B	2	WP_016872084_2	MPFSRSGISISIIYELVAQFIFTIPTFQKHKIHDFRGLIYGRDYIFEPIEGLKKGYMTAQCKGVKRGDWIILEDDSRSYRYQVEQIDYYSEPSDMWIALLNQAIVEET	yes	1266	31.74	PF04203.12	4.1e-06	Sortase family
WP_016872084	Fischerella thermalis BR2B	3	WP_016872084_3	MKSTYSTPVLSVYGDVTEITQILGSSGQTDFLFFTGSGQSVSGGNDKGSLDIICDGTGWRNLGNCRTAPTKK	yes	721	29.34	NF033528.1	1.8e-26	lasso_cyano: lasso peptide
WP_016872084	Fischerella thermalis BR2B	4	WP_016872084_4	MKKTYIAPKLIAHGSVETITNFSGNRTRTDFVFFNGDNNAGLSGPVNLNGSLGSIDHFDTPCPENPSRCK	yes	127	15.92	NF033528.1	2.5e-20	lasso_cyano: lasso peptide
WP_009456425	Fischerella thermalis CCMEE 5282	1	WP_009456425_1	MKSKTVEVNISENTIVVASVEQISSDLGGEAVILNLKSGVYHGLNEVGTLIWNLIQTPKTVKDIKAAILAEYEVEAERCDRDLLKLLEDLLAAELINIQNDATV	yes	420	43.28	PF05402.11	3.8e-22	Coenzyme PQQ synthesis protein D (PqqD)
WP_009456425	Fischerella thermalis CCMEE 5282	2	WP_009456425_2	MPFSRSGISISVIYELVAQFIFTIPTFQKHKIHDFRGLIYGRDYIFEPIEGLKKGYMTAQCKGVKRGDWIILEDDSRSYRYQVEQIDYYSEPSDMWIALLNQAIVEET	yes	1266	31.75	PF04203.12	4.1e-06	Sortase family
WP_009456425	Fischerella thermalis CCMEE 5282	3	WP_009456425_3	MKSTYSTPVLSVYGDVTEITQILGSSGQTDFLFFTGSGQSVSGGNDKGSLDIICDGTGWRNLGNCRTAPTKK	yes	721	29.34	NF033528.1	1.8e-26	lasso_cyano: lasso peptide
WP_009456425	Fischerella thermalis CCMEE 5282	4	WP_009456425_4	MKKTYIAPKLIAHGSVETITNFSGNRTRTDFVFFNGDNNAGLSGPVNLNGSLGSIDHFDTPCPENPSRCK	yes	127	15.92	NF033528.1	2.5e-20	lasso_cyano: lasso peptide
WP_014548148	Francisella cf. tularensis subsp. novicida 3523	1	WP_014548148_1	MSENIYFITMNTENTLCVLQRISSVLSRNRINIEQLTVFETANKGISHFNLVVHSTQDKIEKIVKKLANVIEVIDISITNCLPMQGTVVSEVPQNVKTVSQRKAA	no	3564	47.09	PF13291.5	5.1e-08	ACT domain
WP_014548148	Francisella cf. tularensis subsp. novicida 3523	2	WP_014548148_2	MSKINLKDKITRNNDFYSSEIDNELIMMDISSNNFYTTGEIGNRIWELLEFETSCENICQQLCQEYDVSIEQCQQDTLSFLNQLLENKAIQLKK	yes	504	41.06	PF05402.11	2.1e-20	Coenzyme PQQ synthesis protein D (PqqD)
WP_014548148	Francisella cf. tularensis subsp. novicida 3523	3	WP_014548148_3	MNIIKIETASVCNDSKTVKRAWQTPLLSTQHQEGESIEGKVPNSAEQFGTQGAAS	no	7148	16.98	none	none	none
WP_011606036	Frankia alni ACN14a	1	WP_011606036_1	MVMLRSDVVRAPTEYGAVLLHTDDGRYWTLNRSGDLVLRVLLDGGDVAAAVRELCTTVEVDPQVARHDVEGLLAQLADVGLIEPESETRWSPEVEAGWPRDGAGRPEARR	yes	86	46.89	PF05402.11	1.3e-16	Coenzyme PQQ synthesis protein D (PqqD)
WP_011606036	Frankia alni ACN14a	2	WP_011606036_2	MQHVETINENMRKAIEECMSCSALSEETISYCMDMPGTMMDAADMRLMMDCAAVTRTCADLMCRMSPFHAEMCAMCARVCRACAEMCEKMPRDAQLARLARACRACLDSCNAMAGAAA	yes	4934	29.31	PF13977.5	4.5e-08	BetI-type transcriptional repressor, C-terminal
WP_011606036	Frankia alni ACN14a	3	WP_011606036_3	MAATFPGDRRRPVSLRRRRWAGDATATMTSSAAASSSPSVRLR	yes	3	-0.9	none	none	none
EYT90792	Frankia casuarinae	1	EYT90792_1	MAMMPYGTGGDSRSHLQVVLQAHPAEDAEIQLPKHTQYAALRPVLLLPGGVRVMVDPNAPLDVAGKWWDSVTLAGTMASLWYQSQVTGFPGGRHRRDRGQ	yes	5313	49.01	none	none	none
EYT90792	Frankia casuarinae	2	EYT90792_2	MAGTVRALSFTRHTGTGDSAEQRDVFTSACAARGWSAGGAVREFGSGLRAWWAALRLVRAGRYDVVVVDSIDRLAETESGQLAALEMLRCAGVRLLVARDGTDTADPVGAELVASLLTV	yes	4954	34.84	PF00239.20	8.9e-14	Resolvase, N terminal domain
EYT90792	Frankia casuarinae	3	EYT90792_3	MNAPSVGGRGRPVIVLIAVCLAVLTLPASLTGTSVALPRIGVDLHAGYAPLQWVVNSYASSTS	yes	6038	33.9	none	none	none
EYT90792	Frankia casuarinae	4	EYT90792_4	MVTVDLQSHEGPAEKDPVLLVCLGEASMVTLGQGKGSAEDKRKAYNS	yes	1412	23.39	NF033525.2	9.5e-25	lasso_albusnod: albusnodin family lasso peptide
EYT90792	Frankia casuarinae	5	EYT90792_5	MEFPPLSPLPQWPDADPALWYGRMSDLDKDARIPDQFARGQKYAALTGEYWIAGAWADDGVSAWREDVVRPEFERFLSVLRAGKYRLVVA	no	5209	16.77	PF00239.20	7.2e-11	Resolvase, N terminal domain
EYT90792	Frankia casuarinae	6	EYT90792_6	MTRTGIPTGLARMVNLRDVMTPSGAFALVVPGAQVVAPFADLRSMANYAHRHGITIPGYRALPFLDLGMIASL	yes	2200	11.21	PF12338.7	3.6e-06	Ribulose-1,5-bisphosphate carboxylase small subunit
EYT90792	Frankia casuarinae	7	EYT90792_7	MTCDWYHREAIVPARVTESHHLPATSNGAFGSTITRTPPGSSSTGRNAAYWVCFGS	no	5356	8.42	none	none	none
ABD11474	Frankia casuarinae	1	ABD11474_1	MAMMPYGTGGDSRSHLQVVLQAHPAEDAEIQLPKHTQYAALRPVLLLPGGVRVMVDPNAPLDVAGKWWDSVTLAGTMASLWYQSQVTGFPGGRHRRDRGQ	yes	3969	49.01	none	none	none
ABD11474	Frankia casuarinae	2	ABD11474_2	MAGTVRALSFTRHTGTGDSAEQRDVFTSACAARGWSAGGAVREFGSGLRAWWAALRLVRAGRYDVVVVDSIDRLAETESGQLAALEMLRCAGVRLLVARDGTDTADPVGAELVASLLTV	yes	3610	34.84	PF00239.20	8.9e-14	Resolvase, N terminal domain
ABD11474	Frankia casuarinae	3	ABD11474_3	MNAPSVGGRGRPVIVLIAVCLAVLTLPASLTGTSVALPRIGVDLHAGYAPLQWVVNSYASSTS	yes	4694	33.9	none	none	none
ABD11474	Frankia casuarinae	4	ABD11474_4	MVTVDLQSHEGPAEKDPVLLVCLGEASMVTLGQGKGSAEDKRKAYNS	yes	69	23.39	NF033525.2	9.5e-25	lasso_albusnod: albusnodin family lasso peptide
ABD11474	Frankia casuarinae	5	ABD11474_5	MEFPPLSPLPQWPDADPALWYGRMSDLDKDARIPDQFARGQKYAALTGEYWIAGAWADDGVSAWREDVVRPEFERFLSVLRAGKYRLVVA	no	6342	16.77	PF00239.20	7.2e-11	Resolvase, N terminal domain
ABD11474	Frankia casuarinae	6	ABD11474_6	MTRTGIPTGLARMVNLRDVMTPSGAFALVVPGAQVVAPFADLRSMANYAHRHGITIPGYRALPFLDLGMIASL	yes	857	11.21	PF12338.7	3.6e-06	Ribulose-1,5-bisphosphate carboxylase small subunit
ABD11474	Frankia casuarinae	7	ABD11474_7	MTCDWYHREAIVPARVTESHHLPATSNGAFGSTITRTPPGSSSTGRNAAYWVCFGS	no	4012	8.42	none	none	none
EYT91558	Frankia casuarinae	1	EYT91558_1	MQHAEMINKNMRKAIEECMSCSALCEETISYCMDMPGAMMESANMRLMMDCAAVTRTCADMMCRMSPMHGEMCAMCARICVMCAEMCERMPQDQQLAKLAGACRSCAESCNTMVGAAA	yes	4577	45.59	none	none	none
EYT91558	Frankia casuarinae	2	EYT91558_2	MKAIYLPPRLEDAGSFAAVTNGRWGWGRDYSWRRFA	yes	4	6.21	NF033521.1	1.5e-11	lasso_leader_L3: lasso RiPP family leader peptide-containing protein
EYT91558	Frankia casuarinae	3	EYT91558_3	MPAAERADIEVWARRSSVDEKMIIAIAC	yes	7070	2.93	none	none	none
WP_011437371	Frankia casuarinae	1	WP_011437371_1	MVTLRPDVVRAPTQYGAVLLHIDNGRYWTLNPSGDLVLRILLDGGDTAAAVRGLCETSEVDPETARRDVEGLLAQLADVGLIEAEPESRWSPETEAVCDPRTQAR	yes	22	50.55	PF05402.11	5.7e-18	Coenzyme PQQ synthesis protein D (PqqD)
WP_011437371	Frankia casuarinae	2	WP_011437371_2	MQHAEMINKNMRKAIEECMSCSALCEETISYCMDMPGAMMESANMRLMMDCAAVTRTCADMMCRMSPMHGEMCAMCARICVMCAEMCERMPQDQQLAKLAGACRSCAESCNTMVGAAA	yes	4599	45.59	none	none	none
WP_011437371	Frankia casuarinae	3	WP_011437371_3	MKAIYLPPRLEDAGSFAAVTNGRWGWGRDYSWRRFA	yes	18	6.21	NF033521.1	1.5e-11	lasso_leader_L3: lasso RiPP family leader peptide-containing protein
WP_013421453	Frankia inefficax	1	WP_013421453_1	MEEAPMKARYDTPMLDAAGEFSEVTDGRWGWGRDWLWRSFPRYYGGGGGAIIIVGGGGRRY	yes	151	32.64	NF033528.1	4.9e-06	lasso_cyano: lasso peptide
WP_013421453	Frankia inefficax	2	WP_013421453_2	MGEVAEQPDTAVGSAGEAAEPFGDVEFGDARAEKGGGLAAELVALVLGPPARVGGMGLDEFGGRDADGPVGQMRV	yes	6896	24.52	none	none	none
WP_013421453	Frankia inefficax	3	WP_013421453_3	MTAPLPVPPELAGEPPQPGPATGLPDGIDALLDEIAAARVTRVRRRRQQVADFQTGHLERRRHGLAARHAAKLARLAADTAGTPDAVPSAADLEEDNPQ	no	7935	21.17	none	none	none
WP_013421453	Frankia inefficax	4	WP_013421453_4	MGSLGVVFLKVGRRGDGVGGARGVGSEAGEFGRVAGGQAVPAPLKVAGLEVGDLLPAPADPGHPGRGDLVEQGVDAVREAGRRAWLRRLAGQLGWHR	yes	7947	12.35	none	none	none
WP_013421453	Frankia inefficax	5	WP_013421453_5	MTAADLDSRRLANLTTPPAPHLTRAEARRIRRAALAELRGRWPIDRLRALPATTDLATAGSILGMAEDKARELARAGDFPAPLIRHGDRYVVPTRPLLALLGIDR	no	5984	12.24	PF12728.6	0.02	Helix-turn-helix domain
WP_013421453	Frankia inefficax	6	WP_013421453_6	MTEELMTSRQVSEFLNVPAATLRTWRLRGSGPQSFRLCGTVRYRRSVVEAWLAEQEQAGQVGR	no	5733	11.23	PF13384.5	3e-06	Homeodomain-like domain
WP_013425694	Frankia inefficax	1	WP_013425694_1	MIAEKTGTAEGHIAARRAYQKPSLTEHGSLAVRTAGQPGLLLDAIIQIAQPS	yes	85	34.46	NF033528.1	9e-06	lasso_cyano: lasso peptide
WP_013425694	Frankia inefficax	2	WP_013425694_2	MLPAQPVRPKEVVGLAPCPHHVPVPTCEEVASIADSVDRAARAHELIGGKTPRPGQLRELRANALRTAIGEGRDAAELATRLGVRAADIAWMTSLEKPTWPVRATTR	no	3642	20.39	none	none	none
WP_013425694	Frankia inefficax	3	WP_013425694_3	MIVNLSCPGDDRRHQRHVGHAEPVPRRGAWRR	yes	2822	-13.31	none	none	none
WP_044884540	Frankia sp. ACN1ag	1	WP_044884540_1	MVMLRSDVVRAPTEYGAVLLHTEDGRYWTLNPSGDLILRVLLDGGDVAAAVRELCTTVEVDPQVARRDVEGLLAQLADVGLIEPESEARWSPEVEAGCPGNDAGRPEARR	yes	84	47.63	PF05402.11	1.3e-18	Coenzyme PQQ synthesis protein D (PqqD)
WP_044884540	Frankia sp. ACN1ag	2	WP_044884540_2	MQHAEMINENMRKAIEECMSCSALCEETISYCMDMPGTMMDAADMRLMMDCAAVTRTCADLMCRMSPFHAEMCAMCARVCRACAEMCEKMPRDAQLARLARACRSCLDSCNAMAGAAA	yes	4843	22.28	PF13977.5	2.4e-07	BetI-type transcriptional repressor, C-terminal
WP_044884540	Frankia sp. ACN1ag	3	WP_044884540_3	MTATCPSAWRRPVDLRQRPRAGSAIAPVADSMLAGFSTEPLGLW	yes	3	8.86	none	none	none
WP_035732158	Frankia sp. Allo2	1	WP_035732158_1	MVTLRPDVVRAPTQYGAVLLHIDNGRYWTLNPSGDLVLRILLDGGDTAAAVRGLCETSEVDPETARRDVEGLLAQLADVGLIEAEPESRWSPETEAVCDPRTQAR	yes	22	50.55	PF05402.11	5.7e-18	Coenzyme PQQ synthesis protein D (PqqD)
WP_035732158	Frankia sp. Allo2	2	WP_035732158_2	MQHAEMINKNMRKAIEECMSCSALCEETISYCMDMPGAMMESANMRLMMDCAAVTRTCADMMCRMSPMHGEMCAMCARICVMCAEMCERMPQDQQLAKLAGACRSCAESCNTMVGAAA	yes	4618	45.59	none	none	none
WP_035732158	Frankia sp. Allo2	3	WP_035732158_3	MKAIYLPPRLEDAGSFAAVTNGRWGWGRDYSWRRFA	yes	18	6.21	NF033521.1	1.5e-11	lasso_leader_L3: lasso RiPP family leader peptide-containing protein
KFB04740	Frankia sp. Allo2	1	KFB04740_1	MQHAEMINKNMRKAIEECMSCSALCEETISYCMDMPGAMMESANMRLMMDCAAVTRTCADMMCRMSPMHGEMCAMCARICVMCAEMCERMPQDQQLAKLAGACRSCAESCNTMVGAAA	yes	4597	45.59	none	none	none
KFB04740	Frankia sp. Allo2	2	KFB04740_2	MKAIYLPPRLEDAGSFAAVTNGRWGWGRDYSWRRFA	yes	3	6.21	NF033521.1	1.5e-11	lasso_leader_L3: lasso RiPP family leader peptide-containing protein
KFB04740	Frankia sp. Allo2	3	KFB04740_3	MVMFSSVGRMTPLVVRGHIDFLRAASSGCPTRPLHVLY	yes	4217	2.45	none	none	none
KFB03774	Frankia sp. Allo2	1	KFB03774_1	MSIFQPKGDSFGSLNETVQSRRLIVSRYRSLRERQWALLVLCTGALAIVIDTSIVNVALPSIGQDLGFSAAGLSWVVNAYASSTS	yes	5856	45.98	PF07690.15	1.4e-07	Major Facilitator Superfamily
KFB03774	Frankia sp. Allo2	2	KFB03774_2	MAMVPYGPAGAGSRSVTSVDLQVHPAESADVHLPMPGPRFSVMRPTLLLPAGVRVSVASDMPYDVAARWWDSLTVAGSAASQWYTAQVNGWPGGKDRRDGGR	yes	5076	35.4	none	none	none
KFB03774	Frankia sp. Allo2	3	KFB03774_3	MVTVDLQSHEGPAEKDPVLLVCLGEASMVTLGQGKGSAEDKRKAYNS	yes	70	23.39	NF033525.2	9.5e-25	lasso_albusnod: albusnodin family lasso peptide
KFB03774	Frankia sp. Allo2	4	KFB03774_4	MTRTGIPTGLARMVNLRDVMTPSGAFALVVPGAQVVAPFADLRSMANYAHRHGITIPGYRALPFLDLGMIASL	yes	858	11.21	PF12338.7	3.6e-06	Ribulose-1,5-bisphosphate carboxylase small subunit
WP_055748319	Frankia sp. AvcI1	1	WP_055748319_1	MVMLRSDVVRAPTEYGAVLLHTDDGRYWTLNXSGDLVLRVLLDGGDVAAAVRELCTTVEVDPQVARHDVEGLLAQLADVGLIEPESETRWSPEVEAGWPRDGAGRPEARR	yes	87	47.43	PF05402.11	7.2e-17	Coenzyme PQQ synthesis protein D (PqqD)
WP_055748319	Frankia sp. AvcI1	2	WP_055748319_2	MQHVETINENMRKAIEECMSCSALSEETISYCMDMPGTMMDAADMRLMMXCAAXTRTCADLMXRMSPFHAEMCAMCARVCRACAEMCEKMPRDAQLARLARACRACLDSCNAMAGAAA	yes	4933	29.13	PF13977.5	2.5e-08	BetI-type transcriptional repressor, C-terminal
WP_055748319	Frankia sp. AvcI1	3	WP_055748319_3	MAATFPGDRRRPVSLRRRRWAGDATATMTSSAAASSSPSVRLR	yes	4	-0.9	none	none	none
WP_047224581	Frankia sp. BMG5.30	1	WP_047224581_1	MTRLRQAVAHTETDYGAALLDERSGRYWSLNPTGALVLRVLLGGGSPADAAAAVTDTCDVDATTADRDVRALLTELRAAGLLATGAADR	yes	4	37.75	PF05402.11	3.6e-19	Coenzyme PQQ synthesis protein D (PqqD)
WP_047224581	Frankia sp. BMG5.30	2	WP_047224581_2	MRTRVQVPVIALIWFAVGIVVAINRDYQVHTGSQLATFVLAVTIWPVLLLGGSVNIQL	yes	6724	35.56	none	none	none
WP_047224581	Frankia sp. BMG5.30	3	WP_047224581_3	MKAPYQPPALQEVGTFPVVTEGYYGGHRRDYYGGYHKFRRFRRFRGFRHGY	yes	395	26.96	NF033521.1	2e-09	lasso_leader_L3: lasso RiPP family leader peptide-containing protein
WP_035941520	Frankia sp. CcI156	1	WP_035941520_1	MVTLRPDVVRAPTQYGAVLLHIDNGRYWTLNPSGDLVLRILLDGGDTAAAVRGLCETSEVDPETARRDVEGLLAQLADVGLIEAEPESRWSPETEAVCDPRTQAR	yes	22	50.55	PF05402.11	5.7e-18	Coenzyme PQQ synthesis protein D (PqqD)
WP_035941520	Frankia sp. CcI156	2	WP_035941520_2	MQHAEMINKNMRKAIEECMSCSALCEETISYCMDMPGAMMESANMRLMMDCAAVTRTCADMMCRMSPMHGEMCAMCARICVMCAEMCERMPQDQQLAKLAGACRSCAESCNTMVGAAA	yes	4618	45.59	none	none	none
WP_035941520	Frankia sp. CcI156	3	WP_035941520_3	MKAIYLPPRLEDAGSFAAVTNGRWGWGRDYSWRRFA	yes	18	6.21	NF033521.1	1.5e-11	lasso_leader_L3: lasso RiPP family leader peptide-containing protein
ETA02392	Frankia sp. CcI6	1	ETA02392_1	MQHAEMINKNMRKAIEECMSCSALCEETISYCMDMPGAMMESANMRLMMDCAAVTRTCADMMCRMSPMHGEMCAMCARICVMCAEMCERMPQDQQLAKLAGACRSCAESCNTMVGAAA	yes	4582	45.59	none	none	none
ETA02392	Frankia sp. CcI6	2	ETA02392_2	MKAIYLPPRLEDAGSFAAVTNGRWGWGRDYSWRRFA	yes	4	6.21	NF033521.1	1.5e-11	lasso_leader_L3: lasso RiPP family leader peptide-containing protein
ETA02392	Frankia sp. CcI6	3	ETA02392_3	MPAAERADIEVWARRSSVDEKMIIAIAC	yes	7075	2.93	none	none	none
ETA00484	Frankia sp. CcI6	1	ETA00484_1	MVTVDLQSHEGPAEKDPVLLVCLGEASMVTLGQGKGSAEDKRKAYNS	yes	70	23.39	NF033525.2	9.5e-25	lasso_albusnod: albusnodin family lasso peptide
ETA00484	Frankia sp. CcI6	2	ETA00484_2	MTRTGIPTGLARMVNLRDVMTPSGAFALVVPGAQVVAPFADLRSMANYAHRHGITIPGYRALPFLDLGMIASL	yes	858	11.21	PF12338.7	3.6e-06	Ribulose-1,5-bisphosphate carboxylase small subunit
ETA00484	Frankia sp. CcI6	3	ETA00484_3	MVVVGLVLLGGGVVGPRAGRSPGRRLALLMPAVRLSWRRMRGG	yes	3743	-9.28	none	none	none
WP_035911135	Frankia sp. CeD	1	WP_035911135_1	MVTLRPDVVRAPTQYGAVLLHIDNGRYWTLNPSGDLVLRILLDGGDTAAAVRGLCETSEVDPETARRDVEGLLAQLADVGLIEAEPESRWSPETEAVCDPRTRAR	yes	23	48.7	PF05402.11	5.7e-18	Coenzyme PQQ synthesis protein D (PqqD)
WP_035911135	Frankia sp. CeD	2	WP_035911135_2	MQHAEMINKNMRKAIEECMSCSALCEETISYCMDMPGAMMESANMRLMMDCAAVTRTCADMMCRMSPMHGEMCAMCARICVMCAEMCERMPQDQQLAKLAGACRSCAESCNTMVGAAA	yes	4557	45.59	none	none	none
WP_035911135	Frankia sp. CeD	3	WP_035911135_3	MKAIYLPPRLEDAGSFAAVTNGRWGWGRDYSWRRFA	yes	17	6.21	NF033521.1	1.5e-11	lasso_leader_L3: lasso RiPP family leader peptide-containing protein
KEZ35792	Frankia sp. CeD	1	KEZ35792_1	MQHAEMINKNMRKAIEECMSCSALCEETISYCMDMPGAMMESANMRLMMDCAAVTRTCADMMCRMSPMHGEMCAMCARICVMCAEMCERMPQDQQLAKLAGACRSCAESCNTMVGAAA	yes	4536	45.59	none	none	none
KEZ35792	Frankia sp. CeD	2	KEZ35792_2	MKAIYLPPRLEDAGSFAAVTNGRWGWGRDYSWRRFA	yes	4	6.21	NF033521.1	1.5e-11	lasso_leader_L3: lasso RiPP family leader peptide-containing protein
KEZ35792	Frankia sp. CeD	3	KEZ35792_3	MVMFSSVGRMTPLVVRGHIDFLRAASSGCPTRPLHVLY	yes	4198	2.45	none	none	none
WP_055866172	Frankia sp. CpI1-P	1	WP_055866172_1	MVMLRSDVVRAPTEYGAVLLHTEDGRYWTLNPSGDLVLRVLLDGGDVAAAVRELCTTVEVDPQVARRDVEGLLAQLADVGLIEPESEARWSPEVEAGCPGNDAGRPEARR	yes	85	48.13	PF05402.11	2.6e-18	Coenzyme PQQ synthesis protein D (PqqD)
WP_055866172	Frankia sp. CpI1-P	2	WP_055866172_2	MQHAEMINENXRKAIEECMSCSALCEETISYCMDMPGTMMDAADMRLMMDCAAVTRTCADLMCRMSPFHAEMCAMCARVCRACAEMCEKMPRDAQLARLARACRSCLDSXNAMAGAAA	yes	4863	23.6	PF13977.5	2.4e-07	BetI-type transcriptional repressor, C-terminal
WP_055866172	Frankia sp. CpI1-P	3	WP_055866172_3	MTATCPSAWRRPVDLRQRPRAGSAIAPVADSMLAGFSTEPLGLW	yes	4	8.86	none	none	none
WP_045876723	Frankia sp. DC12	1	WP_045876723_1	MKLLNDEAAAGLAAEPDAKPAGYGLGRHSWVSLTVAPDAAEDRWDQIAEWIRISYTLVAPKALARLVDPAG	yes	4765	27.94	PF04237.12	2.2e-08	YjbR
WP_045876723	Frankia sp. DC12	2	WP_045876723_2	MKARYETPTLDAAGAFSQVTDGRWGWGRDWLWRSFPRYYGGGGGGGGGGAIIIVGGGPGGGGGGW	yes	155	19.85	NF033521.1	4.6e-09	lasso_leader_L3: lasso RiPP family leader peptide-containing protein
WP_045876723	Frankia sp. DC12	3	WP_045876723_3	MTSASRSAEVTGSAFPDVGCAARLAVVVPHAGSTYTATLTG	yes	1949	-8.13	none	none	none
WP_007519125	Frankia sp. EUN1h	1	WP_007519125_1	MTTVEHVPAVAPAEHRPYEKPALVCHGSLAMRTAGGLGLNFDGALPLDFTSG	yes	85	17.14	NF033534.1	1.6e-05	rhodolasso: lasso peptide
WP_007519125	Frankia sp. EUN1h	2	WP_007519125_2	MSLGPSSSAEATAAKESTQSPWTSGAPLTRVGGRRRHLGARSPSTR	no	7433	-10.79	PF12598.7	5.2e-06	T-box transcription factor
WP_007519125	Frankia sp. EUN1h	3	WP_007519125_3	MKAERIILVSMEFRRNRGRYASIKRSSRRWR	no	4509	-11.48	none	none	none
WP_009399087	Frankia sp. QA3	1	WP_009399087_1	MVMLRSDVVRAPTEYGAVLLHTDDGRYWTLNRSGDLVLRVMLDGGDTAAAVRELCATAEVDPQAARRDVEGLLAQLADVGLIEPESEARWSPEVEAGCPDNNVGEPEARR	yes	85	61.42	PF06268.12	3.5e-05	Fascin domain
WP_009399087	Frankia sp. QA3	2	WP_009399087_2	MQHIEMINENMRKAIEECMSCSALCEETISYCMDMPGTMMDAANLRLMMDCAAVTRTCADLMCRMSPFHGEMCAMCARVCGACAEMCEKMPSDAQLARLARACRSCLDSCNAMAGAAA	yes	4826	34.03	PF13977.5	4.7e-06	BetI-type transcriptional repressor, C-terminal
WP_009399087	Frankia sp. QA3	3	WP_009399087_3	MTATYEPPRLAAAGRCAEVTRGRWGRGHGGGGFAAGGFFF	yes	15	9.5	NF033521.1	7.8e-10	lasso_leader_L3: lasso RiPP family leader peptide-containing protein
WP_054565418	Frankia sp. R43	1	WP_054565418_1	MSMVPQNVVPVRPSGVPAVGVVGAEDPRAALILPDGVVLRIDDHGDGPGTAGFLVELANACLAAADMFLPVGEDAGREVAEVRERLRWVGAAVLVARLRVASVRARLRRNGGR	yes	3905	37.05	PF02100.16	3.8e-06	Ornithine decarboxylase antizyme
WP_054565418	Frankia sp. R43	2	WP_054565418_2	MLRDLVDVTATLPSVVYLDHRSVAPGGTDVRMRFRTLGDGTTAAAGGWVPTLDVPGNGGWTPYQEGLQTLMVAVPEGPTGERLWGELLTLDPRSVVALADMVRNRRRARM	yes	4433	26.45	none	none	none
WP_054565418	Frankia sp. R43	3	WP_054565418_3	MVTVDFQPHDGPTEKAPVLLVSLGEASMVTLGQGKGSAEDKRKAYNS	yes	79	25.94	NF033525.2	8.8e-24	lasso_albusnod: albusnodin family lasso peptide
WP_013873705	Frankia symbiont of Datisca glomerata	1	WP_013873705_1	MRTRVQVPVIALIWFAVGIVVAINRDYQVHTGSQLATFVLAVTIWPVLLLGGSVNIQL	yes	7228	38.29	none	none	none
WP_013873705	Frankia symbiont of Datisca glomerata	2	WP_013873705_2	MTRLRQAVAHTETDYGAALLDERSGRYWSLNPTGALVLRVLLGGGSPADAAAAVTDTCDVDATTADRDVRALLTELRAAGLLATGAADR	yes	3	38.15	PF05402.11	3.6e-19	Coenzyme PQQ synthesis protein D (PqqD)
WP_013873705	Frankia symbiont of Datisca glomerata	3	WP_013873705_3	MEETVRPTMVGPIIREDSTGGTMKAPYQPPALQEVGTFPVVTEGYYGGHRRDYYGGYQKFRRFRRFRGFRHGY	yes	375	27.05	NF033521.1	4.1e-09	lasso_leader_L3: lasso RiPP family leader peptide-containing protein
WP_051626217	Fusobacterium necrophorum BFTR-2	1	WP_051626217_1	MKSMEKSIKIVKQDNGAVVFDKSTGVYFQTNDVGVYILECLSKCISIEVMTEEIANKFDIDIKQAKLDVKEFLNSLRKVGLY	yes	16	34.48	PF05402.11	3.9e-15	Coenzyme PQQ synthesis protein D (PqqD)
WP_051626217	Fusobacterium necrophorum BFTR-2	2	WP_051626217_2	MKYSKPTIEKIADFKNDTNGIWFGRFVDIFGGRAVVKITIQY	yes	130	11.42	NF033521.1	6.3e-09	lasso_leader_L3: lasso RiPP family leader peptide-containing protein
WP_051626217	Fusobacterium necrophorum BFTR-2	3	WP_051626217_3	MQVEGLKRNKCWWRRRYYLNKKTQGNFQLSMKKLEMKYTVD	yes	6655	1.94	none	none	none
WP_041937961	Gallionella capsiferriformans ES-2	1	WP_041937961_1	MIVELSSIISQGTDPICTEVDGETVMMSIEKGNYYGMNGVGSRIWQLIAEPMSVSVLCGILLDEFCIDKKTCEVDALIFLNKLEEQNLIQVRS	yes	1952	39.68	PF05402.11	5.9e-20	Coenzyme PQQ synthesis protein D (PqqD)
WP_041937961	Gallionella capsiferriformans ES-2	2	WP_041937961_2	MSGIKRLPTTTATPVRLCAFQATRRPKQLIKTIQTAFGCVTVDGRLGQAHADLMECVMFHSEQHRIKDGRLEVVIDPYRIRRAMGGGRSTYSAEGNLGKRVVAGLALYQ	no	7376	23.73	none	none	none
WP_041937961	Gallionella capsiferriformans ES-2	3	WP_041937961_3	MKDIPLSILLGQEAIADAGGIKNALLANRQTALAADVLMAHLYSINKEEGLRLAAVYR	no	7008	23.19	none	none	none
WP_041937961	Gallionella capsiferriformans ES-2	4	WP_041937961_4	MMKIPKQEYTTEFRELAVKRHKEVGSISGVAKELGLVEQTLRNWVKAAEAGKLNGPGTKPITPEQMELSRLRAENIRLKRECEILKSDGVLRERNSVKSREHLYPA	yes	3495	21.35	PF13542.5	4.5e-09	Helix-turn-helix domain of transposase family ISL3
WP_041937961	Gallionella capsiferriformans ES-2	5	WP_041937961_5	MNSIIKVTAESRTPELDTRKVYQAPTLLELQIGKGTEGNKGQMGPESSASSPS	yes	98	7.55	none	none	none
ADL54864	Gallionella capsiferriformans ES-2	1	ADL54864_1	MIVELSSIISQGTDPICTEVDGETVMMSIEKGNYYGMNGVGSRIWQLIAEPMSVSVLCGILLDEFCIDKKTCEVDALIFLNKLEEQNLIQVRS	yes	1952	39.68	PF05402.11	5.9e-20	Coenzyme PQQ synthesis protein D (PqqD)
ADL54864	Gallionella capsiferriformans ES-2	2	ADL54864_2	MSGIKRLPTTTATPVRLCAFQATRRPKQLIKTIQTAFGCVTVDGRLGQAHADLMECVMFHSEQHRIKDGRLEVVIDPYRIRRAMGGGRSTYSAEGNLGKRVVAGLALYQ	no	7376	23.73	none	none	none
ADL54864	Gallionella capsiferriformans ES-2	3	ADL54864_3	MKDIPLSILLGQEAIADAGGIKNALLANRQTALAADVLMAHLYSINKEEGLRLAAVYR	no	7008	23.19	none	none	none
ADL54864	Gallionella capsiferriformans ES-2	4	ADL54864_4	MMKIPKQEYTTEFRELAVKRHKEVGSISGVAKELGLVEQTLRNWVKAAEAGKLNGPGTKPITPEQMELSRLRAENIRLKRECEILKSDGVLRERNSVKSREHLYPA	yes	3510	21.35	PF13542.5	4.5e-09	Helix-turn-helix domain of transposase family ISL3
ADL54864	Gallionella capsiferriformans ES-2	5	ADL54864_5	MNSIIKVTAESRTPELDTRKVYQAPTLLELQIGKGTEGNKGQMGPESSASSPS	yes	113	7.55	none	none	none
ABQ25552	Geobacter uraniireducens Rf4	1	ABQ25552_1	MKCPLCRGKMVPGKTNLPFSLEGGNVIVVINVPALVCEQCGDDFVEIDVVRKVEKIVDRIEHDGISMGMVEYDRAA	yes	4983	33.05	PF15731.4	4e-08	Antitoxin component of bacterial toxin-antitoxin system, MqsA
ABQ25552	Geobacter uraniireducens Rf4	2	ABQ25552_2	MKEPITESSGNVFVDLGFDPAEAAILQMRAELMTDLREFIRSSGMTQMEAAQRLGVGQSRVSDLMRGKWDRFSLEMLITLEARAGRKVRLDLAA	no	3829	31.49	PF13744.5	7e-22	Helix-turn-helix domain
ABQ25552	Geobacter uraniireducens Rf4	3	ABQ25552_3	MITSQVANKEAYYQANPRAAGCLVRVNNGDFAFLNRDSVIDCNNAELLPKADLLKKFDPAHGF	yes	5367	18.43	none	none	none
ABQ25552	Geobacter uraniireducens Rf4	4	ABQ25552_4	MAFNMKVPTIPEHVKQQIIRAINGSPLVKPYIKKLLPVVP	yes	5548	16.52	none	none	none
ABQ25552	Geobacter uraniireducens Rf4	5	ABQ25552_5	MTTREAKKVIADIKAFTKQLTPERAKEFLIKAGISTPDGKLTKPYRQDV	no	6454	14.04	none	none	none
ABQ25552	Geobacter uraniireducens Rf4	6	ABQ25552_6	MLLMIVAGMENFLSHISVTAVEAKNKIR	yes	6363	10.53	none	none	none
ABQ25552	Geobacter uraniireducens Rf4	7	ABQ25552_7	MPLNIEIIGSLAAGDQIALKRHSIVRMRQRRISADEVKEALLSCRLIEDYPTDRPLPSGLVLGYTANDRVIHVVVAIDEDEPMLWVITVYEPTIDEWEEGFDRRRTV	yes	4663	9.63	PF14076.5	2.1e-23	Domain of unknown function (DUF4258)
ABQ25552	Geobacter uraniireducens Rf4	8	ABQ25552_8	MLKAMGGIELFQQIGFGKKFRVIAVNDAVAVEKGKISVVDPHEAASGAGIGLVIGFFVCHL	no	5376	9.52	none	none	none
ABQ25552	Geobacter uraniireducens Rf4	9	ABQ25552_9	MGEGYRLSHPDIGDFVLFLGPVDIKGRDGMYYEAVFNRLTSR	yes	2139	9.35	none	none	none
ABQ25552	Geobacter uraniireducens Rf4	10	ABQ25552_10	MDNKKSKSAAITAGTGETWDTGSCRTWSKPIVTRINIKKTMLSTGSVNDGDGSTNEG	yes	5107	8.19	none	none	none
ABQ25552	Geobacter uraniireducens Rf4	11	ABQ25552_11	MLLQSHKLSGVPLPQNSRPLGEEEDVLIRRLDCAVVEATHTLYADMGKKAFDTVRGVFWEGKELYPNAGFREKNHIQICIRNLNCIKGYFHPRKPLDSYPTP	no	5836	7.73	none	none	none
AGY58408	Gloeobacter kilaueensis JS1	1	AGY58408_1	MVSMRVSLPADVLVRRLKTESVLLSLRSEQYFGLDAVGTRMWEVLTTSESVEAACTLLLGEYDVEAAVLRQDALNLIAELVRHGLLETSDE	yes	82	31.52	PF05402.11	5.2e-18	Coenzyme PQQ synthesis protein D (PqqD)
AGY58408	Gloeobacter kilaueensis JS1	2	AGY58408_2	MSEQQQQRNCAEVCQNGCIEAANGTPEKCPHYESMLQARATVENTSFDRLMELAEEGAIESRLRGIGATPKFEDLPPEVRRMLTGEG	no	6659	28.11	none	none	none
AGY58408	Gloeobacter kilaueensis JS1	3	AGY58408_3	MSEPAPPEKKPYQPPQLHVYGDIRTITQGTSDRKGRKDSNRVKTAV	yes	4	9.97	NF033528.1	1.3e-10	lasso_cyano: lasso peptide
WP_040952945	Gorillibacterium massiliense	1	WP_040952945_1	MTKQTIVLEDTVCQGKGNLVSSMDGEKVLMNIGNGKYYNLGEIGGRIWDLIEAPTPVSQLIDGLMEEYEVKRSTCEEHVFNFLQTMLTERLLEVQSTVNL	yes	1178	47.06	PF05402.11	1.5e-20	Coenzyme PQQ synthesis protein D (PqqD)
WP_040952945	Gorillibacterium massiliense	2	WP_040952945_2	MFAICPVCNGLNSLHADCPKCGMEGIDDGRYNDYLGPYSPYQSLEEVSQTNGYADLALHSCVHILHCESCGHSYAYFVKEVVSEPWKE	no	7935	15.53	PF13597.5	0.00025	Anaerobic ribonucleoside-triphosphate reductase
WP_040952945	Gorillibacterium massiliense	3	WP_040952945_3	MSKKEWIQPSLEELSIKMTLQGSASTEIDATFSDVNETVHLHGS	yes	6	14.54	NF033524.1	7.1e-13	lasso_PadeA_fam: paeninodin family lasso peptide
WP_058301181	Gorillibacterium timonense	1	WP_058301181_1	MIGDRIKYLREQKGLTITELAEMADISKSYLSHMERKLQNNPSLQMLSKIAESLDTNLEFLLGEEYLKTAYLLDEEWKSLIYTAIQEGMRKEDFIRIYQLQQQEKE	yes	3853	48.17	PF13560.5	1.3e-12	Helix-turn-helix domain
WP_058301181	Gorillibacterium timonense	2	WP_058301181_2	MMNSSPVLPRTVLKQVPGHIVSVMDGETVMLSVQNGKYYNLGEIGGAIWNELAQPIAFEELVERLTAEYEVEPEECSRQVLRFVDMLRNEGLVAEG	yes	1175	47.4	PF05402.11	5e-21	Coenzyme PQQ synthesis protein D (PqqD)
WP_058301181	Gorillibacterium timonense	3	WP_058301181_3	MKKEWKQPELEILSVQMTMAGPGKAFPDSFIEDEDETAHLNHS	yes	5	15.62	NF033524.1	5.3e-21	lasso_PadeA_fam: paeninodin family lasso peptide
GAE94772	Gracilibacillus boraciitolerans JCM 21714	1	GAE94772_1	MKQEWNAPQLEVLDVKETMLGPGYKFVDFTFSDIDEVGEIHAS	yes	198	20.39	NF033524.1	2.2e-19	lasso_PadeA_fam: paeninodin family lasso peptide
GAE94772	Gracilibacillus boraciitolerans JCM 21714	2	GAE94772_2	MEGNIVSDMNGEKVMLSVQNGKYYNLGALGGEIWDQIKEPITIEDLITTLRTKYEVEQQQCEEQTIAFLRQLMDEGLVEAE	yes	2023	19.79	PF05402.11	1e-19	Coenzyme PQQ synthesis protein D (PqqD)
GAE94772	Gracilibacillus boraciitolerans JCM 21714	3	GAE94772_3	MGELVAEFKRLVRDPICATYFNMDLLNKILAKMEATPSADKAFDPEYRIMMRALIVYRFLNRFEAKGGDIHETRMECATVGST	yes	13	13.91	none	none	none
GAE94772	Gracilibacillus boraciitolerans JCM 21714	4	GAE94772_4	MADMPAGNKGNSYRTYLWIIKNFELLPLEEIRDFLQNEFEHYAQFDNNQQSSYRRLVSLYDLFMYK	yes	7918	11.61	PF00250.17	5.4e-07	Forkhead domain
GAE94773	Gracilibacillus boraciitolerans JCM 21714	1	GAE94773_1	MKQEWNAPQLEVLDVKETMLGPGYKFVDFTFSDIDEVGEIHAS	yes	953	20.39	NF033524.1	2.2e-19	lasso_PadeA_fam: paeninodin family lasso peptide
GAE94773	Gracilibacillus boraciitolerans JCM 21714	2	GAE94773_2	MEGNIVSDMNGEKVMLSVQNGKYYNLGALGGEIWDQIKEPITIEDLITTLRTKYEVEQQQCEEQTIAFLRQLMDEGLVEAE	yes	2778	19.79	PF05402.11	1e-19	Coenzyme PQQ synthesis protein D (PqqD)
GAE94773	Gracilibacillus boraciitolerans JCM 21714	3	GAE94773_3	MGELVAEFKRLVRDPICATYFNMDLLNKILAKMEATPSADKAFDPEYRIMMRALIVYRFLNRFEAKGGDIHETRMECATVGST	yes	742	13.91	none	none	none
GAE94774	Gracilibacillus boraciitolerans JCM 21714	1	GAE94774_1	MKQEWNAPQLEVLDVKETMLGPGYKFVDFTFSDIDEVGEIHAS	yes	1570	20.39	NF033524.1	2.2e-19	lasso_PadeA_fam: paeninodin family lasso peptide
GAE94774	Gracilibacillus boraciitolerans JCM 21714	2	GAE94774_2	MEGNIVSDMNGEKVMLSVQNGKYYNLGALGGEIWDQIKEPITIEDLITTLRTKYEVEQQQCEEQTIAFLRQLMDEGLVEAE	yes	3395	19.79	PF05402.11	1e-19	Coenzyme PQQ synthesis protein D (PqqD)
GAE94774	Gracilibacillus boraciitolerans JCM 21714	3	GAE94774_3	MGELVAEFKRLVRDPICATYFNMDLLNKILAKMEATPSADKAFDPEYRIMMRALIVYRFLNRFEAKGGDIHETRMECATVGST	yes	1359	13.91	none	none	none
WP_011399762	Hahella chejuensis KCTC 2396	1	WP_011399762_1	MEAITRDDVVMHSDKQVSCSVDQGVVVMHVNAGEFYDLNHSASDVWRLLDSPTKVSTLCDRLREKYNVDSERCEKDVLNLLNRLQEKGVIEAQK	yes	2254	38.2	PF05402.11	5e-23	Coenzyme PQQ synthesis protein D (PqqD)
WP_011399762	Hahella chejuensis KCTC 2396	2	WP_011399762_2	MFTHDQFQSNQDKTFYATYDSSQPPLELTLVEVSDKKELGGGFESFSVIFKAGKDKGLMPQQTCAVKNDNCGAHDIFIVPVAEKDDCYLYESVFSYKVGN	no	2800	35.77	none	none	none
WP_011399762	Hahella chejuensis KCTC 2396	3	WP_011399762_3	MDQENEETKVTEEWETPDFTVMDANQAQNFVGDGLDGGFGGDSRS	yes	2041	15.6	none	none	none
WP_012826590	Haliangium ochraceum DSM 14365	1	WP_012826590_1	MAKKKTDTKKTFLQDLGKATEETKSDGPPERYDNLVFRTKGPYLG	yes	722	44.44	none	none	none
WP_012826590	Haliangium ochraceum DSM 14365	2	WP_012826590_2	MSNTATLETRDPRPKVLAKLVSPSAPASYFYHAFENAETVFARSSSRRCAQPAFAQ	yes	87	17.89	none	none	none
WP_007228303	Halieaceae marine gamma proteobacterium HTCC2148	1	WP_007228303_1	MVWGMRATGKYIFKLQTSRKLVSRYNIYCQLFLLAPGGWTSESLHNTCAEANEFAAVNGSIGPLTAG	yes	4234	2.61	PF10242.8	3.2e-07	Lipoma HMGIC fusion partner-like protein
WP_007228303	Halieaceae marine gamma proteobacterium HTCC2148	2	WP_007228303_2	MSGEQSVSRREENPQISISAGSGRKYKTPRLERFGEISHVTQGSFGKKKDAEGDEVAIIPK	yes	13	2.08	NF033528.1	1.1e-06	lasso_cyano: lasso peptide
WP_007228303	Halieaceae marine gamma proteobacterium HTCC2148	3	WP_007228303_3	MYDENYTSENNPEVENVSIRNPQLCS	yes	2253	1.53	none	none	none
WP_035547613	Halobacillus sp. BBL2006	1	WP_035547613_1	MSQTLVSTQWVSQKEGNIVSDMNGERVMLSIENGKYYNLGELGGEIWDLIEEPIPINQVIERLLYQYEVERNVCEVQVQNFLNQLYNENLIAIEEKTSS	yes	1207	38.75	PF05402.11	1.2e-19	Coenzyme PQQ synthesis protein D (PqqD)
WP_035547613	Halobacillus sp. BBL2006	2	WP_035547613_2	MIRISINVVNYMLRKGLLTFKNRPRDAWLYTKQQTQTKHYKSNLRGRLGNYHLYYIFVKSDINLKQSPKFLEVKPATLSTAVFIFESKNLLLSRLK	yes	1753	24.2	none	none	none
WP_035547613	Halobacillus sp. BBL2006	3	WP_035547613_3	MNLLKKDWKAPTLEVLSVDMTMAAGYEGYHDEAYNGEPAYGPHHES	yes	6	7.4	NF033524.1	4.8e-16	lasso_PadeA_fam: paeninodin family lasso peptide
WP_035534278	Haloglycomyces albus DSM 45210	1	WP_035534278_1	MTYIIAEPCVDLLDKACIEECPVDCIYEGNRMLYIHPDECVDCGACEPVCPVEAIFYEDDVPEEWAGYTKANYDFFDDLGSPGGASNVGKIDRDDPYVEKQPKQEHE	no	4113	51.08	PF12837.6	0.049	4Fe-4S binding domain
WP_035534278	Haloglycomyces albus DSM 45210	2	WP_035534278_2	MSWMLIVVSVVIAAAIAWFIVLWATEGSPLREKTDAEPVGIERAQPVTEERLAAVRFDTRLRGYDMAQVDALIRRLAWEIHWRDERLRTRDDEVDETGSRTDVD	yes	6005	32.93	PF06305.10	3.5e-05	Lipopolysaccharide assembly protein A domain
WP_035534278	Haloglycomyces albus DSM 45210	3	WP_035534278_3	MNFGMVTFKHPLKGEFNDNTARLERLPHNDDTPASLEIGYGGNGLVALRKADDPNSTVLIYTPEEWEAFVIGVRDGEFDLDTWD	yes	1629	26.04	PF04149.11	7.3e-10	Domain of unknown function (DUF397)
WP_035534278	Haloglycomyces albus DSM 45210	4	WP_035534278_4	MIDSIGEHIDSSMIGKVTVNGMFDVPVVHNDCSRTGQLLYTVHDGDVPSRREIGRYRLTVGNNIELTLVGEWTVLPASIQLSMRGQIMTLIGYCTDT	no	4486	24.54	none	none	none
WP_035534278	Haloglycomyces albus DSM 45210	5	WP_035534278_5	MTTEPQRIGTIVTHANHYQWDVWVKDVTGHLTPHGKAGPIVGRFNFISGFPHQVTHVSGELARELTNDDDIATVLDEITWSLINHPNWETGGNGFPD	no	4983	19.71	none	none	none
WP_035534278	Haloglycomyces albus DSM 45210	6	WP_035534278_6	MKRQKHSNVNTTVQRYETPRLMPVGSLVDVVLGDQFQDTNEGRRNYY	yes	47	17.39	NF033521.1	3.5e-07	lasso_leader_L3: lasso RiPP family leader peptide-containing protein
WP_035534278	Haloglycomyces albus DSM 45210	7	WP_035534278_7	MMRMRCLNLDDPIFGLPSIGILVAHTSRRTWSRLGARRCSICGERFGRLGCTERTKAVLAVWESPSALRREAIYSGILTDSDLEVLWDKHPLAVPTYEAGGEGHHG	no	3385	8.7	PF16852.4	7.9e-07	Herpes viral adaptor-to-host cellular mRNA binding domain
WP_016414965	Halomonas anticariensis FP35 = DSM 16096	1	WP_016414965_1	MPTISSASLVTRNPDLVAANIDGDVVMMSIEQGEYYGITGVGSRAWELLASPIAVVDIARVICAEYDTDEVTCLADMQSFVEELLQLGLVSVVKQ	yes	2091	30.58	PF01493.18	8.3e-06	GXGXG motif
WP_016414965	Halomonas anticariensis FP35 = DSM 16096	2	WP_016414965_2	MLELKHAGGKGEYVPPAVLQLGSSADITAAGTAMNSDDGENPDTAFDGVTSPS	yes	113	19.24	none	none	none
WP_016414965	Halomonas anticariensis FP35 = DSM 16096	3	WP_016414965_3	MRELDKARGKGEYVPPILLRLGSSADITAAQMQANSDDGVNADNAFPNPTESS	yes	1016	15.98	none	none	none
WP_016414965	Halomonas anticariensis FP35 = DSM 16096	4	WP_016414965_4	MRELNDSGRKGEYTPPIVLRLGSTEAMTTGQVQTNSDDAISPDNAFPNPTGPS	yes	446	13.58	none	none	none
WP_016414965	Halomonas anticariensis FP35 = DSM 16096	5	WP_016414965_5	MPESKGTGGKGEYAAPVVLRLGSSAVITAAQMQANSDDAISPDNAFPNPTESS	yes	1757	12.48	PF17578.1	2.1e-06	Family of unknown function (DUF5481)
WP_016415660	Halomonas anticariensis FP35 = DSM 16096	1	WP_016415660_1	MDLSNKVSREKGPLASQVNDDLVIFSARNGMYYGTQIVGNRIWSLIEHETTISAICEKLLREFEIDRDTCTQEVVAFLEQLNHEGLIKVR	yes	450	24.58	PF05402.11	3.1e-18	Coenzyme PQQ synthesis protein D (PqqD)
WP_016415660	Halomonas anticariensis FP35 = DSM 16096	2	WP_016415660_2	MDNTQSSCKQKSAWVTPKLSHMSIEQTLSGLLPNPSETMANFHSSENVPGGLES	yes	851	8.42	none	none	none
WP_016415660	Halomonas anticariensis FP35 = DSM 16096	3	WP_016415660_3	MKNGKDSSSQNSQNKSAWVTPELFVMSVEQTLSGRRNNPSESMSSSNASSHVPGTLNS	yes	95	5.99	PF13132.5	1e-05	Domain of unknown function (DUF3950)
KPQ20052	Halomonas sp. HL-93	1	KPQ20052_1	MVRSSLIASEAVGENLLLVDAQRDLFFSSNGVAAIIWERLKDRASHDDLYKAVMKHFENVDAEIVKKDVNEFVESLIENGLVEKL	no	1303	21.21	PF05402.11	1.7e-16	Coenzyme PQQ synthesis protein D (PqqD)
KPQ20052	Halomonas sp. HL-93	2	KPQ20052_2	MFARIFVELAQPGADGGVIMIDRTHPKAQRMAAGLSKGSSAIGRTKGGLNSMLHIVCNALGRLLTFLLSPGQMSDAKGALVQIDALPPAKVLLGDKGYDAD	yes	2388	11.26	PF01609.20	9e-11	Transposase DDE domain
KPQ20052	Halomonas sp. HL-93	3	KPQ20052_3	MTYAKPVLHKERISNVVRSSPETSVFDAQAFREGLNTSNESIS	no	1159	7.24	none	none	none
WP_013875660	Halopiger xanaduensis SH-6	1	WP_013875660_1	MTNLSASTQVSRTENCLATTIDGETVILHRDAEKYYGLNEVGTVVWDSLQRPRTIEEICDEVTATYDVSDNRCRNDVEDILVEMNEKNLVRFETT	yes	450	21.25	PF05402.11	7.5e-22	Coenzyme PQQ synthesis protein D (PqqD)
WP_013875660	Halopiger xanaduensis SH-6	2	WP_013875660_2	MSGNKDSSQYSPPELTEYGSIESVTEQVNKEGVASDQWSENTPLLGSIQPAPT	yes	89	13.33	NF033528.1	4.7e-08	lasso_cyano: lasso peptide
WP_013875660	Halopiger xanaduensis SH-6	3	WP_013875660_3	MPSLRRQRFIYAHFAWLLSVVLLLTVLDSLTYDLLFLFSLIGFLVVTELTAPVSVTPRWRQRLIWPIVLGLIGFTVLVVRRIVAILPPEVLPV	yes	5794	8.18	none	none	none
WP_006881907	Halosimplex carlsbadense 2-9-1	1	WP_006881907_1	MADISISDDLIERIETRAEHTEFETADDYAEYVLHEVLASLDADGADRREPAVDDEGVEDRLQSLGYLNE	no	3839	40.02	PF03705.14	4.4e-06	CheR methyltransferase, all-alpha domain
WP_006881907	Halosimplex carlsbadense 2-9-1	2	WP_006881907_2	MERDTSDYGVPELTEYGSVEAITEQQFNKDGMSTDQYTDDTNGEIVGSLSEYP	yes	125	24.33	NF033528.1	3.3e-09	lasso_cyano: lasso peptide
WP_006881907	Halosimplex carlsbadense 2-9-1	3	WP_006881907_3	MTRQQSNNEYTSPQMTEYGSVESITEQSNKEGGGTDQYSDNTPLVGSISPAS	yes	585	18.53	NF033528.1	2e-08	lasso_cyano: lasso peptide
WP_053459429	Hapalosiphon sp. MRB220	1	WP_053459429_1	MNSKAVEGKISEHSIIVASVEQISSDLGGEAVILNLKSGMYHGLNEVGSRIWNLIQTPKTVKDIRAAILAEYEVEAEQCDRDLLALVEDLLAAELISIQNEATV	yes	420	41.95	PF05402.11	1.2e-22	Coenzyme PQQ synthesis protein D (PqqD)
WP_053459429	Hapalosiphon sp. MRB220	2	WP_053459429_2	MPFSRSGINLSVIYDFVMQFILTTPTLQKHKIHDFRGFICGRDYVFEPTDGLKKGYMTAQCRGVKRGDWIILENNSCFYRYQVEEIDYYSEPSDMWIALLNQAIV	yes	1245	28.83	none	none	none
WP_053459429	Hapalosiphon sp. MRB220	3	WP_053459429_3	MKKTYVAPMLIAHGNVETITNFSGKQTRKDFVFFNGDNNAGLSGPVNINDTLGSEDFFAAPCKENPSKCQ	yes	128	17.62	NF033528.1	3.9e-20	lasso_cyano: lasso peptide
WP_053459429	Hapalosiphon sp. MRB220	4	WP_053459429_4	MKSAYSTPKLTTHGDIAEITQILGSSSRKDFLFFNGNSISGGDDQGSRDINCTSNGGNLNCNTQ	yes	821	14.07	NF033528.1	4.4e-27	lasso_cyano: lasso peptide
WP_030454493	Herbidospora cretacea	1	WP_030454493_1	MAGIDSAAVKKIVIACDAGMGSSVMLASTLRKQLKGNGIEVVHSPVDQIPADADVVVTHAGLAARARKSTPEGAVLIPFQVFIGDPAVTKLVNAIKNGGVVGG	no	4564	81.01	PF04392.11	9e-06	ABC transporter substrate binding protein
WP_030454493	Herbidospora cretacea	2	WP_030454493_2	MPERTVTVASSTGLHARPAKLFVQAAAGTGVPVKIRVGEGKAVRADSMLAVLSLGATHGTEVTLSAEGEGAEAALTTLAELLERDLDAE	no	6327	42.04	PF00381.18	5.6e-30	PTS HPr component phosphorylation site
WP_030454493	Herbidospora cretacea	3	WP_030454493_3	MSAEGPELPSPETDYEPPTLIRLGRVTELFGGNSSSGNADANSDYYW	yes	89	26.95	NF033521.1	3.8e-08	lasso_leader_L3: lasso RiPP family leader peptide-containing protein
WP_030454493	Herbidospora cretacea	4	WP_030454493_4	MWGRGSSAYVTSAPPLSVMIRPYSCMARAMVRAAGEVRVETSNAGSRRKRWPSHGMSSPSTKPSLRVAGQLLQFALVRTVTMFSAWSM	yes	806	17.43	none	none	none
WP_030454493	Herbidospora cretacea	5	WP_030454493_5	MPFETIRSAGVGTDRSESAMTGARWGRPRQSEKRHRVRGVCRPTVWIGAEYSSVLIAQLP	yes	1289	10.85	none	none	none
WP_030454493	Herbidospora cretacea	6	WP_030454493_6	MLATMACEFGASGTFRGSFWFHGPHFAKPLVGVRWASAVAGVMTSAVVRVRMSALRSSMARG	yes	1493	9.33	none	none	none
WP_030454493	Herbidospora cretacea	7	WP_030454493_7	MLSARTAFPSPTRIFTGTPVPAAAWTKSLAGRACRPVEEATVTVLSGITAPR	yes	6311	8.57	none	none	none
KJS25293	Hyphomonadaceae bacterium BRH_c29	1	KJS25293_1	MKQEKLIPEEFEPVELGSVSEETRGSFGLAQENGELPFTRQIV	yes	754	26.78	NF033521.1	1.4e-05	lasso_leader_L3: lasso RiPP family leader peptide-containing protein
KJS25293	Hyphomonadaceae bacterium BRH_c29	2	KJS25293_2	MCPVHGIELVAGPAQGLLDRVFLNPEDLGDFPIRLAGRCELHALSFPARELSDYLVGEWPEHRFEVVIHSLADDLELGDMCRCKVKFLARAE	yes	3083	16.03	none	none	none
KJS25293	Hyphomonadaceae bacterium BRH_c29	3	KJS25293_3	MSSGTQDGLEFLDRVEVLVEDVAVLFNPAMRGEGRKPDPENPVGGHARAGKVADQQVTPEQAGIVQGDEIGRERMEGPGEAAGFIGTFAGRKGRPPLAGRVEERLDLAVALEGRAGSPG	no	5	14.46	none	none	none
KJS25293	Hyphomonadaceae bacterium BRH_c29	4	KJS25293_4	MQDRHLVLPVRLELVRPVGNIEDVLQGHVGGIDQLAQEDPLKSVPPYKLGQNADCLLHGSRRLDRADRGKD	yes	2696	9.4	none	none	none
WP_035548609	Hyphomonas atlantica	1	WP_035548609_1	MERDRFDPTALEESDLLDLGSVSEETKGRFMQPFEFGVSPTSRDEAG	yes	762	5.24	NF033522.2	1.3e-11	lasso_benenodin: benenodin family lasso peptide
WP_035548609	Hyphomonas atlantica	2	WP_035548609_2	MRLDSPFGLLYILLAVFCGIPS	yes	923	0.16	none	none	none
WP_035548609	Hyphomonas atlantica	3	WP_035548609_3	MRLIFLNISAILPPWQQFLFNTRS	yes	2574	-2.41	none	none	none
WP_035551991	Hyphomonas atlantica	1	WP_035551991_1	MNSPTQCPHTPAPDGETETLIDLGAASEETRGRILQPMEFGVSFTSRDEAG	yes	775	19.16	NF033522.2	7.8e-13	lasso_benenodin: benenodin family lasso peptide
WP_035551991	Hyphomonas atlantica	2	WP_035551991_2	MAHFSLPLDGNNKDSGHLGHIVRMIRPPSQDLDCRDGVPVCEPPAVKRSVTPTFTFFIFLVMVALRFLSRTAS	yes	2437	3.45	none	none	none
WP_035551991	Hyphomonas atlantica	3	WP_035551991_3	MISVFALASCWQTEDRVYKAEDFFIPIQSELVSISDEFGPLGIYEIS	no	7713	-5.4	none	none	none
WP_051615296	Hyphomonas chukchiensis	1	WP_051615296_1	MNTQTDDHLDDDAFEPIELGSVSEETKGQPNGLIELFGQNSRN	yes	888	21.62	NF033525.2	3.4e-06	lasso_albusnod: albusnodin family lasso peptide
WP_051615296	Hyphomonas chukchiensis	2	WP_051615296_2	MTLVDLSKELGISHQQLQKYETGSNRLSAGILVEVSRVLGASLAELFDNTPSYGAGPRTKTDPLRARCHQFIDRAPSRQKLVMMAKLLKVIHDGSLE	no	5864	18.77	PF08280.10	5e-05	M protein trans-acting positive regulator (MGA) HTH domain
[truncated: 2,504 more rows]

## Sheet: HMM RiPPER output
Accession	Organism	PPSerial	FastaID	Sequence	Same Strand	PP TE Distance	Prodigal score	Pfam	Pfam significance	Pfam description
EZP82438	Novosphingobium resinovorum	9005	EZP82438_9005	MNRIEPSDEVIELGDAIAQTRGPSIPGQPDTDRPLNFVLGLSDED	yes	10262	18.36	NF033522.2	2.1e-13	lasso_benenodin: benenodin family lasso peptide
WP_028920641	Pseudoxanthomonas suwonensis J47	9021	WP_028920641_9021	MNFQFRCTLLQLGAAYGISVKRLRKLLEDVGLQRTVAVKIDHFIRWSGRDLFRQ	yes	7360	-26.67	NF033431.1	4.9e-06	cinnamycin_RiPP: cinnamycin family lantibiotic
WP_048939335	Sphingobium yanoikuyae	9020	WP_048939335_9020	RPRGSATSGSMTTAGSMSCAG	no	16559	-12.66	NF033482.1	3.9e-06	RiPP_thiocil: thiocillin family RiPP
WP_042459010	Streptacidiphilus jiangxiensis	9005	WP_042459010_9005	MTSIRGSRAAAWESRSGSCGSAPTAGAGRPGPGRTAGSSGCSSSGPSASP	no	9817	-10.22	NF033400.3	0.013	thiazolyl_B: thiazolylpeptide-type bacteriocin
ADI05790	Streptomyces bingchenggensis BCW-1	9022	ADI05790_9022	MSSSTTSSRSVRRCVSTARTGGSTATEGSRASSSATRSSRRAGSSSHSPTAVRTVVLLPN	no	16187	-22.25	NF033482.1	4.3e-05	RiPP_thiocil: thiocillin family RiPP
WP_047128033	Xanthomonas arboricola	9088	WP_047128033_9088	MANSPRMSAAAVGTTSCNTCSAPRHRSTTR	yes	14635	-29.41	NF033400.3	5.2e-06	thiazolyl_B: thiazolylpeptide-type bacteriocin
KPN06448	Xanthomonas arboricola	9068	KPN06448_9068	MANSPRMSAAAVGTTSCNTCSAPRRRPTTR	yes	12804	-26.42	NF033400.3	5.2e-06	thiazolyl_B: thiazolylpeptide-type bacteriocin
WP_021601272	Actinobaculum sp. oral taxon 183 str. F0552	9001	WP_021601272_9001	MAIYTAPAIEKIADYSEATRGGWRGRWNDYYGGRYGLRIVPV	yes	14565	17.72	NF033521.1	5.4e-08	lasso_leader_L3: lasso RiPP family leader peptide-containing protein
WP_021601272	Actinobaculum sp. oral taxon 183 str. F0552	9002	WP_021601272_9002	MAEYTAPAIEKIADYSKVTRGSAIGVWRDYYGAMYGWTRLPL	yes	13955	13.53	NF033521.1	7.6e-08	lasso_leader_L3: lasso RiPP family leader peptide-containing protein
ERH17278	Actinobaculum sp. oral taxon 183 str. F0552	9005	ERH17278_9005	MTYTTPRIEKLADYSNATRGGSWGNTRDVWWGRWWNFWY	yes	8374	-8.94	NF033521.1	1.3e-06	lasso_leader_L3: lasso RiPP family leader peptide-containing protein
WP_040317686	Actinobaculum sp. oral taxon 183 str. F0552	9005	WP_040317686_9005	MTYTTPRIEKLADYSNATRGGSWGNTRDVWWGRWWNFWY	yes	8284	-8.94	NF033521.1	1.3e-06	lasso_leader_L3: lasso RiPP family leader peptide-containing protein
WP_017504262	Alphaproteobacteria alpha proteobacterium L41A	9064	WP_017504262_9064	MRCWLSWSSASSGCSACSTCDGQPSWCSASWWSSGRPKSST	no	3677	-66.71	NF033400.3	0.0015	thiazolyl_B: thiazolylpeptide-type bacteriocin
WP_020636185	Amycolatopsis alba DSM 44262	9038	WP_020636185_9038	MHRHSPLITSDPLTKATTRRQHAEDRTPRPLRADWLVTEARHTCGGALLVRGWSS	yes	13356	-15.84	NF033413.1	3.6e-06	RiPP_TM1316: Cys-rich RiPP peptide
WP_053912175	Aneurinibacillus migulanus	9006	WP_053912175_9006	MIVTTIGPVFSAIIGNVIASKKKLPHILEFRDITYKQMEATNFSNKLIVNLVKKFELFFASRANYIVTVTDTYSKILFSEGIKPSKVFCIPNGHNFTNQIHDHTIDSKNIKSIYEV	yes	25879	1.75	NF033392.1	0.013	PSM_delta: PSM-delta family phenol-soluble modulin
WP_053604405	Bacillus gobiensis	9044	WP_053604405_9044	MNMNQTMAGKGTTCIDIVSDDDLDITNPS	yes	5	-33.09	NF033524.1	6.2e-08	lasso_PadeA_fam: paeninodin family lasso peptide
WP_028398051	Bacillus sp. FJAT-14578	9002	WP_028398051_9002	MRNIDQYPKSIKKAVRYIKQDASIEQLQAIQKLIEYAIERRISTFKKTS	yes	12007	10.63	NF033456.1	4.6e-05	RiPP_CCRG-2: CCRG-2 family RiPP
GAD58269	Brevundimonas abyssalis TAR-001	9004	GAD58269_9004	MRDHHIEDDLIDLGAASEQIKGQIVQRNEDSPLAGGYFEAVGLSDD	yes	10004	30.65	NF033522.2	9.4e-13	lasso_benenodin: benenodin family lasso peptide
WP_022765651	Butyrivibrio sp. XPD2006	9002	WP_022765651_9002	MKKAYVAPKLNASMNGTLEGVYACTTIESNKDYECGGYFISIGCGYDQRYDQGCGGGYGYGRGRRHH	no	9534	15.68	NF033528.1	2e-05	lasso_cyano: lasso peptide
WP_010301747	Candidatus Odyssella thessalonicensis L13	9023	WP_010301747_9023	MALLDLAKLTTIEIAWRLNIILSLVWHGPTFGKRFALLIYNALRILLLCASF	yes	5176	-18.66	NF033385.1	6.9e-06	enterocin_LsbB: LsbB family leaderless bacteriocin
KJR97809	Desulfobulbaceae bacterium BRH_c16a	9036	KJR97809_9036	MYWGSSSAHYSYHPLNKENSHVRRKCWWDCPAQFCPNMNDIKYYQEYTVNLADKVLQYLKGLFQAEKKNMERMEERVVETE	no	2468	-11.5	NF033428.5	7.4e-06	PSM_epsilo: epsilon family phenol-soluble modulin
WP_016414965	Halomonas anticariensis FP35 = DSM 16096	9002	WP_016414965_9002	MKMDKQPIRKPYTAPQCKAWGKVSDITKVGFTNPGNDVRGGSINPPGHEDNPGLGT	yes	8290	12.87	NF033528.1	2.3e-06	lasso_cyano: lasso peptide
WP_032720684	Klebsiella michiganensis	9036	WP_032720684_9036	MHNSVRIKELNDWAIRSTRNFAGSLIEFFKSHFFHVILFLLHH	no	696	-22.28	NF033471.1	1.2e-05	J25_fam_lasso: acinetodin/klebsidin/J25 family lasso peptide
WP_023341727	Klebsiella pneumoniae MGH 19	9056	WP_023341727_9056	MHNSVRIKELNDWAIRSTRNFAGSLIEFFKSHFFHVILFLLHH	no	696	-33.74	NF033471.1	1.2e-05	J25_fam_lasso: acinetodin/klebsidin/J25 family lasso peptide
CTQ24148	Klebsiella variicola	9066	CTQ24148_9066	MHNSVRIKELNDWAIRSTRNFAGSLIEFFKSHFFHFILFLLHH	no	695	-32	NF033471.1	1.3e-05	J25_fam_lasso: acinetodin/klebsidin/J25 family lasso peptide
WP_051912989	Kutzneria albida DSM 43870	9002	WP_051912989_9002	MANVGSLRFDIADLPMDVFELADRGLTVESLTVGHGMAENGASDSSGFCSGFCGGGSSSSSCSCGGGGFCGGGGSCSCGGSCSH	yes	12932	29.99	NF033399.1	3.7e-20	thiazolyl_GetA: GE37468 family thiazolyl peptide
AHH96969	Kutzneria albida DSM 43870	9002	AHH96969_9002	MANVGSLRFDIADLPMDVFELADRGLTVESLTVGHGMAENGASDSSGFCSGFCGGGSSSSSCSCGGGGFCGGGGSCSCGGSCSH	yes	12917	29.99	NF033399.1	3.7e-20	thiazolyl_GetA: GE37468 family thiazolyl peptide
WP_023811585	Mesorhizobium sp. L2C084A000	9052	WP_023811585_9052	RRRGRHSWRRRGRGCWPGRRHGRYPLDRPAPRRA	yes	16432	-32.04	NF033385.1	1.1e-05	enterocin_LsbB: LsbB family leaderless bacteriocin
WP_017622996	Nocardiopsis chromatogenes YIM 90109	9064	WP_017622996_9064	MLGDLGSGSTRPRGPARLPPPRPDVWRRSPLRLTLGQGGGSS	no	24486	-54.34	NF033525.2	2.4e-05	lasso_albusnod: albusnodin family lasso peptide
WP_017576553	Nocardiopsis kunsanensis DSM 44524	9052	WP_017576553_9052	MSGGVSASSSCSGCSRRSDRVVGVRPEPRATTQGGRRPWPS	no	5870	-41.48	NF033400.3	0.0011	thiazolyl_B: thiazolylpeptide-type bacteriocin
WP_053619207	Nocardiopsis sp. NRRL B-16309	9013	WP_053619207_9013	MCGTEDDTLRVARVRDRWNVPGMGADQALLFRDKLRMKDAVSDVVRTPGYMVPRTMESAVEFAARFGWPLVVKPRLGYGSRGVAVVRDASSLRDELAGRPADDVLVEE	yes	16344	-15.26	NF033384.1	9.5e-06	enterocin_MR10: enterocin L50 family leaderless bacteriocin
AFY43926	Nostoc sp. PCC 7107	9001	AFY43926_9001	MAEETKDNSESQEENQSENEDNRLPYEAPKLRKHGKVNDTTTLTVPFNGVFDNPFIAQSDLSFALL	no	9061	29.19	NF033521.1	1e-06	lasso_leader_L3: lasso RiPP family leader peptide-containing protein
WP_043975925	Novosphingobium sp. P6W	9053	WP_043975925_9053	MNGRVAASTATVLRCARSWRQGLEAPTSLSFPNRAGGECRGVQRRLTCDLGGSGYI	no	1817	-24.59	NF033212.1	0.0007	SapB_AmfS_lanti: SapB/AmfS family lantipeptide
KIS31571	Novosphingobium sp. P6W	9099	KIS31571_9099	MNGRVAASTATVLRCARSWRQGLEAPTSLSFPNRAGGECRGVQRRLTCDLGGSGYI	no	1856	-24.59	NF033212.1	0.0007	SapB_AmfS_lanti: SapB/AmfS family lantipeptide
WP_013832878	Novosphingobium sp. PP1Y	9004	WP_013832878_9004	MPVKTPLATAILVPIEEIDEPMPSLTILPLSLQQFWKLSESPGGRQRMARPEKISIPAVQFPSASSAPSAGTPGSFMAGSSAIGVASVSRQAWGEQAGVLPEAGISHANWSPSGQA	yes	15780	10.36	NF033482.1	0.00024	RiPP_thiocil: thiocillin family RiPP
WP_020693924	Reyranella massiliensis 521	9010	WP_020693924_9010	MSDNAKRDDSSADEPISKRAYSPPLLVKWGTLRDITQSVGWNGRKDGGRGKPPKRTR	no	8626	11.74	NF033528.1	3.3e-09	lasso_cyano: lasso peptide
ERT66497	Rothia aeria F0184	9001	ERT66497_9001	MAKDTMFMEELTDQELEQVNGGCYSSCGYYGGSYGGSYGGSYGGSNSSYYGGSYSGGGYYYAAVGYGYSC	yes	12063	34.45	NF000539.0	8.2e-06	plantaricin: plantaricin C family lantibiotic
ERT66497	Rothia aeria F0184	9002	ERT66497_9002	MPKDITLLEEISDQELGQVNGGGSHGGGYYSSVGGGSYGGGYCGGGCGGYGYGFGFWGGSFS	yes	16009	33.04	NF000539.0	1.9e-06	plantaricin: plantaricin C family lantibiotic
WP_033073863	Sphingopyxis sp. MWB1	9038	WP_033073863_9038	MTIIERTPFASAAPKLIPPLVTICVPEITCADNWICALGVMSSVAVTRIILALSSLVDCVAMTDRLGAALVPQWVAQFAR	no	11630	-14.76	NF033402.1	1e-05	linaridin_RiPP: linaridin family RiPP
ADB36632	Spirosoma linguale DSM 74	9016	ADB36632_9016	MKLTKKDISVSAPARKRAYSTPKLKSLGNVKKLTLKTGSSVDGFGSFG	no	2115	-13.92	NF033528.1	6.7e-09	lasso_cyano: lasso peptide
WP_046376163	Spirosoma radiotolerans	9015	WP_046376163_9015	MTTKTVHISAPAPKKAYKTPKLKSLGSVKKLTLKSGSATDGFGSFATA	no	2095	-7.4	NF033528.1	1.7e-08	lasso_cyano: lasso peptide
EFQ58833	Streptococcus vestibularis F0396	9010	EFQ58833_9010	MKYCKPTFESIATFKKDTKGLWTGKFRDVFGGRAIVRVTIEF	yes	1269	-7	NF033521.1	4e-06	lasso_leader_L3: lasso RiPP family leader peptide-containing protein
EFQ58933	Streptococcus vestibularis F0396	9013	EFQ58933_9013	MKYCKPTFESIATFKKDTKGLWTGKFRDVFGGRAIVRVTIEF	yes	706	-7	NF033521.1	4e-06	lasso_leader_L3: lasso RiPP family leader peptide-containing protein
WP_030025132	Streptomyces monomycini	9010	WP_030025132_9010	MNPSVRSVKRPASASSGASYSVASARSCTSCISCVPFPRSRHGHSRYSCGYSTHPREMLPGSMPPAIAPNE	no	240	-26.17	NF033400.3	0.00089	thiazolyl_B: thiazolylpeptide-type bacteriocin
WP_055416309	Streptomyces pactum	9030	WP_055416309_9030	MCGPSGLVCGSVWLEGLVCGSARAGWGRVLPSGWALRCSGPGWRVCGPSRPEVRPGISGAARHIRSGQA	yes	8719	-29.32	NF033413.1	0.00017	RiPP_TM1316: Cys-rich RiPP peptide
WP_055694853	Streptomyces prasinopilosus	9002	WP_055694853_9002	MRTPRVTPSAPSPFVPSPDVRPVAGCSGTGRVPVHRDRRYPAPGGSRLRDRPAAAVTG	no	2124	-19.82	NF033413.1	7.8e-06	RiPP_TM1316: Cys-rich RiPP peptide
KOT30453	Streptomyces rimosus subsp. rimosus	9015	KOT30453_9015	MAASAGGVSGPSAASRLSWASCGWSRTSHRSTVHSAKSSLRSSSSLVTDCTASSANSSAGASTKIVNSAPPG	no	16123	-15.32	NF033212.1	0.00019	SapB_AmfS_lanti: SapB/AmfS family lantipeptide
WP_033031278	Streptomyces rimosus subsp. rimosus	9008	WP_033031278_9008	MAASAGGVSGPSAASRLSWASCGWSRASHRSTAHSAKSSLRSSSSLVTDCTASSANSSAGASTKIVNSAPPG	no	16102	-14.33	NF033212.1	5.6e-05	SapB_AmfS_lanti: SapB/AmfS family lantipeptide
KOT70475	Streptomyces rimosus subsp. rimosus	9015	KOT70475_9015	MAASAGGVSGPSAASRLSWASCGWSRTSHRSTVHSAKSSLRSSSSLVTDCTASSANSSAGASTKIVNSAPPG	no	16123	-15.32	NF033212.1	0.00019	SapB_AmfS_lanti: SapB/AmfS family lantipeptide
WP_053799761	Streptomyces rimosus subsp. rimosus	9011	WP_053799761_9011	MAASAGGVSGPSAASRLSWASCGWSRTSHRSTVHSAKSSLRSSSSLVTDCTASSANSSAGASTKIVNSAPPG	no	16123	-15.32	NF033212.1	0.00019	SapB_AmfS_lanti: SapB/AmfS family lantipeptide
WP_053729543	Streptomyces sp. WM6378	9009	WP_053729543_9009	MRGWFSFLFFPGGDVMKKTYEAPTLVRRGGFRTKTGLLRTNGNDRLILSKN	no	24942	16.35	NF033528.1	2e-06	lasso_cyano: lasso peptide
WP_053729543	Streptomyces sp. WM6378	9011	WP_053729543_9011	MVLLDLQQLPVRPEPPASLGLAAKSAGSILLCPSMVTVIFCFDEPE	no	27638	11.1	NF033212.1	3e-10	SapB_AmfS_lanti: SapB/AmfS family lantipeptide
WP_018290047	Verrucomicrobium sp. 3C	9021	WP_018290047_9021	MTQRDDQHNATGSYSPVSKQAYETPKLTPSGRMAEVTQKSDRVPDGKSGLRGNHS	no	7740	1.6	NF033528.1	1.4e-07	lasso_cyano: lasso peptide
WP_018290038	Verrucomicrobium sp. 3C	9004	WP_018290038_9004	MKSNRDRGNRELNQSAVLGKDGRRKPYEAPRLVVLGTVEELTKAKGLLLTDTALTGSTVTTVTVLG	no	10201	18.49	NF033528.1	2e-06	lasso_cyano: lasso peptide
WP_005912530	Xanthomonas citri pv. malvacearum	9029	WP_005912530_9029	MRRAASSTCLGCRACTTIPHCWPQLPSSSGCSRSSCISSTRSGARNWRRPCWLQSARW	yes	16363	-30.93	NF033400.3	0.0014	thiazolyl_B: thiazolylpeptide-type bacteriocin

## Sheet: Combined output
Accession	Organism	PPSerial	FastaID	Sequence	Same Strand	PP TE Distance	Prodigal score	Pfam	Pfam significance	Pfam description
AAS07880	environmental samples uncultured marine bacterium 463	1	AAS07880_1	MSGEQSVSRREENPQISISAGSGRKYKTPRLERFGEISHVTQGSFGKKKDAEGDEVAIIPK	yes	12	6.43	NF033528.1	1.1e-06	lasso_cyano: lasso peptide
AAS07880	environmental samples uncultured marine bacterium 463	2	AAS07880_2	MVWGMRATGKYIFKLQTSRKLVSRYNIYCQLFLLAPGGWTSESLHNTCAEANEFAAVNGSIGPLTAG	yes	4235	2.61	PF10242.8	3.2e-07	Lipoma HMGIC fusion partner-like protein
AAS07880	environmental samples uncultured marine bacterium 463	3	AAS07880_3	MYDENYTSENNPEVENVFIRNPQLCS	yes	2252	2.37	none	none	none
ABA49409	Burkholderia pseudomallei 1710b	1	ABA49409_1	MVRFLAKLLRSTIHGSHGVSLDAVSSTHGTPGFQTPDARVISRFGFN	yes	699	9.91	none	none	none
ABA49409	Burkholderia pseudomallei 1710b	2	ABA49409_2	MRRAQWNPLDPGGPLAACRSTGDNDNDNDNDVPRRPLSITCRFREPSHRIARRIVPAVRRDVAAAHERGGRVLSDRWSGKPRRAG	no	7876	-8.03	none	none	none
ABA49409	Burkholderia pseudomallei 1710b	3	ABA49409_3	MQSFALNDHLIKRHSFIFRKHLSIHEFEFI	yes	7375	-8.21	none	none	none
ABC39497	Burkholderia thailandensis E264	1	ABC39497_1	MVRLLAKLLRSTIHGSNGVSLDAVSSTHGTPGFQTPDARVISRFGFN	yes	735	13.07	none	none	none
ABC39497	Burkholderia thailandensis E264	2	ABC39497_2	MVNPKSTASVPFSASAAGGLFVTHVDDYGGQVTVEYACDGNACRSVKR	no	2997	2.2	PF02753.16	3.7e-09	Pili assembly chaperone PapD, C-terminal domain
ABC39497	Burkholderia thailandensis E264	3	ABC39497_3	MEIVICRLNPLIWRRNQSRVIRIALRAACLRGGGDRRARRDLANDPGERPEAAARCRAAECAQDHLLLRTKFDASGLRIRPNSKKYQSGV	no	1062	-6.66	none	none	none
ABD11474	Frankia casuarinae	1	ABD11474_1	MAMMPYGTGGDSRSHLQVVLQAHPAEDAEIQLPKHTQYAALRPVLLLPGGVRVMVDPNAPLDVAGKWWDSVTLAGTMASLWYQSQVTGFPGGRHRRDRGQ	yes	3969	49.01	none	none	none
ABD11474	Frankia casuarinae	2	ABD11474_2	MAGTVRALSFTRHTGTGDSAEQRDVFTSACAARGWSAGGAVREFGSGLRAWWAALRLVRAGRYDVVVVDSIDRLAETESGQLAALEMLRCAGVRLLVARDGTDTADPVGAELVASLLTV	yes	3610	34.84	PF00239.20	8.9e-14	Resolvase, N terminal domain
ABD11474	Frankia casuarinae	3	ABD11474_3	MNAPSVGGRGRPVIVLIAVCLAVLTLPASLTGTSVALPRIGVDLHAGYAPLQWVVNSYASSTS	yes	4694	33.9	none	none	none
ABD11474	Frankia casuarinae	4	ABD11474_4	MVTVDLQSHEGPAEKDPVLLVCLGEASMVTLGQGKGSAEDKRKAYNS	yes	69	23.39	NF033525.2	9.5e-25	lasso_albusnod: albusnodin family lasso peptide
ABD11474	Frankia casuarinae	5	ABD11474_5	MEFPPLSPLPQWPDADPALWYGRMSDLDKDARIPDQFARGQKYAALTGEYWIAGAWADDGVSAWREDVVRPEFERFLSVLRAGKYRLVVA	no	6342	16.77	PF00239.20	7.2e-11	Resolvase, N terminal domain
ABD11474	Frankia casuarinae	6	ABD11474_6	MTRTGIPTGLARMVNLRDVMTPSGAFALVVPGAQVVAPFADLRSMANYAHRHGITIPGYRALPFLDLGMIASL	yes	857	11.21	PF12338.7	3.6e-06	Ribulose-1,5-bisphosphate carboxylase small subunit
ABD11474	Frankia casuarinae	7	ABD11474_7	MTCDWYHREAIVPARVTESHHLPATSNGAFGSTITRTPPGSSSTGRNAAYWVCFGS	no	4012	8.42	none	none	none
ABF54240	Sphingopyxis alaskensis RB2256	1	ABF54240_1	MELKNAAAALSALGHTGRLSIFRLLVQAGREGVAAGEIARRLAVPPNTLSSNLNILSNVGLIDSRREGRSIIYTARYENMTALLEYLMEDCCNGAPEICAPLADVALKSRCGKEGRA	yes	7136	38.52	PF12840.6	2.6e-17	Helix-turn-helix domain
ABF54240	Sphingopyxis alaskensis RB2256	2	ABF54240_2	MKDFNELIDLGAISVETRGIEPLGPVDEDQGEHYLFAGGITADD	yes	703	33.86	NF033522.2	8e-13	lasso_benenodin: benenodin family lasso peptide
ABF54240	Sphingopyxis alaskensis RB2256	3	ABF54240_3	MNRTIKEATVKRYHYDSHAQLTAHLHDFINAYNYARRLKTLRGLTPYEYICKCWTNEPERFSLNPHHQMPGPNI	yes	3204	29.88	PF13683.5	6.7e-10	Integrase core domain
ABF54240	Sphingopyxis alaskensis RB2256	4	ABF54240_4	MEDRDAKLELLDLGAISAQTRGLEPVGPVEEDTGSRYIPFAGIGEYD	yes	58	24.16	NF033522.2	1.7e-10	lasso_benenodin: benenodin family lasso peptide
ABF54308	Sphingopyxis alaskensis RB2256	1	ABF54308_1	MERTEVIEEVIDLGKASVETKGEALIDQDVGGGRQQFLTGIAQD	yes	700	32.22	NF033522.2	6e-20	lasso_benenodin: benenodin family lasso peptide
ABF54308	Sphingopyxis alaskensis RB2256	2	ABF54308_2	MIHERHVKLFKNGRSQAVRIPREFELPGDEAVMRKEGERIIIEPAPAKSLLALLARLKPIEEDFGEIEDRAPAPVDF	no	7162	32.15	PF04014.17	1.1e-12	Antidote-toxin recognition MazE, bacterial antitoxin
ABF54308	Sphingopyxis alaskensis RB2256	3	ABF54308_3	MSKLKLGPIDDDKPVKLTLELPAPVHRDLIAYARVHASQTGLSQPLPVERLIAPMLERFMATDRGFVRNRSQTGSKSD	yes	1135	28.68	PF10038.8	5.5e-36	Protein of unknown function (DUF2274)
ABF54308	Sphingopyxis alaskensis RB2256	4	ABF54308_4	MSRTAKIAAAGTLGGMLMALTIGITLHEDRHVETVIVPPDESAADPQTRDLRRCRTLTMPDSSCEAAWEEKRRRFYRREDRP	yes	5742	24.67	none	none	none
ABP89878	Streptococcus suis 05ZYH33	1	ABP89878_1	MRTATYKDLMNLGFPEHTSRDIIREAKRIAVKKFEEARKVDHNAVQLSKSPFDNRRLGIAPAEIVEQLIGIPLSK	yes	7341	37.68	PF11372.7	3.3e-30	Domain of unknown function (DUF3173)
ABP89878	Streptococcus suis 05ZYH33	2	ABP89878_2	MFNKGSKTRLKIIKQDNGAIVFDKDQGIYFQTNDVGVNILELLSKNKNEEEIVSAISAEYSIETDVAKQDVKDFIQSLKKGGI	yes	11	36.85	PF07824.11	1.3e-05	Type III secretion chaperone domain
ABP89878	Streptococcus suis 05ZYH33	3	ABP89878_3	MKQTDIPIWERYTLTIEEASKYFRIGENKLRRLAEENKNANWLIMNGNRIQIKRKQFEKIIDTLDAI	yes	6776	30.65	PF09035.9	1.2e-23	Excisionase from transposon Tn916
ABP89878	Streptococcus suis 05ZYH33	4	ABP89878_4	MKTQYPMIPFPLIVKATDGDTEAINQILHHYRGYITKRSLRLMKDEYGNQSMVVDEVLRGRMETRLITKILSFEIK	yes	7440	24.77	PF12645.6	4.1e-31	Helix-turn-helix domain
ABP89878	Streptococcus suis 05ZYH33	5	ABP89878_5	MYRRIRDLREDCDYSQEYLARYLSCSQSAYSKIESGKRQIPVDFLIKISELYQVSTDYLLGLTDTPYRLKNKK	yes	6841	21.44	PF13744.5	1.4e-05	Helix-turn-helix domain
ABP89878	Streptococcus suis 05ZYH33	6	ABP89878_6	MNYTKPVIEKISTFKNGTAGLVAGSFRDIFGGRALFLIKI	yes	1059	11.43	none	none	none
ABP89878	Streptococcus suis 05ZYH33	7	ABP89878_7	MKCCKPTFESIATFKKDTKGLWTGKFRDVFGGRALIKVTVEF	yes	699	10.7	NF033521.1	6.3e-06	lasso_leader_L3: lasso RiPP family leader peptide-containing protein
ABP92076	Streptococcus suis 98HAH33	1	ABP92076_1	MRKKEDKYDFRAFGLAIKEARLKRGLTREQVGALIEIDPRYLTNIENKGQHPSIQVLYDLVSLLHVSVDEFFLPANNLVKSTRRLQIEKYMDSFTDKELSLMESLASGINEARNIED	no	7992	45.58	PF13560.5	1.1e-12	Helix-turn-helix domain
ABP92076	Streptococcus suis 98HAH33	2	ABP92076_2	MRTATYKDLMNLGFPEHTSRDIIREAKRIAVKKFEEARKVDHNAVQLSKSPFDNRRLGIAPAEIVEQLIGIPLSK	yes	7328	37.68	PF11372.7	3.3e-30	Domain of unknown function (DUF3173)
ABP92076	Streptococcus suis 98HAH33	3	ABP92076_3	MFNKGSKTRLKIIKQDNGAIVFDKDQGIYFQTNDVGVNILELLSKNKNEEEIVSAISAEYSIETDVAKQDVKDFIQSLKKGGI	yes	11	36.85	PF07824.11	1.3e-05	Type III secretion chaperone domain
ABP92076	Streptococcus suis 98HAH33	4	ABP92076_4	MKQTDIPIWERYTLTIEEASKYFRIGENKLRRLAEENKNANWLIMNGNRIQIKRKQFEKIIDTLDAI	yes	6175	30.65	PF09035.9	1.2e-23	Excisionase from transposon Tn916
ABP92076	Streptococcus suis 98HAH33	5	ABP92076_5	MKTQYPMIPFPLIVKATDGDTEAINQILHHYRGYITKRSLRLMKDEYGNQSMVVDEVLRGRMETRLITKILSFEIK	yes	6839	24.77	PF12645.6	4.1e-31	Helix-turn-helix domain
ABP92076	Streptococcus suis 98HAH33	6	ABP92076_6	MYRRIRDLREDCDYSQEYLARYLSCSQSAYSKIESGKRQIPVDFLIKISELYQVSTDYLLGLTDTPYRLKNKK	yes	6829	21.44	PF13744.5	1.4e-05	Helix-turn-helix domain
ABP92076	Streptococcus suis 98HAH33	7	ABP92076_7	MNYTKPVIEKISTFKNGTAGLVAGSFRDIFGGRALFLIKI	yes	458	11.43	none	none	none
ABP92076	Streptococcus suis 98HAH33	8	ABP92076_8	MKCCKPTFESIATFKKDTKGLWTGKFRDVFGGRALIKVTVEF	yes	98	10.7	NF033521.1	6.3e-06	lasso_leader_L3: lasso RiPP family leader peptide-containing protein
ABQ25552	Geobacter uraniireducens Rf4	1	ABQ25552_1	MKCPLCRGKMVPGKTNLPFSLEGGNVIVVINVPALVCEQCGDDFVEIDVVRKVEKIVDRIEHDGISMGMVEYDRAA	yes	4983	33.05	PF15731.4	4e-08	Antitoxin component of bacterial toxin-antitoxin system, MqsA
ABQ25552	Geobacter uraniireducens Rf4	10	ABQ25552_10	MDNKKSKSAAITAGTGETWDTGSCRTWSKPIVTRINIKKTMLSTGSVNDGDGSTNEG	yes	5107	8.19	none	none	none
ABQ25552	Geobacter uraniireducens Rf4	11	ABQ25552_11	MLLQSHKLSGVPLPQNSRPLGEEEDVLIRRLDCAVVEATHTLYADMGKKAFDTVRGVFWEGKELYPNAGFREKNHIQICIRNLNCIKGYFHPRKPLDSYPTP	no	5836	7.73	none	none	none
ABQ25552	Geobacter uraniireducens Rf4	2	ABQ25552_2	MKEPITESSGNVFVDLGFDPAEAAILQMRAELMTDLREFIRSSGMTQMEAAQRLGVGQSRVSDLMRGKWDRFSLEMLITLEARAGRKVRLDLAA	no	3829	31.49	PF13744.5	7e-22	Helix-turn-helix domain
ABQ25552	Geobacter uraniireducens Rf4	3	ABQ25552_3	MITSQVANKEAYYQANPRAAGCLVRVNNGDFAFLNRDSVIDCNNAELLPKADLLKKFDPAHGF	yes	5367	18.43	none	none	none
ABQ25552	Geobacter uraniireducens Rf4	4	ABQ25552_4	MAFNMKVPTIPEHVKQQIIRAINGSPLVKPYIKKLLPVVP	yes	5548	16.52	none	none	none
ABQ25552	Geobacter uraniireducens Rf4	5	ABQ25552_5	MTTREAKKVIADIKAFTKQLTPERAKEFLIKAGISTPDGKLTKPYRQDV	no	6454	14.04	none	none	none
ABQ25552	Geobacter uraniireducens Rf4	6	ABQ25552_6	MLLMIVAGMENFLSHISVTAVEAKNKIR	yes	6363	10.53	none	none	none
ABQ25552	Geobacter uraniireducens Rf4	7	ABQ25552_7	MPLNIEIIGSLAAGDQIALKRHSIVRMRQRRISADEVKEALLSCRLIEDYPTDRPLPSGLVLGYTANDRVIHVVVAIDEDEPMLWVITVYEPTIDEWEEGFDRRRTV	yes	4663	9.63	PF14076.5	2.1e-23	Domain of unknown function (DUF4258)
ABQ25552	Geobacter uraniireducens Rf4	8	ABQ25552_8	MLKAMGGIELFQQIGFGKKFRVIAVNDAVAVEKGKISVVDPHEAASGAGIGLVIGFFVCHL	no	5376	9.52	none	none	none
ABQ25552	Geobacter uraniireducens Rf4	9	ABQ25552_9	MGEGYRLSHPDIGDFVLFLGPVDIKGRDGMYYEAVFNRLTSR	yes	2139	9.35	none	none	none
ABQ70886	Sphingomonas wittichii RW1	1	ABQ70886_1	MSINPSSLVIPGGDVVHCDLDGGAVLLDLRTRRYFKLNRVSAHVWSRLGDHAEVGVLRRSVLETFDVDPDRCTRDLDALLGAMSAAGLVEIRHVSVA	yes	42	35.14	PF05402.11	3.1e-15	Coenzyme PQQ synthesis protein D (PqqD)
ABQ70886	Sphingomonas wittichii RW1	2	ABQ70886_2	MPKTEYETPELIDAGLFEEITEGGANGSVLDASFSAGTPVSDLTFS	yes	426	30.36	NF033521.1	2.9e-08	lasso_leader_L3: lasso RiPP family leader peptide-containing protein
ABQ70886	Sphingomonas wittichii RW1	3	ABQ70886_3	MIDRTARESPSFQEVRLTKVKIHVFFKSNLDILRYDIKILNIVLSSISKIFSKSR	yes	756	-8.47	none	none	none
ABZ71114	Caulobacter sp. K31	1	ABZ71114_1	MTPIQSKFCLLRVGSAKRLTQSFDVGTIKEGLVSQYYFA	yes	931	26.8	none	none	none
ABZ71114	Caulobacter sp. K31	2	ABZ71114_2	MTPQLEHPVADEAPWSETLTDYDQRHLVTYLRLLDADQDGADWREAARLILGRDPEQALDLSHRCWETHLARARWMTQTGYRELLAAGRR	no	4160	23.01	PF10074.8	6.9e-13	Uncharacterized conserved protein (DUF2285)
ABZ71114	Caulobacter sp. K31	3	ABZ71114_3	MDLRVVVGANIRALREARGVPQDELAHIAEIHTTYLSGIENGKRNISLRVLERLAAALAVTEAELVRRKDQQAG	yes	7793	15.57	PF13744.5	3.4e-08	Helix-turn-helix domain
ACG78586	Phenylobacterium zucineum HLK1	1	ACG78586_1	MATGALDRPDATRGMSISIPAAARRPDLIDRAAETVGKTRSEFMLQTACKEAEAVLPDRRCFTLEDAQFQAFLARLDEARPSDRLVELLNTKAPWET	yes	3601	53.68	PF08681.10	7e-21	Protein of unknown function (DUF1778)
ACG78586	Phenylobacterium zucineum HLK1	2	ACG78586_2	MNTRLHPPVSRLICLGGAKASTNQGVGIRQELNPDEGFDD	yes	706	26.47	PF13219.5	3.8e-05	Protein of unknown function (DUF4027)
ACG78586	Phenylobacterium zucineum HLK1	3	ACG78586_3	MIEPAPRLKTPPPPAPNGRVRGPEAVAEPELIVTEAELVAVVEAFREKIEGRG	no	3235	11.53	none	none	none
ACG78807	Phenylobacterium zucineum HLK1	1	ACG78807_1	MTRLLNLMSVRLLGFGSAKAATNGGIGGDFEDLNKPFDV	yes	678	29.22	none	none	none
ACG78807	Phenylobacterium zucineum HLK1	2	ACG78807_2	MVHAVEALRRLSGRKAWRMNRLRPKIQAEGEIAALEYCASYETEGFAEVLAYGAPELTAEAIALAHPQHFSDAALEAARARLLEAGVQLDDAGRVVARV	no	7482	12.07	none	none	none
ACG78807	Phenylobacterium zucineum HLK1	3	ACG78807_3	MTPRSWLFVPGDRPDRMAKALAGPADALIFDLEDSVAPTRKARARCRRRIPGNQPGSRAALGSHQSAVDG	yes	4624	-0.36	PF03328.13	1.5e-13	HpcH/HpaI aldolase/citrate lyase family
ACZ21388	Sanguibacter keddieii DSM 10542	1	ACZ21388_1	MSDDTQQTPAAPHSKVDDASIAATIIDLLSQRADTSSICPSDAARAVGGDHWRDLMDDTRRVARRLVAEGRVQITQGGEVVDPTEARGPIRIRWARED	yes	7053	35.26	PF11625.7	1.9e-34	Protein of unknown function (DUF3253)
ACZ21388	Sanguibacter keddieii DSM 10542	2	ACZ21388_2	MKYILSDSVAMTRTDYGYVILDTRKSKYFQVNAVAGEMLKLLASGRCVSDVAQSVADTYDIPGTRVLRDLEALISEALGACIIEQVSE	yes	4	28.15	PF05402.11	7.1e-16	Coenzyme PQQ synthesis protein D (PqqD)
ACZ21388	Sanguibacter keddieii DSM 10542	3	ACZ21388_3	MKNYETPMLIPLGSFADLTAGLGRLLADRVIPVGRLVP	yes	296	11.21	NF033528.1	1.1e-06	lasso_cyano: lasso peptide
ACZ29131	Xylanimonas cellulosilytica DSM 15894	1	ACZ29131_1	MRLKEGLEIVDVEDGRVLLDSRKGVYWHLNASAIGVLEALAQGRTVDDVVRDVVRQTGADEAVVRADHVELVRELRKARLITGEPS	yes	9	64.06	PF05402.11	9.5e-16	Coenzyme PQQ synthesis protein D (PqqD)
ACZ29131	Xylanimonas cellulosilytica DSM 15894	2	ACZ29131_2	MPSYAAPKLTRIGSFKTVTKSLGKAPHNDIFRRPAVFVIYL	yes	113	30.74	NF033528.1	1.6e-07	lasso_cyano: lasso peptide
ACZ29131	Xylanimonas cellulosilytica DSM 15894	3	ACZ29131_3	MTKTAGRRKMSLCGALPRLFVTVLNEPMRVSFGAA	no	123	-11.55	none	none	none
ADB36632	Spirosoma linguale DSM 74	1	ADB36632_1	MDKLQKFELMNKIVRELEDLQNSQTALIAKIGKIEVDNMNGLNDSYLEQNLGTMHGKISENVDSINEIFAHFETQRDEYAEKNGAAIAAIEAAAAQEAIK	yes	3693	41.25	PF08650.9	0.0011	DASH complex subunit Dad4
ADB36632	Spirosoma linguale DSM 74	2	ADB36632_2	MQVFAVLITYKGLLVVLPFRTFLSPQNPANTGDALSETELRRVIWAIQTLSTRLPLGFTCLVQALSAKWLLKSHPAIRIYIGVQKTERQAFAAHAWIVYKDKTILGEQANQVFKPILNWN	no	1239	30.7	PF13471.5	5.8e-21	Transglutaminase-like superfamily
ADB36632	Spirosoma linguale DSM 74	3	ADB36632_3	MAITLTTRIELVPNQSSSVIGNETILLDYKAGNYYELNDVGGFIWALLQEKKTMLVQDIQDELLAEFDVEPSVCQAELLSFLDNLSHEKLIETQVQAS	no	1639	25.9	PF05402.11	1.5e-23	Coenzyme PQQ synthesis protein D (PqqD)
ADB36632	Spirosoma linguale DSM 74	4	ADB36632_4	MTFFSSLKTRLQVIGIAEGVSYLLLLFIAVPLKRLGGYPEAVQILGPIHGLLFILYVLVVIQGKIEYGWSMSKLAMALVASILPGGTFYADYTFFRHLPKNPDQ	no	4230	18.65	PF12823.6	1.1e-25	Domain of unknown function (DUF3817)
ADB36632	Spirosoma linguale DSM 74	5	ADB36632_5	MGSKRLTLRLLNPDINADGGMAFQQPFGAKGLNQAGEPQWQPGAECLNGPDDPAKFGFRKGIAGVGRVLRAQERAEGKNDK	yes	1320	9.84	none	none	none
ADB36632	Spirosoma linguale DSM 74	9016	ADB36632_9016	MKLTKKDISVSAPARKRAYSTPKLKSLGNVKKLTLKTGSSVDGFGSFG	no	2115	-13.92	NF033528.1	6.7e-09	lasso_cyano: lasso peptide
ADD43892	Stackebrandtia nassauensis DSM 44728	1	ADD43892_1	MSDYLASLIRTGIPAGVGAVLAWAASKGFDIPEAARTEIIAALTAAATTIYYAVVRAAENTWPVVGRLLGTSRQPEYSAPLKLDSDLE	no	2621	52.51	PF13548.5	5.3e-06	Domain of unknown function (DUF4126)
ADD43892	Stackebrandtia nassauensis DSM 44728	2	ADD43892_2	MNTKKTPARRTRYARPTVTLLGDAVKLTNGGQYNDTHDSRQYYY	yes	13	30.17	NF033525.2	4.1e-06	lasso_albusnod: albusnodin family lasso peptide
ADD43892	Stackebrandtia nassauensis DSM 44728	3	ADD43892_3	MTREESRTVQETHRKGPDGMCTGFKYEEGPDGERTRRKCGQPYPCDELTEALGVIGGTVAAT	no	3880	25.16	none	none	none
ADD43892	Stackebrandtia nassauensis DSM 44728	4	ADD43892_4	MGNTDLVVLPAADVAPDTPASVCCHPDNTCPSVLWPAIRNAVDPAPNIFESGQWPPILKTPTPAPRPYVPEDTRPTGALRQAWEATATDTYMWGFATGFLLGAASLAAILAHLAT	no	5398	14.56	none	none	none
ADG11018	Caulobacter segnis ATCC 21756	1	ADG11018_1	MATIGTFIANADGSFTGAINTLALNLKTVQIRPADKVSDKSPDFRITAGKANLGAAWKKTSKDNNDYLSVKLDDPSFGAAINAALVVIEGVHTLVWSRSTSAKED	yes	3475	86.65	PF05284.11	6.7e-32	Protein of unknown function (DUF736)
ADG11018	Caulobacter segnis ATCC 21756	2	ADG11018_2	MTTIGHFRREGEGFSGRIATLSLDVAVTLVAAEKFSAKAPDYIAEVGGRECGAAWRVTDASGAVLSLKLDDPTWPEPVSGRLMAAEDGALPLVWIRRTDPPPAQAPPSPA	yes	2769	47.16	PF05284.11	6.3e-24	Protein of unknown function (DUF736)
ADG11018	Caulobacter segnis ATCC 21756	3	ADG11018_3	MTKKNATQAPRLVRVGDAHRLTQGAFVGQPEAVNPLGREIQG	yes	1156	25.91	NF033525.2	9e-07	lasso_albusnod: albusnodin family lasso peptide
ADG11018	Caulobacter segnis ATCC 21756	4	ADG11018_4	MAKVEEQLGAVVKHHRKRLGLTQSQLAERIDRQPGTVQSLEAGNAPTFETLVRLASVFDIHLRDLFGIGDYAIEEGRSDPLVSIVQRLSGLSAEELQWVDELLAVTLRFRPS	yes	7201	19.52	PF13744.5	3.2e-05	Helix-turn-helix domain
ADG11018	Caulobacter segnis ATCC 21756	5	ADG11018_5	MTSRFQLLRLGKADRLTRGALVGLLLEDITVARYDPM	yes	716	19.3	none	none	none
ADI05790	Streptomyces bingchenggensis BCW-1	1	ADI05790_1	MPALNMRTYTVTRELTAHPEQLRRAEACVSSGLRNGAFQPVVDRPFTLDAIVEAHRYMEAGAQVGKIVVTVDH	yes	6015	52	PF13602.5	2.1e-15	Zinc-binding dehydrogenase
ADI05790	Streptomyces bingchenggensis BCW-1	2	ADI05790_2	MHSPQDASEAVGLMWDLVTALENGERDYVDCGAELVQLTFVQQPYMMREALAEFERQVALDPAPAGAVSEIVETVRDVIGSPDETF	no	4605	50.83	none	none	none
ADI05790	Streptomyces bingchenggensis BCW-1	3	ADI05790_3	MSLNLHQDVSMAETDDGAVLLHQRTGRYWQLNPTGVFVLKTLLDGCTDEQTADELAARHRLDSDAARRDVSKLVAQLRAAHLLIEAR	yes	1	42.94	PF05402.11	6.9e-17	Coenzyme PQQ synthesis protein D (PqqD)
ADI05790	Streptomyces bingchenggensis BCW-1	4	ADI05790_4	MEMQARSDETVESYEPPALVAVGEFSEDTLGFGHRYEDVLGEQGWG	yes	172	30.51	NF033525.2	2.9e-06	lasso_albusnod: albusnodin family lasso peptide
ADI05790	Streptomyces bingchenggensis BCW-1	5	ADI05790_5	MVTEAGDFSEVTAGSIFGFQYDGGFYPYSQYG	no	1771	12.7	NF033521.1	9.2e-09	lasso_leader_L3: lasso RiPP family leader peptide-containing protein
ADI05790	Streptomyces bingchenggensis BCW-1	6	ADI05790_6	MDATGTPDDLLAVLPGGDAPASVPHISCHAVAGPHPTRSALRPAASPDADLDGGLLTVARILDDDDAAADRPPAGHGRPTGRAQHLRDRVVTGARPAQAAVSDCVRIHRRGRQRQRWHW	no	7525	7.72	PF12770.6	3.2e-06	CHAT domain
ADI05790	Streptomyces bingchenggensis BCW-1	9022	ADI05790_9022	MSSSTTSSRSVRRCVSTARTGGSTATEGSRASSSATRSSRRAGSSSHSPTAVRTVVLLPN	no	16187	-22.25	NF033482.1	4.3e-05	RiPP_thiocil: thiocillin family RiPP
ADI05794	Streptomyces bingchenggensis BCW-1	1	ADI05794_1	MSLNLHQDVSMAETDDGAVLLHQRTGRYWQLNPTGVFVLKTLLDGCTDEQTADELAARHRLDSDAARRDVSKLVAQLRAAHLLIEAR	no	3614	37.94	PF05402.11	6.9e-17	Coenzyme PQQ synthesis protein D (PqqD)
ADI05794	Streptomyces bingchenggensis BCW-1	2	ADI05794_2	MEMQARSDETVESYEPPALVAVGEFSEDTLGFGHRYEDVLGEQGWG	no	1626	25.51	NF033525.2	2.9e-06	lasso_albusnod: albusnodin family lasso peptide
ADI05794	Streptomyces bingchenggensis BCW-1	3	ADI05794_3	MVTEAGDFSEVTAGSIFGFQYDGGFYPYSQYG	yes	69	17.7	NF033521.1	9.2e-09	lasso_leader_L3: lasso RiPP family leader peptide-containing protein
ADI05794	Streptomyces bingchenggensis BCW-1	4	ADI05794_4	MDATGTPDDLLAVLPGGDAPASVPHISCHAVAGPHPTRSALRPAASPDADLDGGLLTVARILDDDDAAADRPPAGHGRPTGRAQHLRDRVVTGARPAQAAVSDCVRIHRRGRQRQRWHW	yes	3748	12.72	PF12770.6	3.2e-06	CHAT domain
ADL54864	Gallionella capsiferriformans ES-2	1	ADL54864_1	MIVELSSIISQGTDPICTEVDGETVMMSIEKGNYYGMNGVGSRIWQLIAEPMSVSVLCGILLDEFCIDKKTCEVDALIFLNKLEEQNLIQVRS	yes	1952	39.68	PF05402.11	5.9e-20	Coenzyme PQQ synthesis protein D (PqqD)
ADL54864	Gallionella capsiferriformans ES-2	2	ADL54864_2	MSGIKRLPTTTATPVRLCAFQATRRPKQLIKTIQTAFGCVTVDGRLGQAHADLMECVMFHSEQHRIKDGRLEVVIDPYRIRRAMGGGRSTYSAEGNLGKRVVAGLALYQ	no	7376	23.73	none	none	none
ADL54864	Gallionella capsiferriformans ES-2	3	ADL54864_3	MKDIPLSILLGQEAIADAGGIKNALLANRQTALAADVLMAHLYSINKEEGLRLAAVYR	no	7008	23.19	none	none	none
ADL54864	Gallionella capsiferriformans ES-2	4	ADL54864_4	MMKIPKQEYTTEFRELAVKRHKEVGSISGVAKELGLVEQTLRNWVKAAEAGKLNGPGTKPITPEQMELSRLRAENIRLKRECEILKSDGVLRERNSVKSREHLYPA	yes	3510	21.35	PF13542.5	4.5e-09	Helix-turn-helix domain of transposase family ISL3
ADL54864	Gallionella capsiferriformans ES-2	5	ADL54864_5	MNSIIKVTAESRTPELDTRKVYQAPTLLELQIGKGTEGNKGQMGPESSASSPS	yes	113	7.55	none	none	none
ADU13886	Asticcacaulis excentricus CB 48	1	ADU13886_1	MHTPIISETVQPKTAGLIVLGKASAETRGLSQGVEPDIGQTYFEESRINQD	yes	683	28.44	NF033522.2	6.1e-10	lasso_benenodin: benenodin family lasso peptide
ADU13886	Asticcacaulis excentricus CB 48	2	ADU13886_2	MRCKNGTIMRLLGELQQGARR	yes	1709	-2	none	none	none
ADU13886	Asticcacaulis excentricus CB 48	3	ADU13886_3	MSSVGDDDRVYGLLTRSSAPGLNY	no	4685	-7.89	none	none	none
[truncated: 4,455 more rows]

## Sheet: RiPPER RODEO Compare
RiPPER RODEO comparison
[truncated: 1,320 more rows]

[truncated: 2 more sheets: Network 1, Network 2]
